# Supplementary material for: Quantifying the phase separation property of chromatin-associated proteins under physiological conditions using an anti-1,6-hexanediol index
Source: Genome Biol. 2021 Aug 17;22:229. doi: 10.1186/s13059-021-02456-2 (PMC8369651; doi:10.1186/s13059-021-02456-2)
Supplement: Supplementary file 2 — Additional file 2: Supplementary Table S1. Table S1. List of AICAP values for Hi-MS captured chromatin-associated proteins. The list contains 1,6-HD and 2,5-HD treatment MS data. 1,6-HD treatment MS data were prepared using 2 conditions (sheet 1,6-HD-1 and 1,6-HD-2). More proteins were obtained using condition 2, so the MS data used in all figures were form condition 2. 2,5-HD treatment experiment was conducted under condition2. [file 13059_2021_2456_MOESM2_ESM.xlsx]

## Sheet: Sheet1
Table S1. List of AICAP values for Hi-MS captured chromatin-associated proteins.
The list contains 1,6-HD and 2,5-HD treatment MS data. 1,6-HD treatment MS data were prepared using 2 conditions (sheet 1,6-HD-1 and 1,6-HD-2). More proteins were obtained using condition 2, so the MS data used in all figures were form condition 2. 2,5-HD treatment experiment was conducted under condition2 .

## Sheet: condition 1(1,6-HD-1)
	Uniprot	1,6-HD(-)_rep1 FoT(1e-6)	1,6-HD(-)_rep2 FoT(1e-6)	1,6-HD(+)_rep1 FoT(1e-6)	1,6-HD(+)_rep2 FoT(1e-6)	1,6-HD(-) FoT SUM	1,6-HD(+) FoT SUM	AICAP
AAAS	Q9NRG9	0.001975	0.001975	0.04235	0.120975	0.00395	0.163325	41.3481
AARS	P49588	0.001975	0.001975	0.982675	3.53092	0.00395	4.5136	1142.68
AARS2	Q5JTZ9	0.001975	0.001975	0.043875	0.038025	0.00395	0.0819	20.7342
AARSD1	Q9BTE6	0.001975	0.001975	0.001975	0.085175	0.00395	0.08715	22.0633
AASDHPPT	Q9NRN7	0.09975	0.2974	0.075275	0.001975	0.39715	0.07725	0.194511
AATF	Q9NY61	0.142125	1.29252	1.9483	0.270425	1.43465	2.21873	1.54653
ABCE1	P61221	0.27105	0.001975	0.25615	0.0588	0.273025	0.31495	1.15356
ABCF1	Q8NE71	0.027125	0.001975	1.57983	1.16888	0.0291	2.7487	94.457
ABCF2	Q9UG63	0.001975	0.001975	1.04485	0.182925	0.00395	1.22778	310.829
ABCF3	Q9NUQ8	0.001975	0.001975	0.08255	0.06885	0.00395	0.1514	38.3291
ABHD14B	Q96IU4	0.06795	0.001975	0.001975	0.001975	0.069925	0.00395	0.0564891
ABL1	P00519	0.001975	0.001975	0.017475	0.013675	0.00395	0.03115	7.88608
ABT1	Q9ULW3	0.024125	0.53575	0.001975	0.001975	0.559875	0.00395	0.00705515
ACACA	Q13085	0.263925	0.001975	0.162825	0.0206	0.2659	0.183425	0.689827
ACACB	O00763	0.019525	0.001975	0.0486	0.001975	0.0215	0.050575	2.35233
ACADM	P11310	0.001975	0.001975	0.124	0.060075	0.00395	0.184075	46.6013
ACADVL	P49748	0.001975	0.001975	0.05085	0.001975	0.00395	0.052825	13.3734
ACAT1	P24752	0.07145	0.001975	0.1974	0.2974	0.073425	0.4948	6.73885
ACBD3	Q9H3P7	0.001975	0.001975	0.062075	0.001975	0.00395	0.06405	16.2152
ACIN1	Q9UKV3	0.624275	1.6704	3.4787	1.19827	2.29467	4.67697	2.03819
ACLY	P53396	0.156675	0.001975	0.105025	0.075275	0.15865	0.1803	1.13646
ACO2	Q99798	0.001975	0.001975	0.283	0.57335	0.00395	0.85635	216.797
ACOT7	O00154	0.10705	0.001975	0.001975	0.001975	0.109025	0.00395	0.0362302
ACOT9	Q9Y305	0.001975	0.001975	0.001975	0.205775	0.00395	0.20775	52.5949
ACP1	P24666	0.79935	0.631525	0.310775	0.001975	1.43087	0.31275	0.218573
ACPL2	Q8TE99	0.001975	0.001975	0.001975	0.11905	0.00395	0.121025	30.6392
ACSM3	Q53FZ2	0.001975	0.001975	0.099125	3.19543	0.00395	3.29455	834.063
ACTA1	P68133	0.8404	0.8491	0.3181	0.592475	1.6895	0.910575	0.538961
ACTA2	P62736	0.8404	0.8491	0.3181	0.592475	1.6895	0.910575	0.538961
ACTB	P60709	2.9368	1.94643	3.76125	4.32875	4.88322	8.09	1.65669
ACTBL2	Q562R1	0.1061	0.390075	0.207425	0.2806	0.496175	0.488025	0.983574
ACTC1	P68032	0.8404	0.8491	0.3181	0.592475	1.6895	0.910575	0.538961
ACTG1	P63261	2.9368	1.94643	3.76125	4.25493	4.88322	8.01618	1.64157
ACTG2	P63267	0.920525	0.893225	0.35855	0.650625	1.81375	1.00917	0.556402
ACTL6A	O96019	0.20495	0.001975	0.7054	0.188525	0.206925	0.893925	4.32004
ACTN1	P12814	0.0141	0.001975	0.001975	0.001975	0.016075	0.00395	0.245723
ACTN4	O43707	0.064875	0.001975	0.155	0.03105	0.06685	0.18605	2.7831
ACTR1A	P61163	0.001975	0.001975	0.067	0.030675	0.00395	0.097675	24.7278
ACTR3	P61158	0.001975	0.001975	0.131725	0.114125	0.00395	0.24585	62.2405
ADAR	P55265	0.09845	0.001975	0.23345	0.1684	0.100425	0.40185	4.00149
ADD1	P35611	0.001975	0.001975	0.061325	0.06535	0.00395	0.126675	32.0696
ADD2	P35612	0.001975	0.001975	0.101125	0.076625	0.00395	0.17775	45
ADH5	P11766	0.108775	0.001975	0.001975	0.001975	0.11075	0.00395	0.0356659
ADNP	Q9H2P0	0.204125	0.001975	0.062525	0.0431	0.2061	0.105625	0.512494
ADRM1	Q16186	0.325075	0.509675	1.02973	0.735475	0.83475	1.7652	2.11465
ADSL	P30566	0.13265	0.001975	0.001975	0.057375	0.134625	0.05935	0.440854
ADSS	P30520	0.09135	0.001975	0.1092	0.001975	0.093325	0.111175	1.19127
AFG3L2	Q9Y4W6	0.001975	0.001975	0.180525	0.57405	0.00395	0.754575	191.032
AHCTF1	Q8WYP5	0.421	0.968275	1.857	1.0642	1.38928	2.9212	2.10268
AHCY	P23526	3.45092	0.30985	0.974975	0.940925	3.76078	1.9159	0.509443
AHNAK	Q09666	0.001975	0.001975	0.030675	0.0088	0.00395	0.039475	9.99367
AHSA1	O95433	0.4655	0.001975	0.2285	1.2036	0.467475	1.4321	3.06348
AIDA	Q96BJ3	0.96485	0.001975	0.001975	0.001975	0.966825	0.00395	0.00408554
AIMP1	Q12904	0.001975	0.001975	0.001975	0.513225	0.00395	0.5152	130.43
AIP	O00170	0.089425	0.001975	0.001975	0.09565	0.0914	0.097625	1.06811
AK1	P00568	0.648825	0.95175	0.17665	0.001975	1.60058	0.178625	0.111601
AK2	P54819	0.001975	0.001975	0.001975	0.14455	0.00395	0.146525	37.0949
AKAP8L	Q9ULX6	0.097625	0.23475	0.001975	0.001975	0.332375	0.00395	0.0118842
AKR7A2	O43488	0.063275	0.001975	0.001975	0.001975	0.06525	0.00395	0.0605364
ALB	P02768	41.3569	48.3918	37.5155	57.7918	89.7488	95.3072	1.06193
ALDH16A1	Q8IZ83	0.001975	0.001975	0.04685	0.001975	0.00395	0.048825	12.3608
ALDH18A1	P54886	0.001975	0.001975	0.4655	0.314675	0.00395	0.780175	197.513
ALDH9A1	P49189	0.3402	0.001975	0.001975	0.001975	0.342175	0.00395	0.0115438
ALDOA	P04075	6.2672	1.65908	2.66973	2.57265	7.92628	5.24238	0.661392
ALDOC	P09972	0.1976	0.001975	0.8115	0.935625	0.199575	1.74713	8.75423
ALYREF	Q86V81	16.2794	30.6994	18.7132	35.4931	46.9788	54.2063	1.15385
ANAPC2	Q9UJX6	0.001975	0.001975	0.02155	0.001975	0.00395	0.023525	5.9557
ANAPC7	Q9UJX3	0.001975	0.001975	0.079525	0.088625	0.00395	0.16815	42.5696
ANK1	P16157	0.001975	0.001975	0.1289	0.066825	0.00395	0.195725	49.5506
ANKZF1	Q9H8Y5	0.001975	0.001975	0.001975	0.017475	0.00395	0.01945	4.92405
ANP32A	P39687	19.9803	31.4416	0.32855	1.30757	51.422	1.63613	0.0318176
ANP32B	Q92688	22.2586	39.0046	3.04767	2.58507	61.2631	5.63275	0.0919436
ANP32C	O43423	7.46467	12.7567	0.001975	0.167225	20.2214	0.1692	0.00836737
ANP32D	O95626	2.14637	2.03545	0.001975	0.001975	4.18182	0.00395	0.000944564
ANP32E	Q9BTT0	11.4469	13.0551	6.2672	6.8638	24.502	13.131	0.535917
ANXA1	P04083	11.9765	8.5381	5.0781	12.3444	20.5146	17.4225	0.849274
ANXA11	P50995	0.75225	0.858225	0.658575	1.02973	1.61048	1.6883	1.04832
ANXA2	P07355	1.12508	1.0378	3.9242	3.68558	2.16288	7.60977	3.51836
ANXA5	P08758	0.001975	0.287	0.069825	0.450925	0.288975	0.52075	1.80206
ANXA7	P20073	0.68555	0.294975	0.001975	0.001975	0.980525	0.00395	0.00402845
AP1G1	O43747	0.001975	0.001975	0.023625	0.026275	0.00395	0.0499	12.6329
AP2A1	O95782	0.001975	0.001975	0.12285	0.009875	0.00395	0.132725	33.6013
AP2A2	O94973	0.001975	0.001975	0.001975	0.010325	0.00395	0.0123	3.11392
AP2B1	P63010	0.001975	0.001975	0.144675	0.037425	0.00395	0.1821	46.1013
AP2M1	Q96CW1	0.001975	0.001975	1.02232	0.1818	0.00395	1.20412	304.842
AP3B1	O00203	0.001975	0.001975	0.001975	0.0456	0.00395	0.047575	12.0443
AP3M1	Q9Y2T2	0.001975	0.001975	0.450925	0.131725	0.00395	0.58265	147.506
APEX1	P27695	5.93737	3.79957	0.771825	0.336675	9.73695	1.1085	0.113845
API5	Q9BZZ5	3.01852	2.252	0.435025	0.27975	5.27052	0.714775	0.135617
APOA1	P02647	0.001975	0.001975	0.001975	0.209425	0.00395	0.2114	53.519
APOBEC3C	Q9NRW3	0.001975	0.001975	0.001975	0.108775	0.00395	0.11075	28.038
APOE	P02649	0.001975	0.001975	0.26855	0.001975	0.00395	0.270525	68.4873
APRT	P07741	1.1192	2.5323	0.001975	1.42033	3.6515	1.4223	0.389511
AQR	O60306	0.0338	0.001975	0.001975	0.001975	0.035775	0.00395	0.110412
ARAF	P10398	0.001975	0.001975	0.001975	0.0744	0.00395	0.076375	19.3354
ARCN1	P48444	0.001975	0.001975	1.40865	1.36648	0.00395	2.77513	702.563
ARF1	P84077	0.26855	0.794625	0.12765	0.0735	1.06317	0.20115	0.189197
ARF3	P61204	0.26855	0.794625	0.12765	0.0735	1.06317	0.20115	0.189197
ARF4	P18085	0.001975	0.2974	0.0547	0.377875	0.299375	0.432575	1.44493
ARF5	P84085	0.001975	0.381275	0.1162	0.066075	0.38325	0.182275	0.475603
ARFGAP2	Q8N6H7	0.001975	0.001975	0.315225	0.207675	0.00395	0.5229	132.38
ARG1	P05089	0.101425	4.61835	0.001975	0.001975	4.71977	0.00395	0.000836904
ARGLU1	Q9NWB6	0.53575	1.2873	0.001975	4.4999	1.82305	4.50188	2.46942
ARHGAP19	Q14CB8	0.1104	0.001975	0.001975	0.001975	0.112375	0.00395	0.0351502
ARHGDIA	P52565	0.6684	1.3287	0.795975	2.95598	1.9971	3.75195	1.8787
ARHGEF1	Q92888	0.001975	0.001975	0.161975	0.143175	0.00395	0.30515	77.2532
ARHGEF2	Q92974	0.001975	0.001975	0.248925	0.115825	0.00395	0.36475	92.3418
ARID1A	O14497	0.051875	0.001975	0.001975	0.1545	0.05385	0.156475	2.90576
ARID3A	Q99856	0.2777	0.436225	0.001975	0.001975	0.713925	0.00395	0.00553279
ARIH1	Q9Y4X5	0.0394	0.001975	0.001975	0.001975	0.041375	0.00395	0.0954683
ARL3	P36405	0.07015	0.001975	0.001975	0.001975	0.072125	0.00395	0.054766
ARL6IP4	Q66PJ3	1.02677	1.34807	0.25755	1.75828	2.37485	2.01582	0.848822
ARPC4	P59998	0.001975	0.001975	0.29195	0.1289	0.00395	0.42085	106.544
ARPC4-TTLL3		0.001975	0.001975	0.06885	0.034425	0.00395	0.103275	26.1456
ASCC3	Q8N3C0	0.001975	0.001975	0.001975	0.022925	0.00395	0.0249	6.3038
ASH2L	Q9UBL3	0.17185	0.001975	0.001975	0.0385	0.173825	0.040475	0.232849
ASNS	P08243	0.315225	0.2254	0.77615	1.10805	0.540625	1.8842	3.48523
ATAD2	Q6PL18	0.2285	0.001975	0.32175	0.325075	0.230475	0.646825	2.80649
ATAD2B	Q9ULI0	0.050775	0.001975	0.108775	0.034275	0.05275	0.14305	2.71185
ATAD3A	Q9NVI7	0.001975	0.001975	0.001975	0.00765	0.00395	0.009625	2.43671
ATIC	P31939	0.645625	0.001975	0.063275	0.17915	0.6476	0.242425	0.374344
ATP2A1	O14983	0.024625	0.001975	0.097625	0.049425	0.0266	0.14705	5.5282
ATP2A2	P16615	0.022325	0.001975	0.40355	0.173075	0.0243	0.576625	23.7294
ATP2A3	Q93084	0.001975	0.001975	0.076925	0.031425	0.00395	0.10835	27.4304
ATP5A1	P25705	0.19015	2.28202	2.00922	0.6725	2.47218	2.68173	1.08476
ATP5B	P06576	0.294975	0.923075	2.77763	3.50522	1.21805	6.28285	5.15812
ATP5J2	P56134	0.001975	0.001975	1.09145	0.1874	0.00395	1.27885	323.759
ATP5J2-PTCD1		0.001975	0.001975	0.082925	0.015175	0.00395	0.0981	24.8354
ATP5L	O75964	0.001975	0.001975	0.83955	0.001975	0.00395	0.841525	213.044
ATP6V1A	P38606	0.001975	0.001975	0.2742	0.6088	0.00395	0.883	223.544
ATP6V1C1	P21283	0.033525	0.001975	0.001975	0.001975	0.0355	0.00395	0.111268
ATP6V1H	Q9UI12	0.001975	0.001975	0.103675	0.1216	0.00395	0.225275	57.0316
ATXN10	Q9UBB4	0.001975	0.001975	0.001975	0.080425	0.00395	0.0824	20.8608
ATXN2L	Q8WWM7	0.023625	0.001975	0.060875	0.001975	0.0256	0.06285	2.45508
AUP1	Q9Y679	0.001975	0.001975	0.29855	0.001975	0.00395	0.300525	76.0823
AURKA	O14965	0.025025	0.001975	0.101125	0.001975	0.027	0.1031	3.81852
AURKB	Q96GD4	0.167225	0.001975	1.865	0.463575	0.1692	2.32857	13.7623
AZGP1	P25311	0.34945	1.31085	0.5216	1.35645	1.6603	1.87805	1.13115
BAG2	O95816	0.147975	0.001975	0.001975	0.001975	0.14995	0.00395	0.0263421
BAG3	O95817	0.001975	0.2806	0.001975	0.001975	0.282575	0.00395	0.0139786
BANF1	O75531	1.29252	1.81113	0.55335	0.626875	3.10365	1.18023	0.38027
BAZ1A	Q9NRL2	0.067525	0.001975	0.631525	0.05575	0.0695	0.687275	9.88885
BAZ1B	Q9UIG0	0.864	0.590875	3.13475	1.52222	1.45487	4.65698	3.20095
BAZ2A	Q9UIF9	0.004525	0.001975	0.38885	0.063725	0.0065	0.452575	69.6269
BCAS2	O75934	0.20615	0.001975	0.001975	0.04685	0.208125	0.048825	0.234595
BCCIP	Q9P287	1.20055	1.00867	0.53915	0.929775	2.20922	1.46893	0.664905
BCL2L2-PABPN1		0.524325	0.001975	0.2806	0.405075	0.5263	0.685675	1.30282
BCLAF1	Q9NYF8	0.379875	0.001975	1.34807	0.631525	0.38185	1.9796	5.18423
BCOR	Q6W2J9	0.001975	0.001975	0.022325	0.001975	0.00395	0.0243	6.1519
BID	P55957	0.2755	0.001975	0.001975	0.001975	0.277475	0.00395	0.0142355
BIRC5	O15392	0.001975	0.001975	0.001975	0.263925	0.00395	0.2659	67.3165
BLK	P51451	0.008575	0.2254	0.017825	0.0224	0.233975	0.040225	0.17192
BLM	P54132	0.007075	0.2198	0.15225	0.0139	0.226875	0.16615	0.732342
BLVRA	P53004	0.120425	0.001975	0.210525	0.001975	0.1224	0.2125	1.73611
BLVRB	P30043	1.61052	4.97305	0.11595	0.001975	6.58358	0.117925	0.017912
BMS1	Q14692	0.133825	0.2632	0.4248	0.298925	0.397025	0.723725	1.82287
BOD1L1	Q8NFC6	0.03815	0.001975	0.001975	0.001975	0.040125	0.00395	0.0984424
BOP1	Q14137	0.6725	0.001975	2.1355	0.387675	0.674475	2.52318	3.74095
BPNT1	O95861	0.124	0.001975	0.001975	0.05715	0.125975	0.059125	0.469339
BPTF	Q12830	0.00395	0.001975	0.01065	0.001975	0.005925	0.012625	2.1308
BRAF	P15056	0.001975	0.001975	0.001975	0.0744	0.00395	0.076375	19.3354
BRAT1	Q6PJG6	0.0104	0.001975	0.2545	0.02305	0.012375	0.27755	22.4283
BRD1	O95696	0.002475	0.001975	0.001975	0.001975	0.00445	0.00395	0.88764
BRD2	P25440	0.088225	0.299425	0.085175	0.1104	0.38765	0.195575	0.504514
BRD3	Q15059	0.198625	0.001975	0.001975	0.001975	0.2006	0.00395	0.0196909
BRD4	O60885	0.204775	0.001975	0.001975	0.001975	0.20675	0.00395	0.0191052
BRD8	Q9H0E9	0.02265	0.001975	0.001975	0.001975	0.024625	0.00395	0.160406
BRIX1	Q8TDN6	1.01527	1.16888	2.03545	1.58405	2.18415	3.6195	1.65717
BTK	Q06187	0.002175	0.001975	0.032275	0.0177	0.00415	0.049975	12.0422
BUB1B	O60566	0.001975	0.001975	0.026025	0.001975	0.00395	0.028	7.08861
BUB3	O43684	1.68598	0.473975	0.468175	1.44667	2.15995	1.91485	0.886525
BUD13	Q9BRD0	0.0547	0.42815	0.066825	0.001975	0.48285	0.0688	0.142487
BUD31	P41223	2.33935	2.31305	1.12342	0.001975	4.6524	1.1254	0.241897
BYSL	Q13895	0.162825	0.314675	0.602475	0.133825	0.4775	0.7363	1.54199
BZW1	Q7L1Q6	0.001975	0.001975	0.727825	2.1173	0.00395	2.84512	720.285
BZW2	Q9Y6E2	0.148625	0.30535	1.91587	1.95775	0.453975	3.87363	8.53268
C11orf31	Q8IZQ5	0.858225	1.22527	0.001975	0.001975	2.0835	0.00395	0.00189585
C11orf54	Q9H0W9	0.061325	0.001975	0.001975	0.001975	0.0633	0.00395	0.0624013
C11orf57	Q6ZUT1	0.001975	0.618125	0.001975	0.001975	0.6201	0.00395	0.00636994
C11orf58	O00193	1.77855	3.72982	0.001975	0.001975	5.50838	0.00395	0.00071709
C11orf68	Q9H3H3	0.038075	0.001975	0.001975	0.001975	0.04005	0.00395	0.0986267
C12orf43	Q96C57	0.9502	2.49273	0.001975	0.001975	3.44292	0.00395	0.00114728
C14orf166	Q9Y224	0.598675	0.74515	0.001975	0.001975	1.34383	0.00395	0.00293937
C14orf169	Q9H6W3	0.001975	0.001975	0.02265	0.001975	0.00395	0.024625	6.23418
C17orf85	Q53F19	0.626875	0.513225	0.001975	0.001975	1.1401	0.00395	0.00346461
C19orf43	Q9BQ61	0.853625	2.74472	0.001975	0.001975	3.59835	0.00395	0.00109773
C1D	Q13901	0.001975	0.001975	0.001975	0.364975	0.00395	0.36695	92.8987
C1QBP	Q07021	0.901775	2.35945	1.8466	4.61835	3.26123	6.46495	1.98237
C1orf35	Q9BU76	0.3141	0.347275	0.001975	0.001975	0.661375	0.00395	0.00597241
C21orf33	P0DPI2	0.001975	0.001975	0.001975	1.4953	0.00395	1.49727	379.057
C2orf43	Q9H6V9	0.001975	0.001975	0.001975	0.033525	0.00395	0.0355	8.98734
C4orf27	Q9NWY4	0.64415	0.920525	0.001975	2.84302	1.56468	2.845	1.81827
C7orf50	Q9BRJ6	1.6704	2.9368	0.418125	0.247775	4.6072	0.6659	0.144535
C7orf55-LUC7L2		3.47158	1.8166	0.483375	0.4381	5.28817	0.921475	0.174252
C8orf33	Q9H7E9	0.001975	0.001975	0.673025	0.259325	0.00395	0.93235	236.038
C8orf59	Q8N0T1	0.001975	0.658575	0.001975	0.001975	0.66055	0.00395	0.00597987
C9orf114	Q5T280	0.079525	0.001975	0.1439	0.001975	0.0815	0.145875	1.78988
C9orf142	Q9BUH6	0.1874	0.001975	0.001975	0.001975	0.189375	0.00395	0.0208581
C9orf41	Q8N4J0	0.01925	0.001975	0.001975	0.001975	0.021225	0.00395	0.186101
C9orf78	Q9NZ63	1.72595	6.21143	0.05925	0.001975	7.93738	0.061225	0.00771351
CAB39	Q9Y376	0.0529	0.308075	0.001975	0.001975	0.360975	0.00395	0.0109426
CAB39L	Q9H9S4	0.001975	0.3676	0.001975	0.001975	0.369575	0.00395	0.010688
CACYBP	Q9HB71	1.93972	0.99425	1.9222	3.3669	2.93398	5.2891	1.80271
CAD	P27708	0.0302	0.221775	0.30985	0.242675	0.251975	0.552525	2.19278
CALM1	P0DP23	15.1463	40.8229	0.949425	2.40667	55.9692	3.3561	0.0599634
CALM2	P0DP24	15.1463	40.8229	0.949425	2.40667	55.9692	3.3561	0.0599634
CALM3	P0DP25	15.1463	40.8229	0.949425	2.40667	55.9692	3.3561	0.0599634
CALML5	Q9NZT1	0.336675	0.001975	0.722475	1.69328	0.33865	2.41575	7.13347
CALR	P27797	0.001975	0.001975	0.001975	0.7013	0.00395	0.703275	178.044
CALU	O43852	0.450925	2.17183	0.347275	0.735475	2.62275	1.08275	0.41283
CAND1	Q86VP6	0.7746	0.241475	0.1299	0.040275	1.01608	0.170175	0.167483
CANX	P27824	0.342525	0.8867	2.52335	4.07975	1.22923	6.6031	5.37176
CAP1	Q01518	0.066075	0.001975	0.15945	0.239825	0.06805	0.399275	5.86738
CAP2	P40123	0.001975	0.001975	0.001975	0.02565	0.00395	0.027625	6.99367
CAPN7	Q9Y6W3	0.001975	0.001975	0.020375	0.001975	0.00395	0.02235	5.65823
CAPRIN1	Q14444	0.142325	1.08882	0.6077	0.222275	1.23115	0.829975	0.674146
CAPZA1	P52907	3.4787	1.42033	0.189175	0.2742	4.89902	0.463375	0.0945851
CAPZA2	P47755	0.3556	0.944125	0.189175	0.2742	1.29973	0.463375	0.356518
CAPZB	P47756	0.52025	0.623225	0.001975	0.001975	1.14348	0.00395	0.00345438
CARHSP1	Q9Y2V2	0.48115	0.974975	0.001975	0.001975	1.45612	0.00395	0.00271268
CASP12	Q6UXS9	0.001975	0.001975	0.001975	0.5153	0.00395	0.517275	130.956
CASP14	P31944	0.001975	3.13475	0.364975	2.09178	3.13673	2.45675	0.783221
CASP6	P55212	0.147475	0.001975	0.001975	0.001975	0.14945	0.00395	0.0264302
CASP8AP2	Q9UKL3	0.001975	0.001975	0.001975	0.011225	0.00395	0.0132	3.34177
CAST	P20810	0.001975	1.02232	0.001975	0.001975	1.0243	0.00395	0.00385629
CAT	P04040	0.27975	0.001975	0.249575	0.049125	0.281725	0.2987	1.06025
CBFB	Q13951	0.32025	0.001975	0.001975	0.292775	0.322225	0.29475	0.914733
CBS	P35520	0.05575	0.001975	0.001975	0.193775	0.057725	0.19575	3.39108
CBX1	P83916	3.03322	8.62467	1.9829	1.15495	11.6579	3.13785	0.269161
CBX2	Q14781	0.0735	0.001975	0.037725	0.001975	0.075475	0.0397	0.526002
CBX3	Q13185	40.8229	22.8055	12.4241	7.00605	63.6284	19.4301	0.305369
CBX5	P45973	7.78705	3.71367	0.748225	2.9368	11.5007	3.68502	0.320417
CBX8	Q9HC52	0.192975	0.864	0.429925	0.968275	1.05697	1.3982	1.32283
CCAR1	Q8IX12	0.092275	0.8026	0.001975	0.001975	0.894875	0.00395	0.00441402
CCDC12	Q8WUD4	0.76355	2.85938	0.001975	0.001975	3.62292	0.00395	0.00109028
CCDC124	Q96CT7	0.442375	0.6409	0.337475	0.398175	1.08327	0.73565	0.679098
CCDC137	Q6PK04	0.001975	0.363225	0.87875	0.655825	0.3652	1.53458	4.20201
CCDC47	Q96A33	0.06145	0.001975	0.093075	0.051175	0.063425	0.14425	2.27434
CCDC6	Q16204	0.0322	0.001975	0.001975	0.001975	0.034175	0.00395	0.115582
CCDC71L	Q8N9Z2	1.63758	0.876475	0.746	0.001975	2.51405	0.747975	0.297518
CCDC86	Q9H6F5	4.07975	7.78705	9.2399	4.85618	11.8668	14.0961	1.18786
CCDC9	Q9Y3X0	0.001975	0.001975	0.091075	0.2777	0.00395	0.368775	93.3608
CCNB1	P14635	0.001975	0.001975	0.27975	0.3088	0.00395	0.58855	149
CCNL2	Q96S94	0.001975	0.001975	0.070375	0.001975	0.00395	0.07235	18.3165
CCT2	P78371	0.56485	0.270425	1.05695	0.637675	0.835275	1.69463	2.02882
CCT3	P49368	1.98853	0.3181	3.51658	1.4763	2.30662	4.99287	2.16458
CCT4	P50991	0.618125	0.511325	1.15762	2.07527	1.12945	3.2329	2.86237
CCT5	P48643	0.44365	0.001975	0.690275	0.0925	0.445625	0.782775	1.75658
CCT6A	P40227	1.03235	0.377275	1.74628	1.28438	1.40962	3.03065	2.14997
CCT7	Q99832	1.08765	0.4762	1.06733	0.795975	1.56385	1.8633	1.19148
CCT8	P50990	2.00922	0.7746	4.12242	5.10112	2.78383	9.22355	3.31327
CD2BP2	O95400	0.1746	0.83955	0.07795	0.153075	1.01415	0.231025	0.227802
CD3EAP		0.94915	2.2078	1.72595	0.376425	3.15695	2.10237	0.665951
CDC27	P30260	0.001975	0.001975	0.292775	0.27865	0.00395	0.571425	144.665
CDC37	Q16543	1.57983	0.602475	1.83003	0.23345	2.1823	2.06347	0.945551
CDC45	O75419	0.069425	0.001975	0.3947	0.148625	0.0714	0.543325	7.60959
CDC5L	Q99459	0.71445	0.885225	0.4289	0.46875	1.59967	0.89765	0.561145
CDC73	Q6P1J9	0.35285	0.238075	0.30755	0.037	0.590925	0.34455	0.583069
CDCA2	Q69YH5	0.058425	0.001975	0.138525	0.1162	0.0604	0.254725	4.2173
CDCA5	Q96FF9	1.2792	2.09178	1.77855	0.460575	3.37098	2.23913	0.664237
CDCA8	Q53HL2	0.526025	0.001975	2.1949	2.1949	0.528	4.3898	8.31402
CDK1	P06493	7.00605	5.22463	7.11122	5.27503	12.2307	12.3863	1.01272
CDK11A	Q9UQ88	0.0909	0.36945	0.16855	0.001975	0.46035	0.170525	0.370425
CDK11B	P21127	0.093875	0.369925	0.1746	0.001975	0.4638	0.176575	0.380714
CDK12	Q9NYV4	0.0032	0.001975	0.001975	0.001975	0.005175	0.00395	0.763285
CDK2	P24941	0.4762	0.3556	0.402175	0.366625	0.8318	0.7688	0.924261
CDK20	Q8IZL9	0.019225	0.23345	0.023775	0.0351	0.252675	0.058875	0.233007
CDK3	Q00526	0.47095	0.353975	0.363225	0.36615	0.824925	0.729375	0.884171
CDK5RAP1	Q96SZ6	0.001975	0.001975	0.025475	0.001975	0.00395	0.02745	6.94937
CDK6	Q00534	0.001975	0.001975	0.376425	0.272225	0.00395	0.64865	164.215
CDK7	P50613	0.04815	0.001975	0.001975	0.001975	0.050125	0.00395	0.078803
CDSN	Q15517	0.001975	0.4452	0.001975	0.001975	0.447175	0.00395	0.00883323
CDV3	Q9UKY7	0.4289	0.78925	0.581175	0.55445	1.21815	1.13563	0.932254
CEBPZ	Q03701	0.1289	0.26125	0.927625	0.287	0.39015	1.21463	3.11323
CECR5	Q9BXW7	0.001975	0.001975	0.001975	0.156225	0.00395	0.1582	40.0506
CENPB	P07199	0.091075	0.001975	0.513225	0.1502	0.09305	0.663425	7.12977
CENPC1	Q03188	0.27865	0.2733	0.592475	0.390075	0.55195	0.98255	1.78014
CENPF	P49454	0.001975	0.001975	0.017125	0.001975	0.00395	0.0191	4.83544
CENPT	Q96BT3	0.001975	0.001975	0.06	0.1073	0.00395	0.1673	42.3544
CENPV	Q7Z7K6	1.3998	1.19265	3.93925	2.1817	2.59245	6.12095	2.36107
CEP170	Q5SW79	0.001975	0.001975	0.039325	0.001975	0.00395	0.0413	10.4557
CETN2	P41208	0.88235	4.03535	0.906975	0.722475	4.9177	1.62945	0.331344
CFDP1	Q9UEE9	1.85217	4.47567	0.1216	0.001975	6.32785	0.123575	0.0195287
CFL1	P23528	16.6873	14.7363	35.4931	31.8632	31.4236	67.3563	2.14349
CFL2	Q9Y281	0.001975	3.34892	3.50522	5.1637	3.3509	8.66893	2.58704
CHAF1A	Q13111	0.2937	0.001975	0.001975	0.019225	0.295675	0.0212	0.0717003
CHAF1B	Q13112	1.5913	0.244775	0.001975	0.03345	1.83607	0.035425	0.0192939
CHAMP1	Q96JM3	0.0082	0.001975	0.021675	0.0155	0.010175	0.037175	3.65356
CHD1	O14646	0.0465	0.001975	0.200875	0.089425	0.048475	0.2903	5.98865
CHD2	O14647	0.002425	0.001975	0.49655	0.019975	0.0044	0.516525	117.392
CHD3	Q12873	0.02985	0.001975	0.015375	0.0091	0.031825	0.024475	0.769049
CHD4	Q14839	0.381275	0.3044	0.4143	0.353575	0.685675	0.767875	1.11988
CHD5	Q8TDI0	0.02785	0.001975	0.014975	0.10705	0.029825	0.122025	4.09137
CHD8	Q9HCK8	0.004375	0.001975	0.012225	0.001975	0.00635	0.0142	2.23622
CHEK2	O96017	0.0155	0.001975	0.001975	0.001975	0.017475	0.00395	0.226037
CHMP2A	O43633	0.166425	0.696575	0.001975	0.001975	0.863	0.00395	0.00457706
CHMP4A	Q9BY43	0.1676	1.17275	0.001975	0.001975	1.34035	0.00395	0.00294699
CHMP4B	Q9H444	0.001975	4.32875	0.001975	0.001975	4.33072	0.00395	0.000912087
CHORDC1	Q9UHD1	0.001975	0.001975	0.1269	0.001975	0.00395	0.128875	32.6266
CHRAC1	Q9NRG0	0.82615	1.33308	0.10995	0.001975	2.15923	0.111925	0.0518357
CHTOP	Q9Y3Y2	5.2529	3.51658	0.32315	2.96387	8.76947	3.28702	0.374826
CIAPIN1	Q6FI81	0.679775	0.001975	0.0529	0.22665	0.68175	0.27955	0.410048
CIRBP	Q14011	3.2132	7.61475	0.001975	0.405475	10.8279	0.40745	0.0376295
CIRH1A	Q969X6	0.037425	0.001975	0.314675	0.188125	0.0394	0.5028	12.7614
CISD2	Q8N5K1	0.001975	0.001975	0.198625	0.001975	0.00395	0.2006	50.7848
CKAP2	Q8WWK9	0.001975	0.001975	0.153325	0.001975	0.00395	0.1553	39.3165
CKAP5	Q14008	0.0033	0.001975	1.1019	1.1359	0.005275	2.2378	424.227
CKB	P12277	3.95447	2.4166	3.39593	3.45092	6.37108	6.84685	1.07468
CLASP2	O75122	0.001975	0.001975	0.022	0.0292	0.00395	0.0512	12.962
CLIC1	O00299	23.9208	16.378	9.00258	7.99855	40.2987	17.0011	0.421877
CLIC2	O15247	0.50415	0.001975	0.001975	0.7054	0.506125	0.707375	1.39763
CLNS1A	P54105	0.631525	2.23608	0.613525	2.5323	2.8676	3.14582	1.09702
CLPX	O76031	0.001975	0.001975	0.227825	0.576625	0.00395	0.80445	203.658
CLTA	P09496	0.1299	1.95775	0.626875	0.185325	2.08765	0.8122	0.38905
CLTC	Q00610	0.1226	0.001975	0.474475	0.13265	0.124575	0.607125	4.87357
CLTCL1	P53675	0.003175	0.001975	0.163975	0.010425	0.00515	0.1744	33.8641
CMAS	Q8NFW8	3.18228	0.483375	2.00442	2.40335	3.66565	4.40778	1.20245
CMBL	Q96DG6	0.39975	0.001975	0.147475	0.001975	0.401725	0.14945	0.372021
CMPK1	P30085	0.923075	1.2036	0.21865	0.001975	2.12668	0.220625	0.103742
CNDP2	Q96KP4	0.131975	0.001975	0.0874	0.112225	0.13395	0.199625	1.49029
CNOT1	A5YKK6	0.001975	0.001975	0.018275	0.00995	0.00395	0.028225	7.14557
CNTLN	Q9NXG0	0.001975	0.001975	0.001975	0.162825	0.00395	0.1648	41.7215
COASY	Q13057	0.255625	0.001975	0.001975	0.001975	0.2576	0.00395	0.0153339
COIL	P38432	0.11905	0.001975	0.82615	0.8491	0.121025	1.67525	13.8422
COPA	P53621	0.0446	0.001975	0.66495	0.771825	0.046575	1.43677	30.8486
COPB1	P53618	0.248225	0.001975	0.17645	1.7852	0.2502	1.96165	7.84033
COPB2	P35606	0.001975	0.001975	0.334475	0.410725	0.00395	0.7452	188.658
COPE	O14579	0.001975	0.001975	0.001975	0.436225	0.00395	0.4382	110.937
COPG1	Q9Y678	0.004525	0.001975	0.2937	0.24355	0.0065	0.53725	82.6538
COPG2	Q9UBF2	0.001975	0.001975	0.001975	0.22965	0.00395	0.231625	58.6392
COPS5	Q92905	0.673025	0.001975	0.001975	0.001975	0.675	0.00395	0.00585185
COPZ1	P61923	0.001975	0.001975	0.2329	1.17275	0.00395	1.40565	355.861
COQ6	Q9Y2Z9	0.001975	0.001975	0.584375	0.001975	0.00395	0.58635	148.443
CORO1C	Q9ULV4	0.05575	0.001975	0.144975	0.120425	0.057725	0.2654	4.59766
CORO7	P57737	0.0429	0.001975	0.051175	0.066925	0.044875	0.1181	2.63175
CORO7-PAM16		0.0351	0.001975	0.0429	0.0549	0.037075	0.0978	2.6379
COTL1	Q14019	0.21725	0.001975	0.001975	0.001975	0.219225	0.00395	0.018018
COX5A	P20674	0.001975	0.001975	0.001975	0.486275	0.00395	0.48825	123.608
CPA4	Q9UI42	0.001975	0.352075	0.001975	0.001975	0.35405	0.00395	0.0111566
CPNE3	O75131	0.0816	0.001975	0.061725	0.001975	0.083575	0.0637	0.76219
CPSF1	Q10570	0.07175	0.001975	0.193775	0.030125	0.073725	0.2239	3.03696
CPSF3	Q9UKF6	0.112225	0.001975	0.44865	0.84805	0.1142	1.2967	11.3546
CPSF3L	Q5TA45	0.02525	0.001975	0.034425	0.53575	0.027225	0.570175	20.9431
CPSF6	Q16630	0.12975	0.001975	0.001975	0.110925	0.131725	0.1129	0.857089
CPSF7	Q8N684	0.660525	0.001975	0.491075	0.001975	0.6625	0.49305	0.744226
CREB1	P16220	0.42505	1.26073	0.001975	0.001975	1.68578	0.00395	0.00234314
CRKL	P46109	1.14745	1.04485	0.001975	0.070375	2.1923	0.07235	0.0330019
CRNKL1	Q9BZJ0	0.031225	0.001975	0.001975	0.001975	0.0332	0.00395	0.118976
CS	O75390	0.153075	0.001975	0.3095	1.40865	0.15505	1.71815	11.0813
CSDE1	O75534	0.001975	0.001975	0.07975	0.001975	0.00395	0.081725	20.6899
CSE1L	P55060	2.16555	0.283825	3.34892	0.546775	2.44937	3.8957	1.59049
CSK	P41240	1.80515	0.001975	1.05062	0.001975	1.80713	1.0526	0.582472
CSNK1A1	P48729	0.001975	0.001975	0.02905	0.1403	0.00395	0.16935	42.8734
CSNK2A1	P68400	0.1635	0.332	0.242675	0.077475	0.4955	0.32015	0.646115
CSNK2A3	Q8NEV1	0.14635	0.321075	0.218275	0.069825	0.467425	0.2881	0.616356
CSTA	P01040	14.9636	14.8492	8.90532	19.3193	29.8128	28.2246	0.946729
CSTB	P04080	0.460575	1.36102	0.001975	0.001975	1.8216	0.00395	0.00216842
CSTF1	Q05048	0.210525	0.001975	0.001975	0.001975	0.2125	0.00395	0.0185882
CSTF2	P33240	0.5153	0.390375	0.001975	0.001975	0.905675	0.00395	0.00436139
CSTF3	Q12996	0.10995	0.001975	0.001975	0.001975	0.111925	0.00395	0.0352915
CTBP1	Q13363	0.21865	0.001975	0.001975	0.030475	0.220625	0.03245	0.147082
CTCF	P49711	0.494125	0.001975	0.5006	0.60135	0.4961	1.10195	2.22123
CTCFL	Q8NI51	0.192275	0.359775	0.655825	0.359775	0.55205	1.0156	1.83969
CTDSPL2	Q05D32	0.2207	1.09645	1.2873	0.746	1.31715	2.0333	1.54371
CTNNBL1	Q8WYA6	0.691	0.001975	0.001975	0.001975	0.692975	0.00395	0.00570006
CTNND1	O60716	0.001975	0.001975	0.10705	0.001975	0.00395	0.109025	27.6013
CTPS1	P17812	0.001975	0.001975	0.301425	0.2038	0.00395	0.505225	127.905
CTR9	Q6PD62	0.04815	0.001975	0.001975	0.001975	0.050125	0.00395	0.078803
CTSG	P08311	0.001975	0.001975	0.001975	0.061725	0.00395	0.0637	16.1266
CTTN	Q14247	0.006725	0.001975	0.167225	0.001975	0.0087	0.1692	19.4483
CTU2	Q2VPK5	0.001975	0.001975	0.001975	0.0632	0.00395	0.065175	16.5
CUL1	Q13616	1.35645	0.001975	0.001975	0.001975	1.35842	0.00395	0.00290778
CUL4A	Q13619	0.072	0.001975	0.208775	0.001975	0.073975	0.21075	2.84894
CUL4B	Q13620	0.0028	0.001975	0.001975	0.340825	0.004775	0.3428	71.7906
CUL5	Q93034	0.041275	0.001975	0.001975	0.001975	0.04325	0.00395	0.0913295
CUTA	O60888	0.001975	2.66312	0.001975	0.001975	2.6651	0.00395	0.00148212
CWC15	Q9P013	0.46875	2.36992	0.001975	0.001975	2.83867	0.00395	0.00139149
CWC22	Q9HCG8	0.001975	0.001975	0.094675	0.033025	0.00395	0.1277	32.3291
CWF19L1	Q69YN2	0.140725	0.001975	0.1305	0.001975	0.1427	0.132475	0.928346
CXorf56	Q9H5V9	0.144675	0.001975	0.001975	0.001975	0.14665	0.00395	0.0269349
CYB5R3	P00387	0.001975	0.001975	0.075825	0.23715	0.00395	0.312975	79.2342
CYCS	P99999	0.11155	0.001975	0.94915	1.67788	0.113525	2.62703	23.1405
CYFIP1	Q7L576	0.001975	0.001975	0.001975	0.013825	0.00395	0.0158	4
CYFIP2	Q96F07	0.001975	0.001975	0.001975	0.010875	0.00395	0.01285	3.25316
DAP3	P51398	0.001975	0.001975	0.001975	0.119525	0.00395	0.1215	30.7595
DARS	P14868	0.1269	0.001975	1.10805	1.19265	0.128875	2.3007	17.8522
DAZAP1	Q96EP5	0.717275	0.54065	0.458725	0.3938	1.25792	0.852525	0.677723
DBNL	Q9UJU6	3.9049	0.001975	0.001975	0.072825	3.90687	0.0748	0.0191457
DCAF13	Q9NV06	0.03165	0.001975	0.211125	0.01505	0.033625	0.226175	6.72639
DCD	P81605	16.7981	50.7245	34.1048	50.7245	67.5226	84.8293	1.25631
DCTN2	Q13561	0.13805	0.364975	0.10185	0.1343	0.503025	0.23615	0.46946
DCUN1D1	Q96GG9	0.14525	0.001975	0.001975	0.001975	0.147225	0.00395	0.0268297
DCXR	Q7Z4W1	0.001975	0.001975	0.001975	0.08175	0.00395	0.083725	21.1962
DDB1	Q16531	0.55335	0.250125	0.104475	0.077425	0.803475	0.1819	0.226392
DDX1	Q92499	0.7093	0.298925	0.15885	0.001975	1.00822	0.160825	0.159513
DDX10	Q13206	0.09565	0.295625	0.944125	0.308075	0.391275	1.2522	3.20031
DDX17	Q92841	4.91538	1.19827	3.72982	3.9983	6.11365	7.72813	1.26408
DDX18	Q9NVP1	8.46273	1.9314	9.18168	5.47805	10.3941	14.6597	1.41039
DDX19A	Q9NUU7	0.001975	0.001975	0.0823	0.100775	0.00395	0.183075	46.3481
DDX19B	Q9UMR2	0.001975	0.001975	0.089175	0.10525	0.00395	0.194425	49.2215
DDX21	Q9NR30	20.6093	4.35052	73.7957	36.2627	24.9599	110.058	4.40942
DDX23	Q9BUQ8	0.253425	0.001975	0.250125	0.17665	0.2554	0.426775	1.67101
DDX24	Q9GZR7	0.001975	0.001975	0.0981	0.01605	0.00395	0.11415	28.8987
DDX27	Q96GQ7	0.2036	0.454075	1.9314	1.05695	0.657675	2.98835	4.54381
DDX31	Q9H8H2	0.001975	0.001975	0.191675	0.051725	0.00395	0.2434	61.6203
DDX39A	O00148	3.3669	2.00442	5.2529	5.31225	5.37133	10.5651	1.96695
DDX39B	Q13838	4.25493	2.06135	4.12622	5.02825	6.31628	9.15447	1.44935
DDX3X	O00571	0.925	0.001975	1.50805	2.05092	0.926975	3.55898	3.83934
DDX3Y	O15523	0.100775	0.001975	0.820875	0.658575	0.10275	1.47945	14.3985
DDX4	Q9NQI0	0.0059	0.001975	0.133825	0.165525	0.007875	0.29935	38.0127
DDX42	Q86XP3	0.65355	0.56485	0.05035	0.175325	1.2184	0.225675	0.185222
DDX46	Q7L014	0.2204	0.29585	0.23715	0.73705	0.51625	0.9742	1.88707
DDX47	Q9H0S4	0.15865	0.001975	1.23955	0.479375	0.160625	1.71893	10.7015
DDX49	Q9Y6V7	0.041875	0.001975	0.001975	0.001975	0.04385	0.00395	0.0900798
DDX5	P17844	8.75033	3.58075	10.8294	7.97882	12.3311	18.8083	1.52527
DDX50	Q9BQ39	1.23955	0.001975	7.91378	3.88592	1.24152	11.7997	9.5042
DDX51	Q8N8A6	0.001975	0.001975	0.088225	0.1439	0.00395	0.232125	58.7658
DDX52	Q9Y2R4	0.020125	0.001975	0.2974	0.066925	0.0221	0.364325	16.4853
DDX54	Q8TDD1	0.0823	0.001975	0.7093	0.104725	0.084275	0.814025	9.65915
DDX55	Q8NHQ9	1.43932	0.001975	0.001975	0.044375	1.4413	0.04635	0.0321585
DDX56		0.001975	0.001975	0.864	0.26655	0.00395	1.13055	286.215
DDX6	P26196	0.056975	0.001975	0.758625	0.669825	0.05895	1.42845	24.2316
DECR1	Q16698	0.052775	0.001975	0.001975	0.176975	0.05475	0.17895	3.26849
DEF6	Q9H4E7	0.001975	0.001975	0.001975	0.027425	0.00395	0.0294	7.44304
DEK	P35659	18.918	20.9662	39.0046	21.9455	39.8842	60.95	1.52817
DENR	O43583	0.001975	0.001975	0.57405	0.001975	0.00395	0.576025	145.829
DES	P17661	0.001975	0.001975	0.0988	0.551	0.00395	0.6498	164.506
DFFA	O00273	1.0378	2.7651	0.001975	0.001975	3.8029	0.00395	0.00103868
DGCR14	Q96DF8	0.1343	0.7837	0.076075	0.027125	0.918	0.1032	0.112418
DHCR7	Q9UBM7	0.001975	0.001975	0.001975	0.11875	0.00395	0.120725	30.5633
DHX15	O43143	10.7586	0.485525	2.49273	0.560075	11.2441	3.0528	0.271502
DHX16	O60231	2.91308	0.001975	0.025475	0.001975	2.91505	0.02745	0.00941665
DHX30	Q7L2E3	0.016375	0.001975	0.188125	0.131125	0.01835	0.31925	17.3978
DHX33	Q9H6R0	0.001975	0.001975	0.041625	0.001975	0.00395	0.0436	11.038
DHX36	Q9H2U1	0.001975	0.001975	0.073575	0.048225	0.00395	0.1218	30.8354
DHX37	Q8IY37	0.001975	0.001975	0.11925	0.001975	0.00395	0.121225	30.6899
DHX38	Q92620	0.295625	0.001975	0.029775	0.001975	0.2976	0.03175	0.106687
DHX8	Q14562	0.02525	0.001975	0.0597	0.001975	0.027225	0.061675	2.26538
DHX9	Q08211	6.68695	1.1019	7.46467	6.2672	7.78885	13.7319	1.76302
DIAPH1	O60610	0.016475	0.001975	0.0872	0.219625	0.01845	0.306825	16.6301
DIDO1	Q9BTC0	0.16955	0.001975	0.3676	0.156675	0.171525	0.524275	3.05655
DIEXF	Q68CQ4	0.001975	0.001975	0.120425	0.001975	0.00395	0.1224	30.9873
DIMT1	Q9UNQ2	0.8571	0.729625	0.88115	0.26745	1.58672	1.1486	0.723881
DIS3	Q9Y2L1	0.31315	0.2329	0.148625	0.059825	0.54605	0.20845	0.381742
DKC1	O60832	1.10543	0.001975	2.40335	1.09032	1.1074	3.49368	3.15484
DLAT	P10515	0.001975	0.001975	0.001975	0.159925	0.00395	0.1619	40.9873
DLD	P09622	0.017125	0.001975	1.36102	2.0236	0.0191	3.38463	177.205
DLGAP5	Q15398	0.001975	0.001975	0.001975	0.018275	0.00395	0.02025	5.12658
DNAJA1	P31689	0.001975	0.001975	1.05347	0.44165	0.00395	1.49513	378.513
DNAJA2	O60884	0.155	0.001975	0.735475	0.524325	0.156975	1.2598	8.02548
DNAJA3	Q96EY1	0.001975	0.001975	0.421	0.3755	0.00395	0.7965	201.646
DNAJB1	P25685	0.387675	0.486275	0.058075	0.2441	0.87395	0.302175	0.345758
DNAJB11	Q9UBS4	0.001975	0.001975	0.001975	0.6574	0.00395	0.659375	166.93
DNAJB6	O75190	0.1025	1.2739	0.0744	0.001975	1.3764	0.076375	0.055489
DNAJC17	Q9NVM6	0.06335	0.001975	0.001975	0.001975	0.065325	0.00395	0.0604669
DNAJC21	Q5F1R6	0.001975	0.001975	0.0735	0.0699	0.00395	0.1434	36.3038
DNAJC7	Q99615	0.001975	0.001975	0.001975	0.265575	0.00395	0.26755	67.7342
DNAJC8	O75937	9.31648	15.9383	1.17275	0.001975	25.2548	1.17473	0.0465149
DNAJC9	Q8WXX5	5.52655	7.00605	16.9168	13.2466	12.5326	30.1635	2.4068
DNM3	Q9UQ16	0.001975	0.001975	0.0279	0.0451	0.00395	0.073	18.481
DNMT1	P26358	0.592475	0.88115	0.359775	0.34425	1.47362	0.704025	0.47775
DNMT3B	Q9UBC3	0.0565	0.001975	0.001975	0.001975	0.058475	0.00395	0.0675502
DNTTIP2	Q5QJE6	0.679125	1.1612	1.38492	0.5904	1.84032	1.97532	1.07336
DOHH	Q9BU89	0.001975	0.35285	0.001975	0.001975	0.354825	0.00395	0.0111322
DONSON	Q9NYP3	0.001975	0.001975	0.001975	0.324275	0.00395	0.32625	82.5949
DPF2	Q92785	0.301425	0.584375	0.387675	0.0529	0.8858	0.440575	0.497375
DPM1	O60762	0.120075	0.001975	0.001975	0.001975	0.12205	0.00395	0.0323638
DPP3	Q9NY33	0.001975	0.001975	0.001975	0.053225	0.00395	0.0552	13.9747
DPY30	Q9C005	0.491075	1.83967	0.001975	0.001975	2.33075	0.00395	0.00169473
DR1	Q01658	3.84068	7.55727	1.801	5.06632	11.3979	6.86733	0.602505
DRAP1	Q14919	0.337475	2.14637	1.56715	0.65355	2.48385	2.2207	0.894056
DRG1	Q9Y295	0.4381	0.001975	0.929775	0.885225	0.440075	1.815	4.1243
DRG2	P55039	0.001975	0.001975	0.001975	0.04685	0.00395	0.048825	12.3608
DSC1	Q08554	0.001975	0.486275	0.037	0.054425	0.48825	0.091425	0.18725
DSG1	Q02413	0.075	11.9765	9.51168	10.1668	12.0515	19.6785	1.63287
DUT	P33316	3.7189	2.9971	0.001975	0.1976	6.716	0.199575	0.0297163
DYNC1H1	Q14204	0.001975	0.001975	0.185325	0.192975	0.00395	0.3783	95.7722
DYNC1I2	Q13409	0.001975	0.001975	0.193375	0.04255	0.00395	0.235925	59.7278
DYNC1LI1	Q9Y6G9	0.001975	0.001975	0.236925	0.086925	0.00395	0.32385	81.9873
DYNLL1	P63167	0.001975	0.001975	0.001975	1.16298	0.00395	1.16495	294.924
DYNLL2	Q96FJ2	0.001975	0.001975	0.001975	1.16298	0.00395	1.16495	294.924
EBNA1BP2	Q99848	10.1668	17.6595	12.0732	10.8294	27.8263	22.9027	0.823058
ECH1	Q13011	0.001975	0.001975	0.001975	0.0578	0.00395	0.059775	15.1329
EDC3	Q96F86	0.001975	0.001975	0.269075	0.001975	0.00395	0.27105	68.6203
EDC4	Q6P2E9	0.00765	0.001975	0.0218	0.017125	0.009625	0.038925	4.04416
EDF1	O60869	5.22463	9.2399	0.001975	3.01852	14.4645	3.0205	0.208821
EED	O75530	0.52715	0.001975	0.8425	0.516725	0.529125	1.35922	2.56882
EEF1A1	P68104	8.81768	3.55428	75.6366	48.3918	12.372	124.028	10.025
EEF1A2	Q05639	5.7013	2.46238	36.2627	32.7171	8.16367	68.9798	8.4496
EEF1B2	P24534	0.492325	1.69328	0.366625	0.001975	2.1856	0.3686	0.168649
EEF1D	P29692	0.447025	2.64823	1.61593	2.39375	3.09525	4.00967	1.29543
EEF1E1	O43324	0.001975	0.001975	0.001975	1.05062	0.00395	1.0526	266.481
EEF1G	P26641	1.52222	0.4955	2.31305	2.90638	2.01772	5.21943	2.58679
EEF2	P13639	0.74515	0.442375	2.38163	3.62725	1.18752	6.00887	5.06
EFTUD2	Q15029	1.30757	0.29025	1.28438	1.57983	1.59783	2.8642	1.79256
EHD1	Q9H4M9	0.001975	0.001975	0.001975	0.3141	0.00395	0.316075	80.019
EHMT1	Q9H9B1	0.001975	0.001975	0.0407	0.043375	0.00395	0.084075	21.2848
EHMT2	Q96KQ7	0.031425	0.27105	0.001975	0.001975	0.302475	0.00395	0.0130589
EIF1	P41567	2.64823	5.7509	0.09565	0.1059	8.39912	0.20155	0.0239965
EIF1AD	Q8N9N8	0.2038	1.05347	0.001975	0.001975	1.25727	0.00395	0.00314172
EIF1AX	P47813	1.33308	0.001975	0.001975	0.347275	1.33505	0.34925	0.261601
EIF1AY	O14602	1.33308	0.001975	0.001975	0.347275	1.33505	0.34925	0.261601
EIF1B	O60739	0.079175	0.001975	0.09565	0.1059	0.08115	0.20155	2.48367
EIF2A	Q9BY44	0.01605	0.001975	0.390375	0.1025	0.018025	0.492875	27.344
EIF2AK2	P19525	0.001975	0.001975	0.69765	0.001975	0.00395	0.699625	177.12
EIF2B3	Q9NR50	0.02565	0.001975	0.677425	0.5006	0.027625	1.17803	42.6434
EIF2B4	Q9UI10	0.001975	0.001975	0.420325	0.001975	0.00395	0.4223	106.911
EIF2B5	Q13144	0.001975	0.001975	0.405475	0.001975	0.00395	0.40745	103.152
EIF2D	P41214	0.001975	0.001975	0.142825	0.1299	0.00395	0.272725	69.0443
EIF2S1		0.124375	0.001975	0.44025	2.23608	0.12635	2.67632	21.1818
EIF2S2	P20042	0.340825	0.94915	4.23793	1.89488	1.28998	6.1328	4.7542
EIF2S3	P41091	0.379	0.001975	2.86952	3.23868	0.380975	6.1082	16.0331
EIF3A	Q14152	0.018275	0.001975	0.893225	0.159075	0.02025	1.0523	51.9654
EIF3B	P55884	0.047225	0.001975	0.379	0.584375	0.0492	0.963375	19.5808
EIF3C	Q99613	0.0159	0.001975	0.2441	0.1355	0.017875	0.3796	21.2364
EIF3CL	B5ME19	0.029475	0.001975	0.326625	0.180525	0.03145	0.50715	16.1256
EIF3D	O15371	0.001975	0.001975	0.590875	0.35855	0.00395	0.949425	240.361
EIF3E	P60228	0.001975	0.001975	1.5378	0.352075	0.00395	1.88987	478.449
EIF3F	O00303	0.211125	0.001975	1.3287	1.4845	0.2131	2.8132	13.2013
EIF3G	O75821	0.02855	0.88925	1.6525	0.3095	0.9178	1.962	2.13772
EIF3H	O15372	0.001975	0.001975	0.486275	0.898	0.00395	1.38427	350.449
EIF3I	Q13347	0.001975	0.001975	0.4089	0.334475	0.00395	0.743375	188.196
EIF3J	O75822	0.242675	3.8306	5.3557	1.32215	4.07328	6.67785	1.63943
EIF3K	Q9UBQ5	0.001975	0.001975	1.75343	2.47155	0.00395	4.22498	1069.61
EIF3L	Q9Y262	0.046875	0.001975	2.57265	0.8404	0.04885	3.41305	69.868
EIF3M	Q7L2H7	0.001975	0.001975	0.876475	0.468175	0.00395	1.34465	340.418
EIF4A1	P60842	1.5748	0.743975	21.9455	17.6595	2.31878	39.605	17.0801
EIF4A2	Q14240	0.794625	0.6077	13.2466	10.9248	1.40233	24.1714	17.2367
EIF4A3	P38919	5.90305	0.512425	9.68315	6.34605	6.41548	16.0292	2.49852
EIF4B	P23588	0.7114	3.18228	1.1662	0.9502	3.89367	2.1164	0.543548
EIF4G1	Q04637	0.001975	0.001975	0.578175	1.78953	0.00395	2.3677	599.418
EIF4G2	P78344	0.001975	0.001975	0.1376	0.1226	0.00395	0.2602	65.8734
EIF4G3	O43432	0.001975	0.001975	0.001975	0.026525	0.00395	0.0285	7.21519
EIF4H	Q15056	2.26575	2.59987	1.75828	4.15578	4.86562	5.91405	1.21548
EIF5	P55010	0.001975	0.001975	0.603925	2.33935	0.00395	2.94327	745.133
EIF5A	P63241	6.51952	1.40865	5.7013	5.90305	7.92818	11.6044	1.46368
EIF5AL1	Q6IS14	0.88925	0.27975	0.001975	0.944125	1.169	0.9461	0.809324
EIF5B	O60841	0.062075	0.26655	1.02677	0.58255	0.328625	1.60932	4.89715
EIF6		2.69287	0.5216	0.7093	0.660525	3.21448	1.36983	0.426143
ELAC2	Q9BQ52	0.10705	0.001975	0.001975	0.001975	0.109025	0.00395	0.0362302
ELAVL1	Q15717	5.31225	0.53735	1.177	2.26575	5.8496	3.44275	0.588545
ELF1	P32519	0.140625	0.3947	0.001975	0.001975	0.535325	0.00395	0.0073787
ELP3	Q9H9T3	0.0039	0.001975	0.001975	0.001975	0.005875	0.00395	0.67234
EMD	P50402	4.35052	3.1102	3.19543	5.1458	7.46073	8.34123	1.11802
EMG1	Q92979	0.8491	0.54065	0.63115	0.162575	1.38975	0.793725	0.571128
ENO1	P06733	43.5766	17.4466	10.9248	14.4592	61.0232	25.384	0.415973
ENO2	P09104	1.0938	1.42833	0.283825	0.492325	2.52212	0.77615	0.307737
ENO3	P13929	3.9242	1.5748	1.3998	2.55412	5.499	3.95392	0.719026
ENSA	O43768	0.567975	0.8404	0.001975	0.001975	1.40837	0.00395	0.00280465
ENY2	Q9NPA8	0.001975	0.001975	0.001975	0.05095	0.00395	0.052925	13.3987
EPB41	P11171	0.001975	0.001975	0.001975	0.15945	0.00395	0.161425	40.8671
EPPK1	P58107	0.001975	0.001975	0.02965	0.018075	0.00395	0.047725	12.0823
EPRS		0.29195	0.001975	0.79005	1.20675	0.293925	1.9968	6.79357
ERCC2	P18074	0.066825	0.001975	0.001975	0.001975	0.0688	0.00395	0.0574128
ERCC3	P19447	0.026775	0.001975	0.1147	0.001975	0.02875	0.116675	4.05826
ERH	P84090	18.6815	16.2794	6.89558	7.91378	34.9609	14.8094	0.423598
ERI1	Q8IV48	0.001975	0.001975	0.199175	0.2815	0.00395	0.480675	121.69
ESD	P10768	1.10805	0.001975	0.41265	0.30385	1.11003	0.7165	0.645481
ESF1	Q9H501	0.037725	0.001975	0.194325	0.091625	0.0397	0.28595	7.20277
ESYT1	Q9BSJ8	0.015375	0.001975	0.2632	0.2527	0.01735	0.5159	29.7349
ESYT2	A0FGR8	0.001975	0.001975	0.066825	0.001975	0.00395	0.0688	17.4177
ETF1	P62495	0.078775	0.001975	0.113075	0.115825	0.08075	0.2289	2.83467
ETFA	P13804	0.12845	0.001975	1.21332	4.81843	0.130425	6.03175	46.2469
ETFB	P38117	0.107475	0.001975	1.1192	4.01647	0.10945	5.13567	46.9226
EWSR1	Q01844	4.12242	7.39065	1.42033	1.30185	11.5131	2.72218	0.236442
EXOC3	O60645	0.001975	0.001975	0.001975	0.032925	0.00395	0.0349	8.83544
EXOC5	O00471	0.001975	0.001975	1.19827	1.43932	0.00395	2.6376	667.747
EXOSC10	Q01780	0.586225	0.001975	0.71965	0.14635	0.5882	0.866	1.47229
EXOSC2	Q13868	0.5006	0.4143	0.06335	0.001975	0.9149	0.065325	0.0714012
EXOSC4	Q9NPD3	0.371775	0.001975	0.001975	0.001975	0.37375	0.00395	0.0105686
EXOSC6	Q5RKV6	0.398175	0.265575	0.001975	0.001975	0.66375	0.00395	0.00595104
EXOSC7	Q15024	0.207425	0.001975	0.001975	0.050475	0.2094	0.05245	0.250478
EXOSC8	Q96B26	0.40355	0.001975	0.001975	0.001975	0.405525	0.00395	0.00974046
EXOSC9	Q06265	0.66495	0.001975	0.001975	0.001975	0.666925	0.00395	0.0059227
EZH2	Q15910	0.090725	0.001975	0.1498	0.001975	0.0927	0.151775	1.63727
EZR	P15311	0.130225	0.375775	0.679775	0.8425	0.506	1.52228	3.00845
F2	P00734	0.043375	0.824575	0.494125	0.3556	0.86795	0.849725	0.979002
F5	P12259	0.001975	0.3181	0.05615	0.089175	0.320075	0.145325	0.454034
FABP5	Q01469	0.114325	0.8571	0.001975	0.15865	0.971425	0.160625	0.16535
FAM103A1	Q9BTL3	0.001975	0.5944	0.001975	0.001975	0.596375	0.00395	0.00662335
FAM192A	Q9GZU8	0.58255	1.4905	0.1059	0.093575	2.07305	0.199475	0.096223
FAM203A		0.001975	0.001975	0.06735	0.1092	0.00395	0.17655	44.6962
FAM203B		0.001975	0.001975	0.06735	0.1092	0.00395	0.17655	44.6962
FAM207A	Q9NSI2	2.4166	5.5909	0.7746	1.9314	8.0075	2.706	0.337933
FAM49B	Q9NUQ9	0.2311	0.001975	0.001975	0.001975	0.233075	0.00395	0.0169473
FAM50A	Q14320	0.330275	3.3669	0.001975	0.001975	3.69718	0.00395	0.00106838
FAM83A	Q86UY5	0.02785	0.001975	0.001975	0.001975	0.029825	0.00395	0.132439
FAM96A	Q9H5X1	0.001975	0.001975	0.001975	0.124375	0.00395	0.12635	31.9873
FAM98A	Q8NCA5	0.029575	0.001975	0.001975	0.1458	0.03155	0.147775	4.68384
FAM98B	Q52LJ0	0.390075	0.916575	0.001975	0.001975	1.30665	0.00395	0.003023
FANCD2	Q9BXW9	0.146925	0.001975	0.157	0.032275	0.1489	0.189275	1.27116
FANCI	Q9NVI1	0.094675	0.001975	0.099825	0.001975	0.09665	0.1018	1.05329
FARSA	Q9Y285	0.043875	0.325075	0.1605	0.35285	0.36895	0.51335	1.39138
FARSB	Q9NSD9	0.001975	0.001975	0.001975	0.031825	0.00395	0.0338	8.55696
FASN	P49327	0.286225	0.001975	0.733	0.65125	0.2882	1.38425	4.80309
FAU	P35544	4.18992	18.918	3.4194	0.001975	23.1079	3.42137	0.148061
FBL	P22087	4.81843	1.32215	15.4515	6.89558	6.14057	22.3471	3.63926
FBXO22	Q8NEZ5	0.058425	0.001975	0.001975	0.001975	0.0604	0.00395	0.0653974
FDX1	P10109	0.001975	3.23868	0.001975	0.001975	3.24065	0.00395	0.00121889
FDXR	P22570	0.001975	0.001975	0.001975	0.970325	0.00395	0.9723	246.152
FEN1	P39748	7.97882	5.27503	7.15105	5.7509	13.2538	12.9019	0.973449
FERMT3	Q86UX7	0.0292	0.001975	1.8166	2.28202	0.031175	4.09863	131.472
FGB	P02675	0.078925	1.0642	0.001975	0.001975	1.14312	0.00395	0.00345544
FGFR1		0.005975	0.222275	0.0159	0.017825	0.22825	0.033725	0.147755
FGFR2	P21802	0.0063	0.224625	0.016475	0.019225	0.230925	0.0357	0.154596
FGFR3	P22607	0.006025	0.222875	0.01605	0.018075	0.2289	0.034125	0.149083
FGFR4	P22455	0.00605	0.222875	0.01605	0.018275	0.228925	0.034325	0.14994
FGG	P02679	0.117825	0.4381	0.001975	0.001975	0.555925	0.00395	0.00710527
FGR	P09769	0.0088	0.227075	0.018125	0.02325	0.235875	0.041375	0.175411
FH	P07954	0.133275	0.001975	0.001975	0.366625	0.13525	0.3686	2.72532
FHL3	Q13643	0.03285	0.001975	0.001975	0.253425	0.034825	0.2554	7.33381
FHOD1	Q9Y613	0.001975	0.001975	0.069825	0.05845	0.00395	0.128275	32.4747
FIGNL1	Q6PIW4	0.001975	0.001975	0.001975	0.0287	0.00395	0.030675	7.76582
FIP1L1	Q6UN15	0.473975	1.5378	0.141725	1.1192	2.01178	1.26093	0.626772
FKBP1A	P62942	0.916575	0.001975	0.001975	0.001975	0.91855	0.00395	0.00430026
FKBP3	Q00688	2.84302	0.001975	0.001975	0.001975	2.845	0.00395	0.0013884
FKBP4	Q02790	0.1147	0.001975	0.35055	0.001975	0.116675	0.352525	3.02143
FKBP5	Q13451	1.19265	0.65955	0.2815	0.107725	1.8522	0.389225	0.210142
FKBP8	Q14318	0.001975	0.001975	0.6088	0.1959	0.00395	0.8047	203.722
FLG	P20930	0.001975	0.379	0.001975	0.001975	0.380975	0.00395	0.0103681
FLG2	Q5D862	0.001975	0.001975	0.001975	0.02855	0.00395	0.030525	7.72785
FLII	Q13045	0.001975	0.001975	0.03815	0.001975	0.00395	0.040125	10.1582
FLNA	P21333	0.1184	0.219625	0.336475	0.906975	0.338025	1.24345	3.67857
FLNB	O75369	0.001975	0.001975	0.01195	0.060875	0.00395	0.072825	18.4367
FLNC	Q14315	0.086925	0.001975	0.560075	0.567975	0.0889	1.12805	12.689
FLYWCH2	Q96CP2	0.0597	0.001975	0.001975	0.001975	0.061675	0.00395	0.0640454
FMR1	Q06787	0.001975	0.001975	0.07125	0.093875	0.00395	0.165125	41.8038
FRG1	Q14331	0.241475	0.001975	0.1551	0.115725	0.24345	0.270825	1.11245
FSCN1	Q16658	0.0867	0.001975	1.81113	1.8466	0.088675	3.65773	41.2487
FTSJ3	Q8IY81	0.6392	0.9107	4.25493	1.29252	1.5499	5.54745	3.57923
FTSJD2	Q8N1G2	0.04255	0.001975	0.001975	0.001975	0.044525	0.00395	0.0887142
FUBP1	Q96AE4	5.87685	4.07075	1.68598	0.794625	9.9476	2.4806	0.249367
FUBP3	Q96I24	0.05085	0.001975	0.001975	0.001975	0.052825	0.00395	0.0747752
FUS	P35637	28.3569	57.7918	2.66312	2.5461	86.1487	5.20922	0.0604679
FXR1	P51114	0.001975	0.001975	0.12375	0.117825	0.00395	0.241575	61.1582
FXR2	P51116	0.001975	0.001975	0.093575	0.08115	0.00395	0.174725	44.2342
FYN	P06241	0.011075	0.2285	0.019525	0.02565	0.239575	0.045175	0.188563
G3BP1	Q13283	0.194325	3.2132	1.55888	1.70142	3.40753	3.2603	0.956794
G3BP2	Q9UN86	0.093075	0.39705	0.13265	0.338775	0.490125	0.471425	0.961846
G6PD	P11413	0.1067	0.001975	0.8491	1.2348	0.108675	2.0839	19.1755
GALK1	P51570	0.001975	0.001975	0.078775	0.001975	0.00395	0.08075	20.443
GANAB	Q14697	0.007775	0.001975	0.001975	0.058425	0.00975	0.0604	6.19487
GAPDH	P04406	14.8492	11.2754	20.4242	19.9803	26.1246	40.4045	1.54661
GAPVD1	Q14C86	0.001975	0.001975	0.080775	0.1147	0.00395	0.195475	49.4873
GAR1	Q9NY12	1.30185	2.08193	4.47567	0.283825	3.38377	4.7595	1.40657
GARS	P41250	0.1974	0.001975	0.24355	0.200875	0.199375	0.444425	2.22909
GART	P22102	0.52865	0.001975	1.67788	1.80515	0.530625	3.48303	6.564
GATA1	P15976	0.54245	0.748225	0.743975	1.37342	1.29068	2.1174	1.64054
GATAD2A	Q86YP4	0.906975	0.001975	0.91885	1.1019	0.90895	2.02075	2.22317
GATAD2B	Q8WXI9	0.118525	0.001975	0.0446	0.2632	0.1205	0.3078	2.55436
GCAT	O75600	0.001975	0.001975	0.001975	0.07125	0.00395	0.073225	18.538
GCLM	P48507	0.001975	0.001975	1.16298	1.1612	0.00395	2.32417	588.399
GCN1L1	Q92616	0.001975	0.001975	0.858225	0.44365	0.00395	1.30187	329.589
GDI1	P31150	0.0407	0.001975	0.032525	0.170525	0.042675	0.20305	4.75806
GDI2	P50395	1.07525	0.001975	1.65908	1.2792	1.07723	2.93827	2.72763
GEMIN5	Q8TEQ6	0.001975	0.001975	0.65355	0.046125	0.00395	0.699675	177.133
GFAP	P14136	0.001975	0.001975	0.36615	0.244775	0.00395	0.610925	154.665
GFI1B	Q5VTD9	0.001975	0.001975	0.392175	0.001975	0.00395	0.39415	99.7848
GFM1	Q96RP9	0.001975	0.001975	0.001975	0.17095	0.00395	0.172925	43.7785
GGCT	O75223	0.001975	1.23955	0.001975	0.001975	1.24152	0.00395	0.00318157
GINS1	Q14691	0.10285	0.001975	0.001975	0.001975	0.104825	0.00395	0.0376819
GINS3	Q9BRX5	0.049375	0.338775	0.031825	0.001975	0.38815	0.0338	0.0870797
GINS4	Q9BRT9	0.050475	0.44865	0.001975	0.001975	0.499125	0.00395	0.00791385
GLMN	Q92990	0.001975	0.001975	0.0322	0.001975	0.00395	0.034175	8.6519
GLO1	Q04760	2.1173	0.001975	0.001975	0.001975	2.11928	0.00395	0.00186384
GLRX3	O76003	0.402175	0.31315	0.043175	0.1269	0.715325	0.170075	0.237759
GLRX5	Q86SX6	0.15225	0.001975	0.001975	0.001975	0.154225	0.00395	0.0256119
GLTSCR2	Q9NZM5	0.001975	0.87875	0.001975	0.001975	0.880725	0.00395	0.00448494
GLUD1	P00367	0.001975	0.001975	0.001975	0.038025	0.00395	0.04	10.1266
GLUD2	P49448	0.001975	0.001975	0.001975	0.038025	0.00395	0.04	10.1266
GLYR1	Q49A26	0.400825	0.379875	0.83655	0.207425	0.7807	1.04398	1.33723
GMNN	O75496	0.132725	0.83655	0.001975	0.001975	0.969275	0.00395	0.00407521
GMPPA	Q96IJ6	0.001975	0.001975	0.001975	0.055525	0.00395	0.0575	14.557
GMPS	P49915	3.39593	0.79935	0.21865	0.15725	4.19527	0.3759	0.0896008
GNB1	P62873	0.001975	0.001975	0.001975	9.18168	0.00395	9.18365	2324.97
GNB2	P62879	0.001975	0.001975	0.001975	9.18168	0.00395	9.18365	2324.97
GNB2L1	P63244	0.970325	0.001975	5.27503	1.91587	0.9723	7.1909	7.39576
GNB3	P16520	0.001975	0.001975	0.001975	9.18168	0.00395	9.18365	2324.97
GNB4	Q9HAV0	0.001975	0.001975	0.001975	8.5381	0.00395	8.54007	2162.04
GNL2	Q13823	0.353575	0.366625	2.69287	0.173625	0.7202	2.8665	3.98014
GNL3	Q9BVP2	1.06733	0.398175	2.63045	0.864	1.4655	3.49445	2.38448
GNL3L	Q9NVN8	0.001975	0.001975	0.173075	0.001975	0.00395	0.17505	44.3165
GOLPH3	Q9H4A6	0.001975	0.001975	0.21725	0.001975	0.00395	0.219225	55.5
GOT1	P17174	0.041625	0.001975	0.001975	0.001975	0.0436	0.00395	0.0905963
GOT2	P00505	0.001975	0.001975	0.0549	0.0988	0.00395	0.1537	38.9114
GPAA1	O43292	0.001975	0.001975	0.001975	0.0538	0.00395	0.055775	14.1203
GPATCH4	Q5T3I0	0.338775	1.11403	0.468175	0.001975	1.4528	0.47015	0.323616
GPI	P06744	0.929775	0.449825	0.149475	0.269075	1.3796	0.41855	0.303385
GPKOW	Q92917	0.509675	0.376425	0.02775	0.06	0.8861	0.08775	0.0990295
GPR112	Q8IZF6	0.001975	0.001975	0.001975	0.062075	0.00395	0.06405	16.2152
GPR142	Q7Z601	0.08255	0.001975	0.001975	0.001975	0.084525	0.00395	0.0467317
GPS1	Q13098	0.101125	0.001975	0.001975	0.001975	0.1031	0.00395	0.0383123
GPX4	P36969	0.17095	0.001975	0.001975	0.001975	0.172925	0.00395	0.0228423
GRB10	Q13322	0.001975	0.001975	0.03535	0.001975	0.00395	0.037325	9.44937
GRB2	P62993	0.979025	0.001975	0.001975	0.001975	0.981	0.00395	0.0040265
GRHPR	Q9UBQ7	0.06635	0.001975	0.001975	0.001975	0.068325	0.00395	0.0578119
GRWD1	Q9BQ67	0.120975	0.4613	0.264725	0.14525	0.582275	0.409975	0.704092
GSE1	Q14687	0.030475	0.001975	0.001975	0.001975	0.03245	0.00395	0.121726
GSN	P06396	0.0183	0.001975	0.031225	0.029575	0.020275	0.0608	2.99877
GSR	P00390	0.298925	0.001975	0.1289	0.001975	0.3009	0.130875	0.434945
GSTK1	Q9Y2Q3	0.001975	0.001975	0.189175	1.5913	0.00395	1.78048	450.753
GSTO1	P78417	0.816975	1.02677	0.14125	0.294975	1.84375	0.436225	0.236597
GSTP1	P09211	19.3193	4.12622	4.55095	7.065	23.4455	11.6159	0.495444
GTF2A1	P52655	0.185325	1.21332	0.001975	0.001975	1.39865	0.00395	0.00282415
GTF2E1	P29083	0.1818	0.84805	0.0538	0.065775	1.02985	0.119575	0.116109
GTF2E2	P29084	0.163975	0.44025	0.001975	0.001975	0.604225	0.00395	0.0065373
GTF2F1	P35269	0.815325	2.90638	0.15485	0.15485	3.7217	0.3097	0.0832147
GTF2F2	P13984	0.238075	0.001975	0.001975	0.001975	0.24005	0.00395	0.0164549
GTF2H4	Q92759	0.001975	0.001975	0.001975	0.04235	0.00395	0.044325	11.2215
GTF2I	P78347	1.61593	0.418125	1.7852	1.27642	2.03405	3.06162	1.50519
GTF3C1	Q12789	0.034425	0.001975	0.018575	0.0429	0.0364	0.061475	1.68887
GTF3C2	Q8WUA4	0.001975	0.001975	0.184025	0.097625	0.00395	0.28165	71.3038
GTF3C3	Q9Y5Q9	0.001975	0.001975	0.325075	0.20685	0.00395	0.531925	134.665
GTF3C4	Q9UKN8	0.04085	0.001975	0.018275	0.001975	0.042825	0.02025	0.472855
GTF3C5	Q9Y5Q8	0.483375	0.001975	0.150775	0.0816	0.48535	0.232375	0.478778
GTPBP4	Q9BZE4	2.43092	0.371775	5.10112	2.51253	2.8027	7.61365	2.71654
H1FX	Q92522	73.7957	100.748	210.15	210.15	174.544	420.299	2.40799
H2AFJ	Q9BTM1	1053.02	979.34	1053.02	1053.14	2032.36	2106.16	1.03631
H2AFV	Q71UI9	1133.41	1055.48	783.828	783.828	2188.89	1567.66	0.716187
H2AFX	P16104	405.847	210.15	299.711	320.142	615.997	619.853	1.00626
H2AFY	O75367	77.8582	37.5155	150.244	73.7957	115.374	224.04	1.94186
H2AFY2	Q9P0M6	3.72982	3.62725	11.2754	7.11122	7.35708	18.3866	2.49918
H2AFZ	P0C0S5	783.828	698.884	387.936	548.911	1482.71	936.847	0.631847
H3F3A		299.711	373.136	524.15	336.84	672.847	860.99	1.27962
H3F3B		299.711	373.136	524.15	336.84	672.847	860.99	1.27962
H3F3C	Q6NXT2	256.795	299.711	504.265	256.795	556.506	761.059	1.36757
HADHA	P40939	0.001975	0.001975	0.0456	0.11345	0.00395	0.15905	40.2658
HADHB	P55084	0.001975	0.001975	0.1711	0.30755	0.00395	0.47865	121.177
HARS	P12081	0.022	0.001975	0.030475	0.049425	0.023975	0.0799	3.33264
HARS2	P49590	0.021225	0.001975	0.030125	0.0489	0.0232	0.079025	3.40625
HAT1	O14929	7.15105	1.7852	0.669825	0.7837	8.93625	1.45352	0.162655
HBA1		7.25642	19.9803	10.4813	24.0967	27.2367	34.578	1.26953
HBA2	P69905	7.25642	19.9803	10.4813	24.0967	27.2367	34.578	1.26953
HBB	P68871	3.26765	4.71	8.377	21.274	7.97765	29.6511	3.71676
HBD	P02042	3.02053	4.71	8.377	15.4515	7.73053	23.8285	3.0824
HBE1	P02100	62.5903	73.7957	256.795	150.244	136.386	407.039	2.98446
HBG1	P69891	7.99855	10.2492	26.4306	27.1829	18.2478	53.6135	2.93808
HBG2	P69892	16.9168	10.059	25.376	34.1048	26.9759	59.4808	2.20496
HBS1L	Q9Y450	0.001975	0.001975	0.046	0.001975	0.00395	0.047975	12.1456
HBZ	P02008	123.568	62.5903	123.568	155.994	186.159	279.562	1.50174
HCFC1	P51610	0.3836	0.2545	0.079175	0.047825	0.6381	0.127	0.199028
HCK	P08631	0.01005	0.227825	0.0189	0.0239	0.237875	0.0428	0.179926
HDAC1	Q13547	0.722475	0.48375	0.57335	0.27105	1.20623	0.8444	0.700035
HDAC2	Q92769	0.808175	0.59495	0.623225	0.435025	1.40312	1.05825	0.754209
HDDC2	Q7Z4H3	0.001975	0.001975	0.001975	0.155	0.00395	0.156975	39.7405
HDGF	P51858	75.6366	77.8582	2.813	3.84068	153.495	6.65367	0.0433479
HDGFRP2	Q7Z4V5	0.795975	1.74628	0.12655	0.449825	2.54225	0.576375	0.226718
HDGFRP3	Q9Y3E1	3.08245	3.4194	0.717275	0.5216	6.50185	1.23887	0.190542
HDLBP	Q00341	0.001975	0.001975	0.114125	0.001975	0.00395	0.1161	29.3924
HEATR1	Q9H583	0.181625	0.001975	1.63758	0.901775	0.1836	2.53935	13.8309
HEATR2	Q86Y56	0.062875	0.001975	0.207675	0.0394	0.06485	0.247075	3.80995
HEBP2	Q9Y5Z4	0.001975	0.474475	0.001975	0.001975	0.47645	0.00395	0.00829048
HELLS	Q9NRZ9	0.005525	0.001975	0.001975	0.001975	0.0075	0.00395	0.526667
HEMGN	Q9BXL5	24.0967	28.3569	1.53093	2.6536	52.4536	4.18452	0.0797758
HEXIM1	O94992	0.159575	10.8294	0.001975	0.001975	10.989	0.00395	0.00035945
HIC2	Q96JB3	0.513225	0.001975	0.767975	1.09145	0.5152	1.85943	3.60913
HIRA	P54198	0.001975	0.001975	0.0352	0.001975	0.00395	0.037175	9.41139
HIRIP3	Q9BW71	0.104725	0.5904	0.001975	0.001975	0.695125	0.00395	0.00568243
HIST1H1A	Q02539	893.87	1133.41	1447.23	1583.75	2027.28	3030.99	1.4951
HIST1H1B	P16401	1851.99	1302.28	1851.99	1053.02	3154.26	2905.01	0.920977
HIST1H1C	P16403	5833.25	5833.25	5833.25	5833.25	11666.5	11666.5	1
HIST1H1D	P16402	3479.42	3479.42	3479.42	3479.42	6958.83	6958.83	1
HIST1H1E	P10412	3738.15	3738.15	3738.15	3738.15	7476.29	7476.29	1
HIST1H1T	P22492	619.742	960.221	893.87	893.87	1579.96	1787.74	1.13151
HIST1H2AA	Q96QV6	562.429	336.84	320.142	419.904	899.27	740.046	0.82294
HIST1H2AB		940.804	893.87	940.792	940.792	1834.67	1881.58	1.02557
HIST1H2AC	Q93077	940.792	783.828	979.34	979.34	1724.62	1958.68	1.13572
HIST1H2AD	P20671	1055.48	1053.16	1053.14	1053.02	2108.64	2106.17	0.998828
HIST1H2AE	P04908	940.804	893.87	940.792	940.792	1834.67	1881.58	1.02557
HIST1H2AG		1053.02	979.34	1053.15	1053.14	2032.36	2106.3	1.03638
HIST1H2AH		1053.02	979.34	1053.15	1053.14	2032.36	2106.3	1.03638
HIST1H2AI		1053.02	979.34	1053.15	1053.14	2032.36	2106.3	1.03638
HIST1H2AJ	Q99878	1053.02	979.34	1053.15	1053.14	2032.36	2106.3	1.03638
HIST1H2AK		1053.02	979.34	1053.15	1053.14	2032.36	2106.3	1.03638
HIST1H2AL		1053.02	979.34	1053.15	1053.14	2032.36	2106.3	1.03638
HIST1H2AM	P0C0S8	1053.02	979.34	1053.15	1053.14	2032.36	2106.3	1.03638
HIST1H2BA	Q96A08	27.1829	35.4931	24.0967	15.3198	62.676	39.4164	0.628892
HIST1H2BB	P33778	562.387	492.537	373.136	504.265	1054.92	877.401	0.831719
HIST1H2BC		439.93	548.911	395.669	562.39	988.84	958.059	0.968871
HIST1H2BD	P58876	439.93	548.911	395.669	557.646	988.84	953.315	0.964074
HIST1H2BE		439.93	548.911	395.669	562.39	988.84	958.059	0.968871
HIST1H2BF		439.93	548.911	395.669	562.39	988.84	958.059	0.968871
HIST1H2BG		439.93	548.911	395.669	562.39	988.84	958.059	0.968871
HIST1H2BH	Q93079	439.93	548.911	395.669	557.646	988.84	953.315	0.964074
HIST1H2BI	P62807	439.93	548.911	395.669	562.39	988.84	958.059	0.968871
HIST1H2BJ	P06899	562.387	492.537	373.136	524.153	1054.92	897.289	0.850572
HIST1H2BK	O60814	439.93	548.911	395.669	562.39	988.84	958.059	0.968871
HIST1H2BL	Q99880	439.93	548.911	395.669	557.646	988.84	953.315	0.964074
HIST1H2BM	Q99879	439.93	548.911	395.669	557.646	988.84	953.315	0.964074
HIST1H2BN	Q99877	439.93	548.911	395.669	557.646	988.84	953.315	0.964074
HIST1H2BO	P23527	562.387	492.537	373.136	504.265	1054.92	877.401	0.831719
HIST1H3A		299.711	373.136	524.15	373.136	672.847	897.286	1.33357
HIST1H3B		299.711	373.136	524.15	373.136	672.847	897.286	1.33357
HIST1H3C		299.711	373.136	524.15	373.136	672.847	897.286	1.33357
HIST1H3D		299.711	373.136	524.15	373.136	672.847	897.286	1.33357
HIST1H3E		299.711	373.136	524.15	373.136	672.847	897.286	1.33357
HIST1H3F		299.711	373.136	524.15	373.136	672.847	897.286	1.33357
HIST1H3G		299.711	373.136	524.15	373.136	672.847	897.286	1.33357
HIST1H3H		299.711	373.136	524.15	373.136	672.847	897.286	1.33357
HIST1H3I		299.711	373.136	524.15	373.136	672.847	897.286	1.33357
HIST1H3J	P68431	299.711	373.136	524.15	373.136	672.847	897.286	1.33357
HIST1H4A		2618.28	1851.99	2618.28	2618.28	4470.27	5236.57	1.17142
HIST1H4B		2618.28	1851.99	2618.28	2618.28	4470.27	5236.57	1.17142
HIST1H4C		2618.28	1851.99	2618.28	2618.28	4470.27	5236.57	1.17142
HIST1H4D		2618.28	1851.99	2618.28	2618.28	4470.27	5236.57	1.17142
HIST1H4E		2618.28	1851.99	2618.28	2618.28	4470.27	5236.57	1.17142
HIST1H4F		2618.28	1851.99	2618.28	2618.28	4470.27	5236.57	1.17142
HIST1H4H		2618.28	1851.99	2618.28	2618.28	4470.27	5236.57	1.17142
HIST1H4I		2618.28	1851.99	2618.28	2618.28	4470.27	5236.57	1.17142
HIST1H4J		2618.28	1851.99	2618.28	2618.28	4470.27	5236.57	1.17142
HIST1H4K		2618.28	1851.99	2618.28	2618.28	4470.27	5236.57	1.17142
HIST1H4L		2618.28	1851.99	2618.28	2618.28	4470.27	5236.57	1.17142
HIST2H2AA3		1053.02	979.34	1053.15	1053.14	2032.36	2106.3	1.03638
HIST2H2AA4	Q6FI13	1053.02	979.34	1053.15	1053.14	2032.36	2106.3	1.03638
HIST2H2AB	Q8IUE6	562.116	338.311	336.84	439.93	900.428	776.77	0.862668
HIST2H2AC	Q16777	1053.02	979.34	1053.02	1053.14	2032.36	2106.16	1.03631
HIST2H2BE	Q16778	562.387	492.537	373.136	524.153	1054.92	897.289	0.850572
HIST2H2BF	Q5QNW6	410.591	539.977	387.267	539.977	950.569	927.244	0.975462
HIST2H3A		299.711	373.136	524.15	373.136	672.847	897.286	1.33357
HIST2H3C		299.711	373.136	524.15	373.136	672.847	897.286	1.33357
HIST2H3D	Q71DI3	299.711	373.136	524.15	373.136	672.847	897.286	1.33357
HIST2H4A		2618.28	1851.99	2618.28	2618.28	4470.27	5236.57	1.17142
HIST2H4B		2618.28	1851.99	2618.28	2618.28	4470.27	5236.57	1.17142
HIST3H2A	Q7L7L0	940.804	893.87	940.792	940.792	1834.67	1881.58	1.02557
HIST3H2BB	Q8N257	561.206	475.578	373.149	492.537	1036.78	865.686	0.834972
HIST3H3	Q16695	299.711	373.136	524.15	373.136	672.847	897.286	1.33357
HIST4H4	P62805	2618.28	1851.99	2618.28	2618.28	4470.27	5236.57	1.17142
HK1	P19367	0.001975	0.001975	0.026575	0.001975	0.00395	0.02855	7.22785
HK2	P52789	0.001975	0.001975	0.082925	0.067525	0.00395	0.15045	38.0886
HMBS	P08397	1.4953	1.01527	1.00198	0.648825	2.51057	1.6508	0.657539
HMG20A	Q9NP66	0.587425	1.865	0.3044	0.001975	2.45242	0.306375	0.124927
HMGA1	P17096	698.884	256.795	338.311	475.578	955.679	813.89	0.851635
HMGB1	P09429	419.904	320.142	67.4356	84.987	740.046	152.423	0.205964
HMGB2	P26583	210.15	150.244	100.748	100.748	360.394	201.496	0.559099
HMGB3	O15347	24.9035	26.4306	1.36648	6.63347	51.3341	7.99995	0.155841
HMGN1	P05114	29.3029	52.4962	30.6994	45.0334	81.7991	75.7328	0.92584
HMGN2	P05204	0.696575	1.28438	1.03235	0.78825	1.98095	1.8206	0.919054
HMGN3	Q15651	0.001975	1.78953	0.2207	0.276825	1.7915	0.497525	0.277714
HMGN5	P82970	12.4241	14.9636	1.20055	0.001975	27.3877	1.20253	0.0439075
HMMR	O75330	0.2632	0.001975	0.001975	0.001975	0.265175	0.00395	0.0148958
HN1	Q9UK76	0.0719	1.801	0.001975	0.137425	1.8729	0.1394	0.07443
HN1L	Q9H910	1.58405	1.38742	0.296425	0.001975	2.97147	0.2984	0.100422
HNRNPA0	Q13151	34.5508	25.376	2.2315	1.84185	59.9269	4.07335	0.067972
HNRNPA1	P09651	23.4289	23.4289	34.5508	41.3569	46.8578	75.9078	1.61996
HNRNPA1L2	Q32P51	12.0732	13.2466	18.918	20.9662	25.3198	39.8842	1.57522
HNRNPA2B1	P22626	47.1305	45.0334	42.2425	40.8229	92.1639	83.0654	0.90128
HNRNPA3	P51991	19.7464	19.3193	13.9087	10.3325	39.0657	24.2413	0.620526
HNRNPAB	Q99729	31.4416	32.7171	15.1463	13.1938	64.1587	28.3401	0.441718
HNRNPC	P07910	48.3918	23.3714	84.987	75.6366	71.7633	160.624	2.23824
HNRNPCL1	O60812	5.06632	5.02075	7.99855	5.98005	10.0871	13.9786	1.38579
HNRNPCP5	B2RXH8	5.06632	5.02075	7.99855	5.98005	10.0871	13.9786	1.38579
HNRNPD	Q14103	35.4931	31.8632	14.7363	18.2286	67.3563	32.9649	0.489411
HNRNPDL	O14979	5.7773	10.7586	3.43202	2.74472	16.5359	6.17675	0.373536
HNRNPF	P52597	25.376	2.84302	3.23868	2.66312	28.219	5.9018	0.209142
HNRNPH1	P31943	10.8294	3.08245	5.4107	2.93915	13.9119	8.34985	0.600196
HNRNPH2	P55795	4.71	1.9963	2.06135	1.71745	6.7063	3.7788	0.56347
HNRNPH3	P31942	7.1863	3.29913	5.20092	6.51952	10.4854	11.7204	1.11778
HNRNPK	P61978	39.0046	23.9208	16.378	15.1463	62.9253	31.5242	0.500979
HNRNPL	P14866	8.90532	0.57405	6.03423	4.18992	9.47937	10.2241	1.07857
HNRNPLL	Q8WVV9	0.082925	0.001975	0.001975	0.001975	0.0849	0.00395	0.0465253
HNRNPM	P52272	8.22937	2.40335	6.8638	7.1863	10.6327	14.0501	1.3214
HNRNPR	O43390	6.89558	4.18992	5.7509	5.8137	11.0855	11.5646	1.04322
HNRNPU	Q00839	30.6994	11.1531	48.3918	39.0046	41.8525	87.3964	2.0882
HNRNPUL1	Q9BUJ2	0.69975	0.001975	0.4452	0.124	0.701725	0.5692	0.811144
HNRNPUL2	Q1KMD3	1.25192	0.58255	5.01813	5.2529	1.83448	10.271	5.59889
HP1BP3	Q5SSJ5	13.6547	9.31648	27.1829	20.4242	22.9711	47.6071	2.07248
HPRT1	P00492	0.1355	0.001975	0.001975	0.001975	0.137475	0.00395	0.0287325
HPX	P02790	0.001975	0.001975	0.001975	0.079925	0.00395	0.0819	20.7342
HRNR	Q86YZ3	0.018125	0.249575	0.001975	0.09135	0.2677	0.093325	0.348618
HSD17B10	Q99714	0.0385	0.001975	0.001975	0.001975	0.040475	0.00395	0.0975911
HSD17B11	Q8NBQ5	0.001975	0.001975	0.140625	0.0597	0.00395	0.200325	50.7152
HSP90AA1	P07900	100.748	8.46273	11.1531	15.6331	109.211	26.7862	0.245271
HSP90AB1	P08238	150.244	15.3198	23.3714	28.3569	165.564	51.7283	0.312438
HSP90B1	P14625	1.69328	1.33632	1.44667	0.66495	3.0296	2.11163	0.696998
HSPA1A	P0DMV8	4.47567	2.68785	3.6772	4.21702	7.16352	7.89422	1.102
HSPA1B	P0DMV9	4.47567	2.68785	3.6772	4.21702	7.16352	7.89422	1.102
HSPA1L	P34931	2.39375	1.44667	1.9631	2.68785	3.84043	4.65095	1.21105
HSPA2	P54652	7.61475	2.57265	5.60463	6.28812	10.1874	11.8927	1.1674
HSPA4	P34932	1.8466	0.8115	0.1862	0.199175	2.6581	0.385375	0.144981
HSPA4L	O95757	1.94643	0.001975	0.085775	0.078925	1.9484	0.1647	0.0845309
HSPA5	P11021	0.8026	0.767975	1.72243	3.31738	1.57058	5.0398	3.20889
HSPA6	P17066	2.2078	1.52222	1.4845	1.63758	3.73002	3.12208	0.837012
HSPA8	P11142	22.8055	9.00258	16.7981	13.6547	31.808	30.4528	0.957393
HSPA9	P38646	2.03545	0.869175	5.31225	7.75275	2.90462	13.065	4.498
HSPB1	P04792	5.1637	2.77763	18.5221	23.9208	7.94133	42.4429	5.34456
HSPB11	Q9Y547	0.36945	0.001975	0.001975	0.001975	0.371425	0.00395	0.0106347
HSPD1	P10809	1.65908	2.63045	5.93737	23.3714	4.28952	29.3088	6.83264
HSPE1	P61604	0.52935	2.06922	0.26245	0.947625	2.59857	1.21008	0.465669
HSPH1	Q92598	0.043175	0.001975	0.1394	0.3181	0.04515	0.4575	10.1329
HTATSF1	O43719	0.089175	0.276825	0.001975	0.001975	0.366	0.00395	0.0107923
HUWE1	Q7Z6Z7	0.0029	0.001975	0.019975	0.016675	0.004875	0.03665	7.51795
HYOU1	Q9Y4L1	0.001975	0.001975	0.001975	0.312625	0.00395	0.3146	79.6456
IARS	P41252	0.032275	0.001975	0.411625	0.93255	0.03425	1.34417	39.246
ICK	Q9UPZ9	0.0057	0.2207	0.0151	0.017125	0.2264	0.032225	0.142337
IDH1	O75874	0.568875	0.001975	0.001975	0.65955	0.57085	0.661525	1.15884
IDH2	P48735	0.001975	0.001975	0.13265	1.98853	0.00395	2.12118	537.006
IDH3A	P50213	0.001975	0.001975	0.072825	0.375775	0.00395	0.4486	113.57
IDH3B	O43837	0.001975	0.001975	0.191225	0.001975	0.00395	0.1932	48.9114
IGBP1	P78318	0.05755	0.001975	0.001975	0.001975	0.059525	0.00395	0.0663587
IGF2BP1	Q9NZI8	1.49778	0.479375	2.18728	2.9971	1.97715	5.18437	2.62215
IGF2BP2	Q9Y6M1	0.067525	0.001975	0.232325	0.248925	0.0695	0.48125	6.92446
IGF2BP3		0.141725	0.001975	0.568875	0.87875	0.1437	1.44762	10.0739
IGLL5	B9A064	0.184625	0.001975	0.001975	4.43247	0.1866	4.43445	23.7645
IK	Q13123	0.15885	0.551	0.352075	0.41265	0.70985	0.764725	1.07731
IL9	P15248	0.057375	0.001975	0.001975	0.001975	0.05935	0.00395	0.0665543
ILF2	Q12905	9.398	5.10112	5.5909	8.22937	14.4991	13.8203	0.95318
ILF3	Q12906	6.15405	4.30727	3.2132	3.43202	10.4613	6.64522	0.635218
IMMT	Q16891	0.001975	0.001975	0.001975	0.041875	0.00395	0.04385	11.1013
IMP3	Q9NV31	0.91885	1.9057	2.566	2.35945	2.82455	4.92545	1.7438
IMP4	Q96G21	0.001975	0.272225	0.06765	0.001975	0.2742	0.069625	0.25392
IMPDH2	P12268	0.161975	0.273725	0.11875	0.295625	0.4357	0.414375	0.951056
INCENP	Q9NQS7	0.392175	0.329575	1.6704	1.53093	0.72175	3.20133	4.4355
ING1	Q9UK53	0.256725	0.001975	0.001975	0.001975	0.2587	0.00395	0.0152687
INO80C	Q6PI98	0.06835	0.73705	0.001975	0.001975	0.8054	0.00395	0.0049044
INTS1	Q8N201	0.005225	0.001975	0.06535	0.001975	0.0072	0.067325	9.35069
INTS3	Q68E01	0.014975	0.001975	0.001975	0.001975	0.01695	0.00395	0.233038
INTS7	Q9NVH2	0.001975	0.001975	0.0217	0.001975	0.00395	0.023675	5.99367
IPO5	O00410	0.001975	0.001975	0.065975	0.32175	0.00395	0.387725	98.1582
IPO7	O95373	0.175975	0.429925	0.526025	0.0446	0.6059	0.570625	0.941781
IPO8	O15397	0.001975	0.001975	0.022	0.001975	0.00395	0.023975	6.06962
IQGAP1	P46940	0.026275	0.001975	0.069825	0.192375	0.02825	0.2622	9.28142
IRF2BP1	Q8IU81	0.145325	0.001975	0.001975	0.001975	0.1473	0.00395	0.026816
ISOC1	Q96CN7	0.14455	0.001975	0.001975	0.001975	0.146525	0.00395	0.0269579
ISYNA1	Q9NPH2	0.0489	0.001975	0.050775	0.041625	0.050875	0.0924	1.81622
ITGB3BP	Q13352	0.067525	0.001975	0.001975	0.001975	0.0695	0.00395	0.0568345
IWS1	Q96ST2	0.321075	1.0696	0.05095	0.047225	1.39068	0.098175	0.0705952
JMJD6	Q6NYC1	0.167725	0.494125	0.001975	0.001975	0.66185	0.00395	0.00596812
JUND	P17535	0.26655	0.53915	0.001975	0.037725	0.8057	0.0397	0.0492739
KARS	Q15046	0.014975	0.001975	0.03345	0.11925	0.01695	0.1527	9.00885
KAT7	O95251	0.3676	0.001975	0.104725	0.001975	0.369575	0.1067	0.28871
KDM1A	O60341	0.1959	0.001975	0.07145	0.0909	0.197875	0.16235	0.820467
KDM1B	Q8NB78	0.034475	0.001975	0.001975	0.001975	0.03645	0.00395	0.108368
KDM2A	Q9Y2K7	0.2163	0.001975	0.381275	0.044975	0.218275	0.42625	1.95281
KDM2B	Q8NHM5	0.0189	0.001975	0.0573	0.01565	0.020875	0.07295	3.49461
KDM3B	Q7LBC6	0.6409	0.001975	0.001975	0.001975	0.642875	0.00395	0.00614427
KDM5B	Q9UGL1	0.00545	0.001975	0.0239	0.001975	0.007425	0.025875	3.48485
KDM5C	P41229	0.00615	0.001975	0.001975	0.001975	0.008125	0.00395	0.486154
KHDRBS1	Q07666	6.63347	5.60463	3.969	6.42452	12.2381	10.3935	0.849276
KHDRBS2	Q5VWX1	0.191675	0.001975	0.3141	0.288775	0.19365	0.602875	3.11322
KHDRBS3	O75525	0.219625	0.001975	0.375775	0.330275	0.2216	0.70605	3.18615
KHSRP	Q92945	3.62725	0.99845	0.61585	0.52865	4.6257	1.1445	0.247422
KIAA0020	Q15397	0.009875	0.001975	0.3402	0.377275	0.01185	0.717475	60.5464
KIAA0368	Q5VYK3	0.080425	0.001975	0.10285	0.001975	0.0824	0.104825	1.27215
KIAA1210	Q9ULL0	0.001975	0.001975	0.001975	0.83955	0.00395	0.841525	213.044
KIAA1429	Q69YN4	0.01705	0.001975	0.01565	0.001975	0.019025	0.017625	0.926413
KIAA1704	Q8IXQ4	1.15495	1.50805	0.001975	0.001975	2.663	0.00395	0.00148329
KIAA1967	Q8N163	0.3095	0.001975	0.20895	0.069425	0.311475	0.278375	0.893731
KIF20A	O95235	0.06735	0.001975	0.100775	0.030475	0.069325	0.13125	1.89326
KIF22	Q14807	1.42833	0.576625	2.05092	0.8026	2.00495	2.85352	1.42324
KIF23	Q02241	0.001975	0.001975	0.054425	0.023775	0.00395	0.0782	19.7975
KIF2A	O00139	0.001975	0.001975	0.312625	0.405475	0.00395	0.7181	181.797
KIF2B	Q8N4N8	0.0981	0.25615	0.211125	0.200325	0.35425	0.41145	1.16147
KIF2C	Q99661	0.3961	0.3755	2.09178	1.07525	0.7716	3.16703	4.10449
KIF4A	O95239	0.051725	0.001975	0.222875	0.110925	0.0537	0.3338	6.21601
KIF4B	Q2VIQ3	0.005525	0.001975	0.127125	0.107875	0.0075	0.235	31.3333
KIFC1	Q9BW19	0.15945	0.001975	0.115825	0.12975	0.161425	0.245575	1.52129
KLHDC4	Q8TBB5	0.001975	0.001975	0.001975	1.857	0.00395	1.85898	470.627
KMT2A	Q03164	0.0055	0.001975	0.04255	0.065975	0.007475	0.108525	14.5184
KMT2B	Q9UMN6	0.001975	0.001975	0.015375	0.008725	0.00395	0.0241	6.10127
KNOP1	Q1ED39	0.001975	0.001975	0.001975	0.1305	0.00395	0.132475	33.538
KNSTRN	Q9Y448	0.001975	0.001975	0.0925	0.001975	0.00395	0.094475	23.9177
KPNA2	P52292	1.34807	0.949425	5.1637	2.2315	2.2975	7.3952	3.2188
KPNA5	O15131	0.001975	0.001975	0.022225	0.015175	0.00395	0.0374	9.46835
KPNA6	O60684	0.001975	0.001975	0.166425	0.015175	0.00395	0.1816	45.9747
KPNB1	Q14974	0.369925	0.49655	1.2036	0.6617	0.866475	1.8653	2.15275
KRI1	Q8N9T8	0.001975	0.001975	0.127125	0.061325	0.00395	0.18845	47.7089
KRR1	Q13601	0.182925	0.001975	0.546775	0.001975	0.1849	0.54875	2.96782
KRT1	P04264	155.994	123.568	155.994	108.32	279.562	264.313	0.945455
KRT10	P13645	108.32	155.994	77.8582	123.568	264.313	201.426	0.762075
KRT12	Q99456	0.355925	0.516725	0.259325	0.579275	0.87265	0.8386	0.960981
KRT13	P13646	0.94915	4.01647	0.7013	1.177	4.96562	1.8783	0.378261
KRT14	P02533	2.1949	5.52655	4.76875	4.55095	7.72145	9.3197	1.20699
KRT15	P19012	0.95175	2.07527	0.54515	0.820875	3.02703	1.36603	0.451276
KRT16	P08779	1.4845	2.5461	1.98853	2.08193	4.0306	4.07045	1.00989
KRT17	Q04695	0.758625	4.38825	2.08193	2.21735	5.14687	4.29927	0.835318
KRT18	P05783	0.576625	1.57983	5.02075	5.5909	2.15645	10.6116	4.92089
KRT19	P08727	3.79957	2.05092	2.0236	5.22463	5.8505	7.24823	1.23891
KRT2	P35908	37.5155	67.4356	28.3569	43.5766	104.951	71.9335	0.6854
KRT20	P35900	0.0456	0.340825	0.001975	0.063825	0.386425	0.0658	0.170279
KRT222	Q8N1A0	0.001975	0.001975	0.001975	0.11155	0.00395	0.113525	28.7405
KRT24	Q2M2I5	0.1551	2.43092	0.34595	0.96485	2.58602	1.3108	0.506878
KRT25	Q7Z3Z0	2.28202	5.8137	0.920525	3.2132	8.09573	4.13373	0.510606
KRT26	Q7Z3Y9	0.1779	0.32175	0.17665	0.25755	0.49965	0.4342	0.869008
KRT27	Q7Z3Y8	2.17183	5.68487	0.88235	2.98845	7.8567	3.8708	0.492675
KRT28	Q7Z3Y7	2.36992	6.34605	0.813725	3.08245	8.71598	3.89617	0.447015
KRT3	P12035	0.560075	2.40667	0.618125	1.09645	2.96675	1.71457	0.57793
KRT31	Q15323	0.188125	1.62468	0.018075	0.001975	1.8128	0.02005	0.0110602
KRT32	Q14532	0.17185	1.54622	0.0172	0.001975	1.71808	0.019175	0.0111607
KRT33B	Q14525	0.1798	1.60105	0.0177	0.001975	1.78085	0.019675	0.0110481
KRT35	Q92764	0.159925	1.4502	0.016725	0.001975	1.61013	0.0187	0.011614
KRT4	P19013	0.39705	2.80622	0.869175	1.22527	3.20328	2.09445	0.653846
KRT5	P13647	2.80622	9.90035	3.55428	5.93737	12.7066	9.49165	0.746987
KRT6A	P02538	1.78953	7.15105	3.6008	3.93925	8.94057	7.54005	0.843352
KRT6B	P04259	10.2492	22.2586	9.90035	12.8583	32.5078	22.7586	0.700097
KRT6C	P48668	1.70142	6.89558	3.6008	3.93925	8.597	7.54005	0.877056
KRT7	P08729	0.046175	0.47095	0.4329	0.473975	0.517125	0.906875	1.75369
KRT71	Q3SY84	0.247775	0.935625	0.1403	0.16855	1.1834	0.30885	0.260985
KRT72	Q14CN4	0.244775	0.93255	0.13805	0.166425	1.17732	0.304475	0.258616
KRT73	Q86Y46	0.2974	0.9724	0.2158	0.227075	1.2698	0.442875	0.348775
KRT74	Q7RTS7	0.287	0.935625	0.209425	0.221775	1.22263	0.4312	0.352684
KRT75	O95678	0.628625	2.566	1.32363	1.9483	3.19462	3.27192	1.0242
KRT76	Q01546	0.8491	3.95447	0.8452	1.74628	4.80358	2.59147	0.539489
KRT77	Q7Z794	14.7363	24.583	5.7773	8.32242	39.3193	14.0997	0.358596
KRT78	Q8N1N4	0.0489	0.4762	0.06635	0.001975	0.5251	0.068325	0.130118
KRT79	Q5XKE5	1.24667	4.4999	1.49778	1.77855	5.74657	3.27632	0.570135
KRT8	P05787	1.21332	2.95598	47.1305	14.2115	4.1693	61.342	14.7128
KRT80	Q6KB66	0.001975	0.001975	0.3402	0.232325	0.00395	0.572525	144.943
KRT84	Q9NSB2	0.03535	0.405475	0.044975	0.07125	0.440825	0.116225	0.263653
KRT9	P35527	32.7171	34.5508	23.4289	22.8055	67.2679	46.2343	0.687316
KRTCAP2	Q8N6L1	0.001975	0.001975	0.379875	0.001975	0.00395	0.38185	96.6709
KTN1	Q86UP2	0.001975	0.001975	0.047825	0.001975	0.00395	0.0498	12.6076
LAMA3	Q16787	0.001975	0.001975	0.001975	0.0189	0.00395	0.020875	5.28481
LARP4B	Q92615	0.001975	0.001975	0.19015	0.001975	0.00395	0.192125	48.6392
LARP7	Q4G0J3	0.159075	0.001975	0.1073	0.001975	0.16105	0.109275	0.678516
LARS	Q9P2J5	0.001975	0.001975	0.648825	0.517675	0.00395	1.1665	295.316
LARS2	Q15031	0.001975	0.001975	0.082925	0.11515	0.00395	0.198075	50.1456
LAS1L	Q9Y4W2	0.033025	0.001975	0.579275	0.1551	0.035	0.734375	20.9821
LASP1	Q14847	0.18995	0.384725	0.065775	0.189175	0.574675	0.25495	0.443642
LBR	Q14739	6.34605	1.00198	3.8306	6.57405	7.34802	10.4047	1.41598
LCK	P06239	0.013675	0.22965	0.0206	0.0279	0.243325	0.0485	0.199322
LCN1	P31025	0.001975	1.83003	0.001975	0.635375	1.832	0.63735	0.347898
LCP1	P13796	0.677425	0.001975	0.001975	0.925	0.6794	0.926975	1.3644
LDB1	Q86U70	0.115525	0.001975	0.001975	0.001975	0.1175	0.00395	0.033617
LDHA	P00338	12.8583	9.62947	17.4466	31.4416	22.4877	48.8882	2.17399
LDHAL6A	Q6ZMR3	0.308075	0.001975	0.808175	0.920525	0.31005	1.7287	5.57555
LDHB	P07195	5.47805	3.01852	4.18992	8.0782	8.49657	12.2681	1.44389
LDHC	P07864	0.270425	0.001975	0.73705	0.813725	0.2724	1.55078	5.69301
LEMD2	Q8NC56	0.014975	0.001975	0.001975	0.13485	0.01695	0.136825	8.07227
LEMD3	Q9Y2U8	0.001975	0.001975	0.15865	0.001975	0.00395	0.160625	40.6646
LEO1	Q8WVC0	0.65125	1.9631	0.255625	0.1862	2.61435	0.441825	0.169
LETM1	O95202	0.001975	0.001975	0.001975	0.058075	0.00395	0.06005	15.2025
LGALS1	P09382	0.001975	1.9222	0.001975	0.001975	1.92417	0.00395	0.00205283
LIG1	P18858	0.0874	0.001975	0.188825	0.107475	0.089375	0.2963	3.31524
LIG3	P49916	0.199175	0.001975	0.332	0.12845	0.20115	0.46045	2.28909
LIN28B	Q6ZN17	0.001975	0.001975	0.001975	0.13595	0.00395	0.137925	34.9177
LLPH	Q9BRT6	2.98845	5.98005	1.3768	0.927625	8.9685	2.30443	0.256947
LMNA	P02545	38.1163	15.1463	19.7464	26.4306	53.2626	46.177	0.866969
LMNB1	P20700	36.2627	7.11122	15.9383	24.9035	43.374	40.8419	0.941622
LMNB2	Q03252	2.49273	1.1662	3.1102	4.47567	3.65892	7.58587	2.07325
LOC100289097		0.001975	0.001975	0.222275	0.156675	0.00395	0.37895	95.9367
LOC100996657		0.23345	0.34425	0.635375	0.001975	0.5777	0.63735	1.10325
LOC100996725		0.727825	0.66495	0.202525	0.418125	1.39278	0.62065	0.445621
LOC100996747		0.688425	0.001975	0.473975	1.12342	0.6904	1.5974	2.31373
LOC100996754		0.727825	0.66495	0.202525	0.418125	1.39278	0.62065	0.445621
LOC100996820		1.0072	0.717275	0.2733	0.296425	1.72447	0.569725	0.330376
LOC100996887		0.026575	0.001975	1.43932	0.61585	0.02855	2.05518	71.9851
LOC101060285		0.727825	0.66495	0.202525	0.418125	1.39278	0.62065	0.445621
LOC101060301		5.06632	5.02075	7.99855	5.98005	10.0871	13.9786	1.38579
LOC101060318		1.33308	0.001975	0.001975	0.347275	1.33505	0.34925	0.261601
LOC101060415		0.727825	0.66495	0.202525	0.418125	1.39278	0.62065	0.445621
LOC101060453		0.001975	0.929775	0.001975	0.1779	0.93175	0.179875	0.193051
LOC101060518		0.727825	0.66495	0.202525	0.418125	1.39278	0.62065	0.445621
LOC101060541		0.819075	1.73497	2.1817	1.75343	2.55405	3.93513	1.54074
LOC101060723		0.727825	0.66495	0.202525	0.418125	1.39278	0.62065	0.445621
LOC101060751		0.283825	0.001975	0.09155	0.001975	0.2858	0.093525	0.327239
LOC390956		0.6088	0.60135	0.117825	0.232325	1.21015	0.35015	0.289344
LOC402160		0.02325	0.330275	0.001975	0.001975	0.353525	0.00395	0.0111732
LOC649330		5.06632	5.02075	7.99855	5.98005	10.0871	13.9786	1.38579
LOC728763		0.001975	0.001975	0.001975	0.018575	0.00395	0.02055	5.20253
LONP1	P36776	0.363225	0.001975	1.00867	2.91308	0.3652	3.92175	10.7386
LRIF1		0.022225	0.001975	0.04685	0.001975	0.0242	0.048825	2.01756
LRP1	Q07954	0.001975	0.001975	0.01255	0.007075	0.00395	0.019625	4.96835
LRPPRC	P42704	0.075825	0.001975	0.598675	0.581175	0.0778	1.17985	15.1652
LRRC40	Q9H9A6	0.001975	0.001975	0.091075	0.32555	0.00395	0.416625	105.475
LRRC47	Q8N1G4	0.067	0.001975	12.2238	0.20615	0.068975	12.4299	180.209
LRRC59	Q96AG4	1.78265	1.26572	7.25642	5.7013	3.04838	12.9577	4.2507
LRWD1	Q9UFC0	0.164325	0.001975	0.0465	0.249575	0.1663	0.296075	1.78037
LSM1	O15116	0.001975	0.546775	0.001975	0.001975	0.54875	0.00395	0.00719818
LSM12	Q3MHD2	0.161	0.001975	0.001975	0.001975	0.162975	0.00395	0.0242368
LSM14B	Q9BX40	0.001975	0.001975	0.146925	0.163	0.00395	0.309925	78.462
LSM2	Q9Y333	0.32855	0.001975	0.001975	0.001975	0.330525	0.00395	0.0119507
LSM3	P62310	3.60957	10.9248	0.001975	1.5378	14.5343	1.53977	0.10594
LSM5	Q9Y4Y9	3.68558	5.3557	0.001975	0.001975	9.04127	0.00395	0.000436885
LSM6	P62312	0.3724	0.001975	0.001975	0.001975	0.374375	0.00395	0.0105509
LTA4H	P09960	0.0588	0.001975	0.001975	0.001975	0.060775	0.00395	0.0649938
LTF	P02788	0.070775	0.001975	0.001975	0.222875	0.07275	0.22485	3.09072
LTV1	Q96GA3	0.030575	0.301425	0.410725	0.08335	0.332	0.494075	1.48818
LUC7L	Q9NQ29	1.40865	0.001975	0.05575	0.23475	1.41063	0.2905	0.205937
LUC7L2	Q9Y383	4.32875	1.93972	0.524325	0.587425	6.26847	1.11175	0.177356
LUC7L3	O95232	0.30755	1.27642	1.29252	0.317325	1.58397	1.60985	1.01634
LYAR	Q9NX58	2.09178	4.23793	3.17842	6.37377	6.3297	9.5522	1.50911
LYN	P07948	0.01065	0.2285	0.019225	0.025025	0.23915	0.04425	0.18503
LYPD2	Q6UXB3	0.001975	0.001975	0.001975	1.9963	0.00395	1.99828	505.892
LYPLA1	O75608	0.435025	0.001975	0.001975	0.205275	0.437	0.20725	0.474256
LYPLAL1	Q5VWZ2	0.001975	0.001975	0.027125	0.001975	0.00395	0.0291	7.36709
LYZ	P61626	1.0696	2.33935	0.96485	5.3557	3.40895	6.32055	1.8541
LZIC	Q8WZA0	0.329575	1.80515	0.001975	0.001975	2.13472	0.00395	0.00185036
MACROD1	Q9BQ69	0.001975	0.001975	0.001975	0.332	0.00395	0.333975	84.5506
MAD2L1	Q13257	0.001975	0.001975	0.001975	0.1272	0.00395	0.129175	32.7025
MAFG	O15525	1.13027	0.001975	0.99425	0.916575	1.13225	1.91082	1.68764
MAGEA9		0.001975	0.001975	0.001975	0.043375	0.00395	0.04535	11.481
MAGEA9B		0.001975	0.001975	0.001975	0.043375	0.00395	0.04535	11.481
MAGEB1	P43366	0.009225	0.236925	0.022925	0.01255	0.24615	0.035475	0.144119
MAGEB10	Q96LZ2	0.010325	0.238075	0.024125	0.012875	0.2484	0.037	0.148953
MAGEB2	O15479	0.017475	0.246925	0.3724	0.483375	0.2644	0.855775	3.23667
MAGEB4	O15481	0.009225	0.236925	0.022925	0.01255	0.24615	0.035475	0.144119
MAGEC1	O60732	0.001975	0.001975	0.165525	0.0139	0.00395	0.179425	45.4241
MAGEC2	Q9UBF1	0.017475	0.246925	0.030125	0.01705	0.2644	0.047175	0.178423
MAGOH	P61326	5.01813	1.3137	2.35038	2.7651	6.33183	5.11547	0.807899
MAGOHB	Q96A72	5.01813	1.70142	2.35038	3.4787	6.71955	5.82907	0.86748
MAK	P20794	0.005625	0.2204	0.014975	0.016725	0.226025	0.0317	0.14025
MAK16	Q9BXY0	0.276825	0.001975	0.2204	0.198625	0.2788	0.419025	1.50296
MAP3K4	Q9Y6R4	0.001975	0.001975	0.024625	0.001975	0.00395	0.0266	6.73418
MAP4	P27816	0.55445	0.88235	0.74355	0.4143	1.4368	1.15785	0.805853
MAP4K4	O95819	0.001975	0.001975	0.011225	0.0082	0.00395	0.019425	4.91772
MAPKAPK2	P49137	0.001975	0.001975	0.298925	0.236425	0.00395	0.53535	135.532
MAPRE2	Q15555	0.001975	0.001975	0.001975	0.321075	0.00395	0.32305	81.7848
MARCKSL1	P49006	0.001975	0.001975	0.001975	1.54622	0.00395	1.5482	391.949
MARK1	Q9P0L2	0.001975	0.001975	0.001975	0.016375	0.00395	0.01835	4.64557
MARK3	P27448	0.001975	0.001975	0.001975	0.018375	0.00395	0.02035	5.1519
MARS	P56192	0.001975	0.001975	0.9107	1.83967	0.00395	2.75038	696.297
MAT2A	P31153	0.430225	0.001975	0.001975	0.001975	0.4322	0.00395	0.00913929
MATR3	P43243	2.252	0.79005	1.26073	0.4655	3.04205	1.72622	0.567455
MAX	P61244	0.2806	1.85217	0.001975	0.31315	2.13278	0.315125	0.147754
MBD1	Q9UIS9	0.0352	0.29195	0.670725	0.001975	0.32715	0.6727	2.05624
MBD3	O95983	0.001975	0.001975	0.001975	0.30985	0.00395	0.311825	78.943
MBOAT7	Q96N66	0.060425	0.001975	0.143175	0.001975	0.0624	0.14515	2.32612
MCCC1	Q96RQ3	0.3755	0.001975	0.001975	0.001975	0.377475	0.00395	0.0104643
MCCC2	Q9HCC0	0.001975	0.001975	0.001975	0.7548	0.00395	0.756775	191.589
MCM2	P49736	4.43247	1.13027	0.192275	0.76355	5.56275	0.955825	0.171826
MCM3	P25205	5.20092	1.4763	0.74515	0.819075	6.67722	1.56422	0.234263
MCM3AP	O60318	0.001975	0.001975	0.001975	0.001975	0.00395	0.00395	1
MCM4	P33991	2.7651	3.9049	1.4763	3.05837	6.67	4.53468	0.679861
MCM5	P33992	4.76875	0.78825	0.895975	1.26572	5.557	2.1617	0.389005
MCM6	Q14566	4.15578	1.91587	0.36945	1.25192	6.07165	1.62138	0.26704
MCM7		5.45315	1.06733	3.88592	3.71367	6.52047	7.5996	1.1655
MCTS1	Q9ULC4	0.001975	0.001975	0.001975	0.79935	0.00395	0.801325	202.867
MDC1	Q14676	1.4763	1.0114	2.72282	1.94643	2.4877	4.66925	1.87693
MDH1	P40925	0.5904	0.001975	0.001975	0.001975	0.592375	0.00395	0.00666807
MDH2	P40926	1.74628	0.001975	0.645425	3.9049	1.74825	4.55033	2.60279
MDN1	Q9NU22	0.00615	0.001975	0.0437	0.12145	0.008125	0.16515	20.3262
MEAF6	Q9HAF1	1.0114	7.1863	0.001975	0.001975	8.1977	0.00395	0.000481842
MECP2	P51608	3.6304	6.03423	4.73583	2.252	9.66463	6.98782	0.723031
MED1	Q15648	0.00405	0.001975	0.013825	0.01065	0.006025	0.024475	4.06224
MEN1	O00255	0.0348	0.001975	0.047825	0.001975	0.036775	0.0498	1.35418
MEPCE	Q7L2J0	0.001975	0.001975	0.018275	0.001975	0.00395	0.02025	5.12658
METTL1	Q9UBP6	0.183325	0.001975	0.001975	0.001975	0.1853	0.00395	0.0213168
METTL16	Q86W50	0.008725	0.001975	0.001975	0.001975	0.0107	0.00395	0.369159
MFAP1	P55081	2.5461	6.70472	1.93972	1.56715	9.25082	3.50687	0.379088
MGA	Q8IWI9	0.001975	0.001975	0.001975	0.01195	0.00395	0.013925	3.52532
MGST2	Q99735	0.6617	0.001975	1.24667	0.88115	0.663675	2.12783	3.20612
MIF	P14174	2.29793	2.813	0.42815	0.473975	5.11092	0.902125	0.176509
MINK1	Q8N4C8	0.001975	0.001975	0.010875	0.00765	0.00395	0.018525	4.68987
MKI67	P46013	1.67788	0.63115	4.01647	2.38163	2.30903	6.3981	2.77091
MKI67IP	Q9BYG3	1.11082	0.570075	2.7651	1.24425	1.6809	4.00935	2.38524
MKRN2	Q9H000	0.001975	0.001975	0.001975	0.052775	0.00395	0.05475	13.8608
MMS19	Q96T76	0.001975	0.001975	0.035675	0.001975	0.00395	0.03765	9.53165
MNAT1	P51948	0.114125	0.001975	0.001975	0.001975	0.1161	0.00395	0.0340224
MND1	Q9BWT6	0.54515	0.001975	0.001975	0.001975	0.547125	0.00395	0.00721956
MORC3	Q14149	0.001975	0.001975	0.001975	0.050775	0.00395	0.05275	13.3544
MORF4L1	Q9UBU8	0.181225	3.88592	0.001975	0.001975	4.06715	0.00395	0.000971196
MORF4L2	Q15014	0.332	3.53092	0.001975	0.001975	3.86293	0.00395	0.00102254
MOV10	Q9HCE1	0.001975	0.001975	0.0816	0.001975	0.00395	0.083575	21.1582
MPG	P29372	2.22775	3.31738	1.3425	1.1373	5.54513	2.4798	0.447204
MPHOSPH10	O00566	0.222875	0.82615	1.13027	0.876475	1.04903	2.00675	1.91297
MPP1	Q00013	0.228875	0.001975	0.400825	0.402175	0.23085	0.803	3.47845
MPST	P25325	0.001975	0.001975	0.454075	0.251275	0.00395	0.70535	178.57
MRE11A	P49959	0.296425	0.001975	0.436225	0.2254	0.2984	0.661625	2.21724
MRGBP	Q9NV56	0.17095	0.735475	0.107725	0.101	0.906425	0.208725	0.230273
MRPL12	P52815	0.001975	1.32363	0.001975	0.767975	1.3256	0.76995	0.580831
MRPS14	O60783	0.001975	0.001975	0.001975	1.29665	0.00395	1.29862	328.766
MRPS22	P82650	0.001975	0.001975	0.001975	0.036175	0.00395	0.03815	9.65823
MRTO4	Q9UKD2	3.8306	0.567975	0.989625	0.3947	4.39858	1.38433	0.314721
MSH2	P43246	1.9631	0.54515	0.691	0.69765	2.50825	1.38865	0.553633
MSH6	P52701	1.15233	0.2441	0.7837	0.613525	1.39643	1.39722	1.00057
MSN	P26038	1.95775	0.44365	3.48995	4.30727	2.4014	7.79722	3.24695
MST4	Q9P289	0.001975	0.001975	2.58507	0.1269	0.00395	2.71197	686.576
MTA1	Q13330	0.12765	0.001975	0.118525	0.001975	0.129625	0.1205	0.929605
MTA2	O94776	1.36648	0.001975	0.8668	1.18665	1.36845	2.05345	1.50057
MTA3	Q9BTC8	0.162575	0.001975	0.101	0.001975	0.16455	0.102975	0.625798
MTDH	Q86UE4	0.590875	1.08765	1.24425	0.727825	1.67853	1.97208	1.17489
MTF2	Q9Y483	0.047825	0.001975	0.561875	0.001975	0.0498	0.56385	11.3223
MTHFD1	P11586	0.001975	0.001975	0.16955	1.62468	0.00395	1.79422	454.234
MTHFD1L	Q6UB35	0.00395	0.001975	0.080425	0.8507	0.005925	0.931125	157.152
MTHFD2	P13995	0.419325	0.001975	0.8404	0.144975	0.4213	0.985375	2.33889
MTIF2	P46199	0.001975	0.001975	0.001975	0.070775	0.00395	0.07275	18.4177
MTPAP	Q9NVV4	0.001975	0.001975	0.088625	0.0872	0.00395	0.175825	44.5127
MTPN	P58546	9.18168	0.77615	0.001975	2.45222	9.95782	2.4542	0.246459
MTX1	Q13505	0.001975	0.001975	0.037425	0.001975	0.00395	0.0394	9.97468
MYBBP1A	Q9BQG0	0.156225	0.001975	2.21735	1.2873	0.1582	3.50465	22.1533
MYC	P01106	0.001975	0.001975	0.266375	0.001975	0.00395	0.26835	67.9367
MYH10	P35580	0.7785	0.337475	0.64415	0.049375	1.11597	0.693525	0.621452
MYH9	P35579	0.71965	0.001975	0.794625	0.228875	0.721625	1.0235	1.41833
MYL12A	P19105	0.09155	0.648825	0.82615	0.645425	0.740375	1.47158	1.98761
MYL12B	O14950	0.09155	0.648825	0.82615	0.645425	0.740375	1.47158	1.98761
MYL4	P12829	0.312625	2.7474	0.001975	0.001975	3.06002	0.00395	0.00129084
MYLK2	Q9H1R3	0.001975	0.001975	0.0141	0.0104	0.00395	0.0245	6.20253
MYLK3	Q32MK0	0.001975	0.001975	0.012875	0.0091	0.00395	0.021975	5.56329
MYLK4	Q86YV6	0.001975	0.001975	0.01735	0.014675	0.00395	0.032025	8.10759
MYO18A	Q92614	0.001975	0.001975	0.038075	0.001975	0.00395	0.04005	10.1392
NAA15	Q9BXJ9	0.001975	0.001975	0.0785	0.001975	0.00395	0.080475	20.3734
NAA38	Q9BRA0	2.06135	1.0072	0.001975	0.001975	3.06855	0.00395	0.00128725
NAA40	Q86UY6	0.001975	0.001975	1.18665	0.001975	0.00395	1.18863	300.918
NACA	Q13765	0.8668	4.55095	0.8867	0.729625	5.41775	1.61633	0.298339
NAE1	Q13564	0.0981	0.001975	0.114325	0.001975	0.100075	0.1163	1.16213
NAMPT	P43490	0.08485	0.001975	0.001975	0.001975	0.086825	0.00395	0.0454938
NANS	Q9NR45	3.05837	0.7137	0.1025	0.140625	3.77208	0.243125	0.0644539
NAP1L1	P55209	0.2527	0.746	2.51253	1.79592	0.9987	4.30845	4.31406
NAP1L4	Q99733	0.359775	0.50675	0.377875	0.824575	0.866525	1.20245	1.38767
NAPA	P54920	0.314675	0.001975	0.001975	0.001975	0.31665	0.00395	0.0124743
NAPG	Q99747	0.0963	0.001975	0.001975	0.001975	0.098275	0.00395	0.0401933
NARS	O43776	0.110925	0.001975	0.316	0.1376	0.1129	0.4536	4.01771
NASP	P49321	4.85618	6.57405	0.03345	0.001975	11.4302	0.035425	0.00309924
NAT10	Q9H0A0	1.1373	0.91255	3.84068	2.7474	2.04985	6.58807	3.21393
NBN	O60934	0.084375	0.001975	0.059	0.001975	0.08635	0.060975	0.706138
NCAPD2	Q15021	0.004225	0.001975	0.049425	0.2091	0.0062	0.258525	41.6976
NCAPG	Q9BPX3	0.001975	0.001975	0.11515	0.184025	0.00395	0.299175	75.7405
NCAPH	Q15003	0.001975	0.001975	0.075	0.287725	0.00395	0.362725	91.8291
NCBP1	Q09161	1.1612	0.001975	0.001975	0.001975	1.16318	0.00395	0.00339588
NCBP2	P52298	1.05062	0.001975	0.001975	0.001975	1.0526	0.00395	0.00375261
NCDN	Q9UBB6	0.001975	0.001975	0.033025	0.001975	0.00395	0.035	8.86076
NCL	P19338	52.4962	47.1305	32.7171	30.6994	99.6266	63.4165	0.636542
NDC80	O14777	0.001975	0.001975	0.001975	0.009775	0.00395	0.01175	2.97468
NDUFA6	P56556	0.001975	0.001975	0.001975	0.27935	0.00395	0.281325	71.2215
NDUFAF2	Q8N183	0.001975	0.001975	0.001975	0.603925	0.00395	0.6059	153.392
NDUFS2	O75306	0.001975	0.001975	0.08175	0.001975	0.00395	0.083725	21.1962
NDUFS3	O75489	0.001975	0.001975	0.1684	1.08353	0.00395	1.25192	316.943
NDUFV2	P19404	0.001975	0.001975	0.001975	0.052075	0.00395	0.05405	13.6835
NDUFV3	P56181	0.1272	0.001975	0.001975	0.073175	0.129175	0.07515	0.581769
NECAP2	Q9NVZ3	0.061675	0.001975	0.001975	0.001975	0.06365	0.00395	0.0620581
NEFH	P12036	0.025175	0.001975	0.06635	0.06415	0.02715	0.1305	4.80663
NELFA	Q9H3P2	0.449825	0.001975	0.509675	0.001975	0.4518	0.51165	1.13247
NELFB	Q8WX92	0.099125	0.239825	0.0565	0.130225	0.33895	0.186725	0.550892
NELFCD	Q8IXH7	1.04485	0.001975	0.054275	0.001975	1.04682	0.05625	0.0537339
NELFE	P18615	0.2091	0.6574	0.001975	0.001975	0.8665	0.00395	0.00455857
NFATC2IP	Q8NCF5	0.001975	0.52935	0.001975	0.001975	0.531325	0.00395	0.00743424
NFE2	Q16621	0.3088	1.15762	0.001975	0.224625	1.46643	0.2266	0.154525
NFYA	P23511	0.1757	0.001975	0.001975	0.001975	0.177675	0.00395	0.0222316
NFYB	P25208	1.2739	2.86952	0.001975	0.001975	4.14342	0.00395	0.000953318
NGDN	Q8NEJ9	0.333075	1.67788	0.784875	1.15762	2.01095	1.9425	0.965961
NHLRC2	Q8NBF2	0.001975	0.001975	0.001975	0.036275	0.00395	0.03825	9.68354
NHP2	Q9NX24	1.08353	5.20092	9.62947	0.001975	6.28445	9.63145	1.53258
NHP2L1	P55769	0.116525	0.001975	6.82012	5.68487	0.1185	12.505	105.527
NIP7	Q9Y221	0.01255	0.001975	0.4381	0.001975	0.014525	0.440075	30.2978
NIPBL	Q6KC79	0.066925	0.001975	0.060425	0.116975	0.0689	0.1774	2.57475
NKAP	Q8N5F7	0.001975	0.001975	0.001975	0.124875	0.00395	0.12685	32.1139
NKAPL	Q5M9Q1	0.001975	0.001975	0.001975	0.124875	0.00395	0.12685	32.1139
NKRF	O15226	0.14125	0.001975	0.001975	0.06795	0.143225	0.069925	0.488218
NLE1	Q9NVX2	0.10525	0.001975	0.001975	0.001975	0.107225	0.00395	0.0368384
NLN	Q9BYT8	0.004875	0.001975	0.001975	0.079175	0.00685	0.08115	11.8467
NMD3	Q96D46	0.070375	0.001975	2.45222	0.001975	0.07235	2.4542	33.9212
NME1	P15531	2.96387	3.1467	0.06795	1.15233	6.11057	1.22027	0.199699
NME1-NME2		0.6574	0.4089	0.115525	0.09155	1.0663	0.207075	0.1942
NME2	P22392	1.55888	0.64415	0.273725	0.204925	2.20302	0.47865	0.217269
NMT1	P30419	0.001975	0.001975	0.162575	0.218275	0.00395	0.38085	96.4177
NOB1	Q9ULX3	0.001975	0.001975	0.001975	0.15945	0.00395	0.161425	40.8671
NOC2L	Q9Y3T9	0.377275	0.001975	0.65955	0.555925	0.37925	1.21548	3.20494
NOC3L	Q8WTT2	0.001975	0.001975	1.60105	0.52025	0.00395	2.1213	537.038
NOC4L	Q9BVI4	0.02155	0.001975	0.214875	0.628625	0.023525	0.8435	35.8555
NOL10	Q9BSC4	0.01255	0.001975	0.4779	0.13265	0.014525	0.61055	42.0344
NOL11	Q9H8H0	0.824575	0.001975	1.27642	0.32315	0.82655	1.59957	1.93524
NOL6	Q9H6R4	0.4329	0.001975	0.447275	0.1855	0.434875	0.632775	1.45507
NOL7	Q9UMY1	2.1817	7.25642	2.33935	3.13475	9.43812	5.4741	0.579999
NOL9	Q5SY16	0.11345	0.001975	0.001975	0.142825	0.115425	0.1448	1.25449
NOLC1	Q14978	5.7509	14.2115	7.97882	3.51658	19.9624	11.4954	0.575852
NOM1	Q5C9Z4	0.001975	0.001975	0.0719	0.141725	0.00395	0.213625	54.0823
NOMO1	Q15155	0.001975	0.001975	0.001975	0.022125	0.00395	0.0241	6.10127
NOMO2	Q5JPE7	0.001975	0.001975	0.001975	0.021675	0.00395	0.02365	5.98734
NOMO3	P69849	0.001975	0.001975	0.001975	0.021675	0.00395	0.02365	5.98734
NONO	Q15233	3.65477	2.1355	1.89488	1.85217	5.79027	3.74705	0.647128
NOP10	Q9NPE3	0.001975	0.001975	0.001975	0.8571	0.00395	0.859075	217.487
NOP14	P78316	0.059825	0.400825	0.819075	0.939825	0.46065	1.7589	3.8183
NOP16	Q9Y3C1	0.411625	3.05837	0.27105	0.001975	3.47	0.273025	0.0786816
NOP2	P46087	1.60105	2.79358	6.70472	5.52655	4.39462	12.2313	2.78324
NOP56	O00567	1.15762	0.694025	6.42452	5.87685	1.85165	12.3014	6.64347
NOP58	Q9Y2X3	2.58507	0.458725	9.398	0.74355	3.0438	10.1416	3.33187
NOP9	Q86U38	0.103675	0.001975	0.076925	0.001975	0.10565	0.0789	0.746805
NPEPPS	P55786	0.029775	0.001975	0.001975	0.001975	0.03175	0.00395	0.124409
NPM1	P06748	42.2425	38.1163	91.921	67.4356	80.3589	159.357	1.98306
NPM3	O75607	0.79005	1.10543	1.07525	0.8668	1.89548	1.94205	1.02457
NRF1	Q16656	0.2114	0.586225	0.48115	1.00198	0.797625	1.48313	1.85943
NRM	Q8IXM6	0.001975	0.001975	0.001975	0.168825	0.00395	0.1708	43.2405
NSA2	O95478	0.001975	0.001975	1.70142	0.001975	0.00395	1.7034	431.241
NSF	P46459	0.001975	0.001975	0.13635	0.04815	0.00395	0.1845	46.7089
NSFL1C	Q9UNZ2	0.3947	1.78265	0.001975	0.001975	2.17735	0.00395	0.00181413
NSL1	Q96IY1	0.008025	0.001975	0.001975	0.001975	0.01	0.00395	0.395
NSMCE4A	Q9NXX6	0.033175	0.001975	0.001975	0.001975	0.03515	0.00395	0.112376
NSUN2	Q08J23	1.36102	0.65125	2.68785	0.236925	2.01227	2.92477	1.45347
NSUN5	Q96P11	0.110625	0.001975	0.939825	0.001975	0.1126	0.9418	8.36412
NT5DC2	Q9H857	0.001975	0.001975	0.001975	0.01735	0.00395	0.019325	4.89241
NTHL1	P78549	0.015175	0.598675	0.17915	0.241475	0.61385	0.420625	0.685224
NTMT1	Q9BV86	0.01195	0.001975	0.200125	0.24595	0.013925	0.446075	32.0341
NTPCR	Q9BSD7	0.001975	0.001975	0.001975	0.115525	0.00395	0.1175	29.7468
NUB1	Q9Y5A7	0.04235	0.001975	0.001975	0.001975	0.044325	0.00395	0.0891145
NUBP1	P53384	0.060875	0.001975	0.02525	0.001975	0.06285	0.027225	0.433174
NUCKS1	Q9H1E3	3.31738	3.26765	0.001975	0.2158	6.58502	0.217775	0.0330712
NUDC	Q9Y266	2.47155	1.6525	0.384725	1.01527	4.12405	1.4	0.339472
NUDCD2	Q8WVJ2	0.207675	0.001975	0.479375	0.49655	0.20965	0.975925	4.65502
NUDT21	O43809	0.974975	0.8452	0.336675	0.164325	1.82018	0.501	0.275248
NUDT5	Q9UKK9	0.272225	0.001975	0.001975	0.001975	0.2742	0.00395	0.0144055
NUFIP2	Q7Z417	0.001975	0.001975	0.05035	0.026525	0.00395	0.076875	19.462
NUMA1	Q14980	0.813725	0.4289	2.36992	1.9829	1.24263	4.35283	3.50293
NUP107	P57740	0.016675	0.001975	0.2311	0.1757	0.01865	0.4068	21.8123
NUP133	Q8WUM0	0.001975	0.001975	0.076925	0.056775	0.00395	0.1337	33.8481
NUP153	P49790	0.08885	0.001975	0.2254	20.6093	0.090825	20.8347	229.394
NUP155	O75694	0.007075	0.001975	0.053225	0.001975	0.00905	0.0552	6.09945
NUP160	Q12769	0.011075	0.001975	0.001975	0.120075	0.01305	0.12205	9.35249
NUP188	Q5SRE5	0.001975	0.001975	0.013675	0.021675	0.00395	0.03535	8.94937
NUP205	Q92621	0.001975	0.001975	0.355925	0.12765	0.00395	0.483575	122.424
NUP210	Q8TEM1	0.001975	0.001975	0.034275	0.072	0.00395	0.106275	26.9051
NUP214	P35658	0.001975	0.001975	0.058425	0.066675	0.00395	0.1251	31.6709
NUP35	Q8NFH5	0.001975	0.001975	0.001975	0.238625	0.00395	0.2406	60.9114
NUP43	Q8NFH3	0.205275	0.001975	0.299425	0.001975	0.20725	0.3014	1.45428
NUP62	P37198	0.001975	0.001975	0.001975	0.310775	0.00395	0.31275	79.1772
NUP93	Q8N1F7	0.100775	0.001975	2.64823	0.8115	0.10275	3.45973	33.6713
NUP98	P52948	0.00435	0.001975	0.08115	1.801	0.006325	1.88215	297.573
NUSAP1	Q9BXS6	2.35038	3.43202	0.824575	1.24667	5.7824	2.07125	0.358199
NVL	O15381	9.2399	0.001975	4.61835	0.001975	9.24188	4.62032	0.499934
NXF1	Q9UBU9	0.246925	0.001975	0.103225	0.06335	0.2489	0.166575	0.669245
OAT	P04181	0.24595	0.001975	0.377275	0.61585	0.247925	0.993125	4.00575
OCIAD1	Q9NX40	0.001975	0.001975	0.001975	0.06735	0.00395	0.069325	17.5506
OGFOD1	Q8N543	0.05035	0.001975	0.001975	0.001975	0.052325	0.00395	0.0754897
OLA1	Q9NTK5	0.1002	0.34535	0.71445	4.91538	0.44555	5.62983	12.6357
ORC2	Q13416	0.637675	0.001975	0.09845	0.08175	0.63965	0.1802	0.281717
ORC3	Q9UBD5	0.043925	0.001975	0.3961	0.001975	0.0459	0.398075	8.67266
ORC4	O43929	0.0183	0.001975	0.1104	0.007375	0.020275	0.117775	5.80888
ORC5	O43913	0.074075	0.001975	0.06335	0.001975	0.07605	0.065325	0.858974
OSGEP	Q9NPF4	0.214875	0.001975	0.001975	0.001975	0.21685	0.00395	0.0182154
OSTC	Q9NRP0	0.001975	0.001975	1.58405	0.001975	0.00395	1.58603	401.525
OTUB1	Q96FW1	0.44865	0.001975	0.2755	0.1605	0.450625	0.436	0.967545
OXSR1	O95747	0.0234	0.283	0.390075	0.326625	0.3064	0.7167	2.3391
P4HB	P07237	0.052075	0.315225	0.001975	0.0867	0.3673	0.088675	0.241424
PA2G4	Q9UQ80	2.59987	0.940925	5.06632	7.55727	3.5408	12.6236	3.56518
PABPC1	P11940	0.546775	0.27865	0.548475	0.68555	0.825425	1.23402	1.49502
PABPC1L	Q4VXU2	0.063725	0.2311	0.114	0.181225	0.294825	0.295225	1.00136
PABPC1L2A		0.107725	0.2742	0.247775	0.211125	0.381925	0.4589	1.20154
PABPC1L2B		0.107725	0.2742	0.247775	0.211125	0.381925	0.4589	1.20154
PABPC3	Q9H361	0.2588	0.27865	0.175975	0.1676	0.53745	0.343575	0.639269
PABPC4	Q13310	0.11595	0.001975	0.3088	0.371775	0.117925	0.680575	5.77125
PABPN1	Q86U42	3.6008	0.001975	1.42833	2.29793	3.60277	3.72625	1.03427
PAF1	Q8N7H5	1.28218	0.48115	0.181625	0.10285	1.76333	0.284475	0.161329
PAFAH1B2	P68402	0.080425	0.39975	0.001975	0.001975	0.480175	0.00395	0.00822617
PAFAH1B3	Q15102	0.001975	2.55412	0.001975	3.65477	2.5561	3.65675	1.4306
PAGE1	O75459	0.4955	2.22775	0.001975	0.001975	2.72325	0.00395	0.00145047
PAICS	P22234	0.8285	0.316	0.679125	0.6409	1.1445	1.32003	1.15336
PAK1	Q13153	0.001975	0.001975	0.027125	0.02755	0.00395	0.054675	13.8418
PAK1IP1	Q9NWT1	0.375775	0.001975	0.163	0.001975	0.37775	0.164975	0.436731
PAK2	Q13177	0.001975	0.36615	0.485525	0.384725	0.368125	0.87025	2.36401
PAK3	O75914	0.001975	0.001975	0.025175	0.01565	0.00395	0.040825	10.3354
PAPOLA	P51003	0.0287	0.001975	0.001975	0.001975	0.030675	0.00395	0.128769
PAPSS1	O43252	0.093575	0.001975	0.001975	0.001975	0.09555	0.00395	0.0413396
PARK7	Q99497	0.939825	0.815325	0.001975	0.229125	1.75515	0.2311	0.13167
PARN	O95453	0.115725	0.001975	0.001975	0.001975	0.1177	0.00395	0.0335599
PARP1	P09874	12.7567	1.56715	20.6093	13.9087	14.3239	34.5181	2.40983
PBK	Q96KB5	0.001975	0.001975	0.34425	0.390375	0.00395	0.734625	185.981
PBRM1	Q86U86	0.005925	0.001975	0.016675	0.30535	0.0079	0.322025	40.7627
PC	P11498	0.001975	0.001975	0.0597	0.110775	0.00395	0.170475	43.1582
PCBP1	Q15365	9.51168	6.28812	5.1458	5.4107	15.7998	10.5565	0.668141
PCBP2	Q15366	4.38825	0.001975	1.08353	0.001975	4.39022	1.0855	0.247254
PCBP3	P57721	0.7137	0.001975	0.492325	0.001975	0.715675	0.4943	0.690677
PCCB	P05166	0.42815	0.001975	0.001975	0.001975	0.430125	0.00395	0.00918338
PCK1	P35558	0.001975	0.001975	0.001975	0.03285	0.00395	0.034825	8.81646
PCK2	Q16822	0.001975	0.001975	0.182925	0.32025	0.00395	0.503175	127.386
PCLO	Q9Y6V0	1.54622	0.001975	2.252	4.71	1.5482	6.962	4.49684
PCMT1	P22061	1.9314	0.989625	0.001975	3.6008	2.92103	3.60277	1.23339
PCNA	P12004	5.02825	5.87685	5.47805	2.80622	10.9051	8.28428	0.75967
PCNP	Q8WW12	6.50115	15.6331	1.4905	2.813	22.1343	4.3035	0.194427
PCYT2	Q99447	0.01565	0.001975	0.001975	0.001975	0.017625	0.00395	0.224113
PDAP1	Q13442	2.79358	4.85618	2.29793	11.4469	7.64975	13.7448	1.79676
PDCD10	Q9BUL8	0.001975	0.377275	0.110775	0.164925	0.37925	0.2757	0.726961
PDCD11	Q14690	0.057625	0.001975	1.4502	0.670725	0.0596	2.12093	35.586
PDCD2	Q16342	0.001975	0.001975	0.107475	0.10185	0.00395	0.209325	52.9937
PDCD4	Q53EL6	0.658575	0.001975	0.001975	0.001975	0.66055	0.00395	0.00597987
PDCD5	O14737	0.602475	3.7189	0.001975	0.001975	4.32137	0.00395	0.000914061
PDCD6IP	Q8WUM4	0.025475	0.001975	0.68555	1.65908	0.02745	2.34463	85.4144
PDHA1	P08559	0.001975	0.001975	0.227075	0.29195	0.00395	0.519025	131.399
PDIA3	P30101	0.001975	0.001975	0.224625	0.8867	0.00395	1.11132	281.348
PDIA6	Q15084	0.001975	0.001975	0.1818	0.001975	0.00395	0.183775	46.5253
PDLIM1	O00151	0.001975	0.253425	1.20675	0.3961	0.2554	1.60285	6.27584
PDLIM5	Q96HC4	0.001975	0.001975	0.03165	0.266375	0.00395	0.298025	75.4494
PDLIM7	Q9NR12	0.001975	0.001975	0.20895	0.001975	0.00395	0.210925	53.3987
PDS5A	Q29RF7	0.532675	0.001975	0.253425	0.09825	0.53465	0.351675	0.657767
PDS5B	Q9NTI5	0.317325	0.269075	0.295625	0.316	0.5864	0.611625	1.04302
PEBP1	P30086	3.6772	0.9502	0.27865	0.48115	4.6274	0.7598	0.164196
PELP1	Q8IZL8	0.012225	0.001975	0.001975	0.092275	0.0142	0.09425	6.63732
PES1	O00541	0.353975	0.61585	0.940925	0.50415	0.969825	1.44508	1.49004
PFAS	O15067	0.076375	0.001975	0.001975	0.001975	0.07835	0.00395	0.0504148
PFDN1	O60925	0.001975	0.901775	0.001975	0.001975	0.90375	0.00395	0.00437068
PFDN2	Q9UHV9	1.08882	2.47155	0.35285	0.342525	3.56038	0.695375	0.195309
PFKL	P17858	0.001975	0.001975	0.051725	0.001975	0.00395	0.0537	13.5949
PFN1	P07737	21.9455	3.03322	0.184625	4.38825	24.9787	4.57287	0.183071
PGAM1	P18669	0.13805	1.177	0.001975	0.001975	1.31505	0.00395	0.00300369
PGAM2	P15259	0.001975	0.947625	0.001975	0.001975	0.9496	0.00395	0.00415965
PGAM5	Q96HS1	0.001975	0.001975	0.001975	0.116525	0.00395	0.1185	30
PGD	P52209	1.09645	0.645425	0.91255	1.33632	1.74188	2.24887	1.29107
PGK1	P00558	3.51658	1.84185	1.95775	1.3287	5.35843	3.28645	0.613324
PGRMC1	O00264	0.11155	0.001975	0.2198	0.44025	0.113525	0.66005	5.81414
PHB	P35232	0.072825	0.581175	0.001975	1.78265	0.654	1.78462	2.72878
PHB2	Q99623	0.584375	1.79592	0.092275	0.83655	2.3803	0.928825	0.390213
PHC2	Q8IXK0	0.209425	0.001975	0.342525	0.001975	0.2114	0.3445	1.62961
PHF6	Q8IWS0	0.655825	0.001975	0.52025	0.353975	0.6578	0.874225	1.32901
PHF8	Q9UPP1	0.063725	0.001975	0.001975	0.001975	0.0657	0.00395	0.0601218
PHGDH	O43175	0.001975	0.001975	0.1779	0.612	0.00395	0.7899	199.975
PHIP	Q8WWQ0	0.326625	0.263925	0.50415	0.273725	0.59055	0.777875	1.3172
PICALM	Q13492	0.144975	0.001975	0.78925	0.52715	0.14695	1.3164	8.95815
PIN1	Q13526	0.944125	0.6088	0.001975	0.001975	1.55293	0.00395	0.00254359
PIN4	Q9Y237	0.454075	1.09032	0.2237	0.26855	1.5444	0.49225	0.318732
PINX1	Q96BK5	3.34892	0.001975	1.78265	0.001975	3.3509	1.78462	0.532581
PIP	P12273	0.820875	3.76125	0.923075	3.1467	4.58212	4.06977	0.888185
PITHD1	Q9GZP4	0.0538	0.001975	0.001975	0.001975	0.055775	0.00395	0.0708203
PKLR	P30613	0.027425	0.52865	0.4524	0.314675	0.556075	0.767075	1.37945
PKM	P14618	3.1102	0.55335	1.0938	0.7162	3.66355	1.81	0.494056
PKMYT1	Q99640	0.001975	0.001975	0.001975	0.021225	0.00395	0.0232	5.87342
PKP3	Q9Y446	0.001975	0.001975	0.666275	0.8452	0.00395	1.51147	382.652
PLCG1	P19174	0.001975	0.001975	0.016375	0.010425	0.00395	0.0268	6.78481
PLEC	Q15149	0.001975	0.001975	0.0151	0.0141	0.00395	0.0292	7.39241
PLIN3	O60664	0.1821	0.819075	0.001975	0.06415	1.00117	0.066125	0.0660474
PLK1	P53350	0.142825	0.001975	0.244775	0.07975	0.1448	0.324525	2.24119
PLRG1	O43660	0.96125	0.001975	0.0431	0.001975	0.963225	0.045075	0.0467959
PLS1	Q14651	0.013825	0.001975	0.001975	0.025275	0.0158	0.02725	1.72468
PLS3	P13797	0.026025	0.001975	0.001975	0.025275	0.028	0.02725	0.973214
PMPCA	Q10713	0.001975	0.001975	0.001975	0.084375	0.00395	0.08635	21.8608
PMPCB	O75439	0.001975	0.001975	0.34535	0.4524	0.00395	0.79775	201.962
PNISR	Q8TF01	0.001975	0.561875	0.001975	0.001975	0.56385	0.00395	0.00700541
PNN	Q9H307	1.0642	2.43092	3.6304	2.14637	3.49512	5.77678	1.65281
PNO1	Q9NRX1	0.25755	0.001975	0.329575	0.248225	0.259525	0.5778	2.22638
PNP	P00491	0.288775	0.001975	0.001975	0.203125	0.29075	0.2051	0.705417
POGZ	Q7Z3K3	0.018575	0.001975	0.038025	0.0746	0.02055	0.112625	5.48054
POLD1	P28340	0.11515	0.001975	0.112225	0.001975	0.117125	0.1142	0.975027
POLD2	P49005	0.001975	0.001975	0.263925	0.001975	0.00395	0.2659	67.3165
POLDIP2	Q9Y2S7	0.001975	0.001975	0.001975	0.0785	0.00395	0.080475	20.3734
POLDIP3	Q9BY77	0.60135	1.07525	0.815325	0.989625	1.6766	1.80495	1.07655
POLE	Q07864	0.0872	0.001975	0.0351	0.011075	0.089175	0.046175	0.517802
POLE3	Q9NRF9	2.06922	1.97778	0.001975	0.001975	4.047	0.00395	0.000976032
POLE4	Q9NR33	0.001975	1.30757	0.001975	0.001975	1.30955	0.00395	0.0030163
POLG	P54098	0.001975	0.001975	0.001975	0.008575	0.00395	0.01055	2.67089
POLR1A	O95602	0.003075	0.001975	0.02565	0.001975	0.00505	0.027625	5.4703
POLR1B	Q9H9Y6	0.017825	0.001975	0.047825	0.02905	0.0198	0.076875	3.88258
POLR1C		0.218275	0.001975	0.142125	0.001975	0.22025	0.1441	0.654257
POLR1D	P0DPB5	0.001975	0.001975	0.353575	0.001975	0.00395	0.35555	90.0127
POLR1E	Q9GZS1	0.287725	0.001975	0.576625	0.2303	0.2897	0.806925	2.78538
POLR2A	P24928	0.551	0.001975	0.10525	0.030125	0.552975	0.135375	0.244812
POLR2B	P30876	0.324275	0.001975	0.330275	0.2285	0.32625	0.558775	1.71272
POLR2C	P19387	0.12285	0.001975	0.333075	0.7746	0.124825	1.10767	8.87382
POLR2E	P19388	1.31085	0.2303	0.901775	0.570075	1.54115	1.47185	0.955034
POLR2G	P62487	0.645425	0.001975	0.173625	0.001975	0.6474	0.1756	0.271239
POLR2H	P52434	0.001975	0.001975	2.9971	3.17842	0.00395	6.17553	1563.42
POLR2L	P62875	0.405475	0.001975	0.001975	0.001975	0.40745	0.00395	0.00969444
POP1	Q99575	0.150775	0.001975	0.052525	0.02965	0.15275	0.082175	0.537971
POTEE	Q6S8J3	0.34975	0.4655	0.1635	0.191225	0.81525	0.354725	0.435112
POTEF	A5A3E0	0.336475	0.44165	0.159925	0.186675	0.778125	0.3466	0.44543
POTEI	P0CG38	0.299425	0.3724	0.090725	0.09975	0.671825	0.190475	0.283519
POTEJ	P0CG39	0.0839	0.35855	0.0746	0.09975	0.44245	0.17435	0.394056
PPA1	Q15181	1.38492	1.18665	0.442375	0.512425	2.57158	0.9548	0.37129
PPA2	Q9H2U2	0.7054	0.982675	0.1959	0.001975	1.68807	0.197875	0.117219
PPAN	Q9NQ55	0.006025	0.001975	0.7318	0.3044	0.008	1.0362	129.525
PPAN-P2RY11		0.00495	0.001975	0.55445	0.227825	0.006925	0.782275	112.964
PPIA	P62937	45.0334	8.32242	10.1668	5.60463	53.3558	15.7714	0.295589
PPIAL4A		0.727825	0.66495	0.202525	0.418125	1.39278	0.62065	0.445621
PPIAL4B		0.727825	0.66495	0.202525	0.418125	1.39278	0.62065	0.445621
PPIAL4C	A0A0B4J2A2	0.727825	0.66495	0.202525	0.418125	1.39278	0.62065	0.445621
PPIAL4D	F5H284	0.727825	0.66495	0.202525	0.418125	1.39278	0.62065	0.445621
PPIAL4E	A0A075B759	0.727825	0.66495	0.202525	0.418125	1.39278	0.62065	0.445621
PPIAL4F	P0DN26	0.727825	0.66495	0.202525	0.418125	1.39278	0.62065	0.445621
PPIAL4G	P0DN37	0.001975	0.001975	0.070775	0.1541	0.00395	0.224875	56.9304
PPID	Q08752	0.0744	0.288775	0.1502	0.1125	0.363175	0.2627	0.723343
PPIF	P30405	0.001975	0.001975	0.120975	0.2311	0.00395	0.352075	89.1329
PPIG	Q13427	0.073575	0.001975	0.645425	0.001975	0.07555	0.6474	8.56916
PPIH	O43447	0.8867	0.001975	0.2755	0.238075	0.888675	0.513575	0.577911
PPIL2	Q13356	0.20685	0.001975	0.29025	0.001975	0.208825	0.292225	1.39938
PPIL4	Q8WUA2	0.189175	0.001975	0.001975	0.001975	0.19115	0.00395	0.0206644
PPM1F	P49593	0.04815	0.001975	0.001975	0.001975	0.050125	0.00395	0.078803
PPM1G	O15355	1.28438	5.45315	0.427725	0.001975	6.73752	0.4297	0.0637771
PPME1	Q9Y570	0.4524	0.001975	0.001975	0.001975	0.454375	0.00395	0.00869326
PPP1CA	P62136	1.16888	0.001975	0.20685	0.0101	1.17085	0.21695	0.185293
PPP1CB	P62140	0.003125	0.001975	0.001975	0.01005	0.0051	0.012025	2.35784
PPP1CC	P36873	0.26745	0.4225	0.460575	0.509675	0.68995	0.97025	1.40626
PPP1R10	Q96QC0	0.3095	0.001975	0.001975	0.001975	0.311475	0.00395	0.0126816
PPP1R14B	Q96C90	1.00198	0.001975	0.001975	0.001975	1.00395	0.00395	0.00393446
PPP1R7	Q15435	0.026525	0.38885	0.001975	0.001975	0.415375	0.00395	0.00950948
PPP1R8	Q12972	0.458725	0.808175	0.001975	0.191675	1.2669	0.19365	0.152853
PPP2CA	P67775	0.001975	0.001975	0.170675	0.101275	0.00395	0.27195	68.8481
PPP2CB	P62714	0.001975	0.001975	0.170675	0.101275	0.00395	0.27195	68.8481
PPP2R1A	P30153	0.01045	0.001975	0.65125	0.214875	0.012425	0.866125	69.7082
PPP2R1B	P30154	0.001975	0.001975	0.239825	0.858225	0.00395	1.09805	277.987
PPP2R5C	Q13362	0.001975	0.001975	0.11155	0.111725	0.00395	0.223275	56.5253
PPP2R5D	Q14738	0.07795	0.001975	0.295625	0.248425	0.079925	0.54405	6.80701
PPWD1	Q96BP3	0.0152	0.001975	0.001975	0.001975	0.017175	0.00395	0.229985
PQBP1	O60828	4.61835	7.85032	0.167725	0.199475	12.4687	0.3672	0.0294498
PRC1	O43663	0.028325	0.001975	0.001975	0.0486	0.0303	0.050575	1.66914
PRDM1	O75626	0.075825	0.001975	0.001975	0.001975	0.0778	0.00395	0.0507712
PRDX1	Q06830	10.3325	0.001975	3.02053	7.3	10.3345	10.3205	0.998645
PRDX2	P32119	0.690275	0.435025	0.159075	0.256725	1.1253	0.4158	0.369501
PRDX3	P30048	0.001975	0.001975	0.001975	0.21865	0.00395	0.220625	55.8544
PRDX4	Q13162	0.1216	0.001975	0.086275	0.142325	0.123575	0.2286	1.84989
PRDX5	P30044	1.16298	0.001975	1.08882	1.73497	1.16495	2.8238	2.42397
PRDX6	P30041	6.8638	3.6772	2.26575	1.9631	10.541	4.22885	0.401181
PREP	P48147	0.0091	0.001975	0.0292	0.001975	0.011075	0.031175	2.8149
PRIM1	P49642	0.001975	0.001975	0.001975	0.982675	0.00395	0.98465	249.278
PRIM2	P49643	0.00485	0.001975	0.001975	0.05035	0.006825	0.052325	7.66667
PRKAR2B	P31323	0.001975	0.001975	0.371775	0.001975	0.00395	0.37375	94.6203
PRKCSH	P14314	0.001975	6.51952	0.001975	0.001975	6.5215	0.00395	0.000605689
PRKDC	P78527	2.40667	0.71965	3.18228	3.4194	3.12633	6.60168	2.11164
PRMT1	Q99873	1.75828	0.355925	0.7162	0.210525	2.1142	0.926725	0.438334
PRMT3	O60678	0.022925	0.001975	0.1798	0.138525	0.0249	0.318325	12.7841
PRMT5	O14744	0.129125	0.001975	0.001975	0.175975	0.1311	0.17795	1.35736
PRMT6	Q96LA8	3.13475	0.001975	0.001975	0.001975	3.13673	0.00395	0.00125928
PRMT8	Q9NR22	0.347275	0.001975	0.181225	0.1821	0.34925	0.363325	1.0403
PRPF19	Q9UMS4	2.68785	0.001975	1.30185	1.50805	2.68982	2.8099	1.04464
PRPF3	O43395	0.005475	0.001975	0.001975	0.001975	0.00745	0.00395	0.530201
PRPF31	Q8WWY3	0.23475	0.41265	0.110775	0.001975	0.6474	0.11275	0.174158
PRPF38A	Q8NAV1	0.581175	0.001975	1.11082	0.3724	0.58315	1.48323	2.54347
PRPF4	O43172	0.08115	0.001975	0.074425	0.091075	0.083125	0.1655	1.99098
PRPF40A	O75400	1.29665	0.381275	1.30757	0.491075	1.67793	1.79865	1.07195
PRPF4B	Q13523	0.168825	0.336675	0.001975	0.001975	0.5055	0.00395	0.00781405
PRPF6	O94906	0.4955	0.001975	1.11403	0.485525	0.497475	1.59955	3.21534
PRPF8	Q6P2Q9	0.447275	0.251275	0.75225	0.623225	0.69855	1.37548	1.96904
PRPH	P41219	0.001975	0.001975	0.001975	0.099125	0.00395	0.1011	25.5949
PRRC2A	P48634	0.005275	0.26245	0.013825	0.001975	0.267725	0.0158	0.0590158
PRRC2C	Q9Y520	0.001975	0.32855	0.55885	0.05755	0.330525	0.6164	1.86491
PSAT1	Q9Y617	0.26245	0.001975	0.001975	0.001975	0.264425	0.00395	0.0149381
PSIP1	O75475	13.0551	12.3444	9.31648	12.4241	25.3995	21.7405	0.855945
PSMA1	P25786	0.250125	0.49655	0.30535	0.204925	0.746675	0.510275	0.683396
PSMA2	P25787	0.170675	0.001975	0.001975	0.001975	0.17265	0.00395	0.0228787
PSMA3	P25788	0.24355	0.660525	0.001975	0.29855	0.904075	0.300525	0.332412
PSMA4	P25789	0.53915	0.8285	0.8452	0.63115	1.36765	1.47635	1.07948
PSMA5	P28066	0.248425	0.69765	0.001975	0.895975	0.946075	0.89795	0.949132
PSMA6	P60900	0.613525	0.001975	0.001975	1.12508	0.6155	1.12705	1.83111
PSMA7	O14818	2.38163	2.62505	0.885225	1.93972	5.00668	2.82495	0.564237
PSMA8	Q8TAA3	0.69765	1.61593	0.164325	0.7318	2.31358	0.896125	0.387333
PSMB1	P20618	0.236925	0.7054	0.32555	0.213775	0.942325	0.539325	0.572334
PSMB3	P49720	0.0925	0.4524	0.001975	0.17185	0.5449	0.173825	0.319003
PSMB5	P28074	0.53735	0.001975	0.31315	0.001975	0.539325	0.315125	0.584295
PSMC1	P62191	0.316	0.34975	0.001975	0.0292	0.66575	0.031175	0.0468269
PSMC2	P35998	2.62505	0.001975	0.001975	0.26125	2.62703	0.263225	0.100199
PSMC3	P17980	0.15485	0.001975	0.001975	0.001975	0.156825	0.00395	0.0251873
PSMC3IP	Q9P2W1	0.13635	0.001975	0.001975	0.001975	0.138325	0.00395	0.0285559
PSMC4	P43686	0.189875	0.001975	0.001975	0.013175	0.19185	0.01515	0.0789679
PSMC5	P62195	0.0785	0.001975	0.001975	0.001975	0.080475	0.00395	0.0490836
PSMC6	P62333	0.376425	0.001975	0.001975	0.041275	0.3784	0.04325	0.114297
PSMD1	Q99460	0.435025	0.7162	0.353975	0.001975	1.15122	0.35595	0.309192
PSMD11	O00231	0.555925	0.7548	0.59495	0.586225	1.31072	1.18118	0.901162
PSMD12	O00232	0.3181	0.292775	1.9963	0.0407	0.610875	2.037	3.33456
PSMD13	Q9UNM6	0.512425	0.560075	0.159175	0.189875	1.0725	0.34905	0.325455
PSMD14	O00487	0.3044	0.001975	0.34945	0.001975	0.306375	0.351425	1.14704
PSMD2	Q13200	0.2198	0.001975	0.743225	0.145325	0.221775	0.88855	4.00654
PSMD3	O43242	1.44667	0.3095	0.120975	9.90035	1.75618	10.0213	5.70634
PSMD4	P55036	0.4225	1.36648	0.476675	0.001975	1.78897	0.47865	0.267555
PSMD5	Q16401	1.3137	0.592475	0.4225	0.696575	1.90617	1.11908	0.587079
PSMD6	Q15008	0.32315	0.55885	0.001975	0.001975	0.882	0.00395	0.00447846
PSMD7	P51665	0.206	1.75828	0.001975	0.001975	1.96427	0.00395	0.00201092
PSMD8	P48556	0.068525	0.387675	0.09825	0.129125	0.4562	0.227375	0.498411
PSME1	Q06323	0.885225	0.001975	0.001975	0.001975	0.8872	0.00395	0.00445221
PSME3	P61289	8.32242	3.45092	0.532675	1.26073	11.7734	1.7934	0.152327
PSME4	Q14997	0.022325	0.001975	0.001975	0.001975	0.0243	0.00395	0.162551
PSMG1	O95456	0.0988	0.2815	0.660525	0.442375	0.3803	1.1029	2.90008
PSPC1	Q8WXF1	0.3005	0.001975	0.056975	0.001975	0.302475	0.05895	0.194892
PTBP1	P26599	9.62947	4.21702	7.39065	10.7586	13.8465	18.1492	1.31075
PTBP2	Q9UKA9	0.1781	0.001975	0.001975	0.001975	0.180075	0.00395	0.0219353
PTBP3	O95758	0.02755	0.001975	0.567975	1.14745	0.029525	1.71542	58.1008
PTCD3	Q96EY7	0.001975	0.001975	0.101125	0.061675	0.00395	0.1628	41.2152
PTGES3	Q15185	0.232325	0.5153	1.61052	91.921	0.747625	93.5315	125.105
PTGES3L-AARSD1		0.001975	0.001975	0.001975	0.06755	0.00395	0.069525	17.6013
PTMA	P06454	34.1048	75.6366	0.6392	1.81113	109.741	2.45032	0.0223282
PTMS	P20962	0.001975	16.6873	0.001975	0.001975	16.6893	0.00395	0.000236679
PTPLAD1	Q9P035	0.001975	0.001975	0.39975	0.286225	0.00395	0.685975	173.665
PTPN1	P18031	0.052525	0.001975	0.23715	0.1974	0.0545	0.43455	7.97339
PTRF	Q6NZI2	0.001975	0.001975	0.612	1.0072	0.00395	1.6192	409.924
PTTG1	O95997	0.001975	0.001975	0.001975	0.0367	0.00395	0.038675	9.79114
PUF60	Q9UHX1	1.32363	0.420325	0.512425	0.001975	1.74395	0.5144	0.294963
PUM1	Q14671	0.001975	0.001975	0.338775	0.1798	0.00395	0.518575	131.285
PUS1	Q9Y606	0.059	0.001975	0.001975	0.001975	0.060975	0.00395	0.0647806
PUS7	Q96PZ0	0.702975	0.725625	0.001975	0.07585	1.4286	0.077825	0.0544764
PWP2	Q15269	0.2441	0.001975	1.35645	0.816975	0.246075	2.17342	8.83237
PYCR1	P32322	0.227825	0.001975	0.001975	0.869175	0.2298	0.87115	3.79091
PYCR2	Q96C36	0.13595	0.001975	0.14645	0.54515	0.137925	0.6916	5.01432
QARS	P47897	0.001975	0.001975	0.06765	0.725625	0.00395	0.793275	200.829
QKI	Q96PU8	0.377875	0.001975	0.001975	0.001975	0.37985	0.00395	0.0103988
RAB10	P61026	0.065975	0.001975	0.463575	0.001975	0.06795	0.46555	6.85136
RAB11A	P62491	0.3938	0.447025	0.188525	0.6077	0.840825	0.796225	0.946957
RAB11B	Q15907	0.32555	0.402175	0.156225	0.48375	0.727725	0.639975	0.879419
RAB15	P59190	0.001975	0.001975	1.79592	2.16555	0.00395	3.96148	1002.91
RAB1A	P62820	0.076625	0.392175	0.587425	0.494125	0.4688	1.08155	2.30706
RAB1B	Q9H0U4	0.076625	0.392175	0.587425	0.494125	0.4688	1.08155	2.30706
RAB2A	P61019	0.088625	0.001975	0.001975	0.1635	0.0906	0.165475	1.82643
RAB35	Q15286	0.548475	0.001975	1.31085	1.61593	0.55045	2.92678	5.31706
RAB3GAP2	Q9H2M9	0.001975	0.001975	0.014675	0.053425	0.00395	0.0681	17.2405
RAB3IL1	Q8TBN0	0.001975	0.001975	0.001975	0.034425	0.00395	0.0364	9.21519
RAB5A	P20339	0.077475	0.32555	0.1545	0.161	0.403025	0.3155	0.78283
RAB5B	P61020	0.085775	0.342525	0.168825	0.17645	0.4283	0.345275	0.806152
RAB5C	P51148	0.204925	0.32315	0.1458	0.54065	0.528075	0.68645	1.29991
RAB7A	P51149	0.191225	0.001975	0.53735	0.2815	0.1932	0.81885	4.23835
RACGAP1	Q9H0H5	0.001975	0.001975	0.14525	0.06835	0.00395	0.2136	54.0759
RAD18	Q9NS91	0.001975	0.001975	0.001975	0.17235	0.00395	0.174325	44.1329
RAD21	O60216	1.177	1.24425	2.79358	2.22775	2.42125	5.02133	2.07386
RAD23A	P54725	0.200125	0.001975	0.001975	0.001975	0.2021	0.00395	0.0195448
RAD23B	P54727	0.7548	1.34807	0.42505	0.679125	2.10288	1.10417	0.525079
RAD50	Q92878	0.006075	0.001975	0.14635	0.602475	0.00805	0.748825	93.0217
RAF1	P04049	0.001975	0.001975	0.001975	0.06835	0.00395	0.070325	17.8038
RALY	Q9UKM9	2.2315	3.68558	0.4613	2.06135	5.91708	2.52265	0.426334
RALYL	Q86SE5	1.1662	0.001975	1.33308	1.88255	1.16817	3.21563	2.75269
RAN	P62826	26.4306	16.9168	7.065	9.11993	43.3474	16.1849	0.373377
RANBP1	P43487	7.065	14.4592	14.9636	12.2238	21.5242	27.1874	1.26311
RANBP2	P49792	0.0025	0.001975	0.0258	0.03165	0.004475	0.05745	12.838
RANBP3	Q9H6Z4	0.001975	0.324275	0.013825	0.001975	0.32625	0.0158	0.0484291
RANBP9	Q96S59	0.038725	0.001975	0.038725	0.001975	0.0407	0.0407	1
RANGAP1	P46060	0.23715	0.001975	0.2777	0.255625	0.239125	0.533325	2.23032
RARS	P54136	0.0802	0.001975	0.213775	0.979025	0.082175	1.1928	14.5154
RAVER1	Q8IY67	0.7162	0.001975	0.0578	0.208775	0.718175	0.266575	0.371184
RB1	P06400	0.044375	0.001975	0.001975	0.001975	0.04635	0.00395	0.0852211
RBBP4	Q09028	4.30727	0.579275	1.32215	0.677425	4.88655	1.99958	0.4092
RBBP5	Q15291	0.101275	0.001975	0.001975	0.118525	0.10325	0.1205	1.16707
RBBP7	Q16576	0.895975	0.308075	0.586225	0.12375	1.20405	0.709975	0.589656
RBM10	P98175	0.031225	0.001975	0.001975	0.001975	0.0332	0.00395	0.118976
RBM12	Q9NTZ6	0.2303	0.001975	0.001975	0.001975	0.232275	0.00395	0.0170057
RBM12B	Q8IXT5	0.265575	0.001975	0.02985	0.022225	0.26755	0.052075	0.194637
RBM14	Q96PK6	2.31305	1.11082	0.853625	1.4502	3.42387	2.30382	0.672871
RBM14-RBM4		0.32175	0.001975	0.052075	0.001975	0.323725	0.05405	0.166963
RBM15	Q96T37	0.0218	0.001975	0.137425	0.159175	0.023775	0.2966	12.4753
RBM17	Q96I25	0.405075	0.532675	0.075825	0.001975	0.93775	0.0778	0.0829645
RBM19	Q9Y4C8	0.0172	0.001975	0.047225	0.001975	0.019175	0.0492	2.56584
RBM25	P49756	0.103225	0.001975	0.34975	0.153325	0.1052	0.503075	4.78208
RBM28	Q9NW13	3.23868	1.1192	5.52655	2.69287	4.35787	8.21943	1.88611
RBM33	Q96EV2	0.030575	0.001975	0.02325	0.025275	0.03255	0.048525	1.49078
RBM34	P42696	0.249575	0.35055	0.916575	0.38885	0.600125	1.30543	2.17526
RBM39	Q14498	2.566	1.16298	1.94643	2.18728	3.72898	4.1337	1.10854
RBM4	Q9BWF3	0.114	0.001975	0.064875	0.001975	0.115975	0.06685	0.576417
RBM42	Q9BTD8	0.02775	0.25615	0.033175	0.001975	0.2839	0.03515	0.123811
RBM4B	Q9BQ04	0.0367	0.001975	0.0244	0.001975	0.038675	0.026375	0.681965
RBM6	P78332	0.007375	0.001975	0.001975	0.001975	0.00935	0.00395	0.42246
RBM7	Q9Y580	0.001975	0.492325	0.06835	0.26245	0.4943	0.3308	0.669229
RBM8A	Q9Y5S9	0.99845	1.9829	2.80622	2.06922	2.98135	4.87545	1.63532
RBMX	P38159	13.9087	18.2286	31.8632	13.0551	32.1373	44.9183	1.3977
RBMXL1	Q96E39	5.8137	10.3325	11.4469	7.46467	16.1462	18.9115	1.17127
RBMXL2	O75526	2.08193	2.41043	3.58075	3.1102	4.49235	6.69095	1.48941
RBMXL3	Q8N7X1	0.420325	0.001975	0.5944	0.55885	0.4223	1.15325	2.73088
RCC1	P18754	11.7028	6.37377	4.97305	7.78705	18.0766	12.7601	0.705892
RCC2	Q9P258	13.2466	3.39593	3.62725	3.01852	16.6425	6.64578	0.399324
RCL1	Q9Y2P8	6.70472	0.001975	0.78825	0.526025	6.7067	1.31428	0.195964
RCOR1	Q9UKL0	0.41265	0.001975	0.001975	0.44865	0.414625	0.450625	1.08683
RCOR3	Q9P2K3	0.001975	0.001975	0.001975	0.0101	0.00395	0.012075	3.05696
RDX	P35241	0.104475	0.3961	0.511325	0.53735	0.500575	1.04868	2.09494
RECQL	P46063	0.34535	0.001975	0.1226	0.1311	0.347325	0.2537	0.73044
REPIN1	Q9BWE0	0.20895	0.001975	0.001975	0.001975	0.210925	0.00395	0.018727
REXO2		0.30535	0.001975	0.001975	0.001975	0.307325	0.00395	0.0128528
REXO4	Q9GZR2	0.1162	0.979025	0.517675	0.001975	1.09522	0.51965	0.474469
RFC1	P35251	0.192375	0.001975	0.5153	0.19015	0.19435	0.70545	3.62979
RFC2	P35250	0.248925	0.001975	0.248425	0.7093	0.2509	0.957725	3.81716
RFC3	P40938	0.384725	0.2527	0.1541	0.09975	0.637425	0.25385	0.398243
RFC4	P35249	0.479375	0.001975	0.2303	0.561875	0.48135	0.792175	1.64574
RFC5	P40937	0.159075	0.34535	0.001975	0.001975	0.504425	0.00395	0.0078307
RGPD1	P0DJD0	0.001975	0.001975	0.001975	0.001975	0.00395	0.00395	1
RGPD2	P0DJD1	0.001975	0.001975	0.001975	0.001975	0.00395	0.00395	1
RGPD3	A6NKT7	0.001975	0.001975	0.001975	0.024625	0.00395	0.0266	6.73418
RGPD4	Q7Z3J3	0.001975	0.001975	0.001975	0.0244	0.00395	0.026375	6.67722
RGPD5		0.001975	0.001975	0.001975	0.001975	0.00395	0.00395	1
RGPD6		0.001975	0.001975	0.001975	0.001975	0.00395	0.00395	1
RGPD8	O14715	0.001975	0.001975	0.001975	0.001975	0.00395	0.00395	1
RHAG	Q02094	0.06535	0.001975	0.54245	0.001975	0.067325	0.544425	8.08652
RHOG	P84095	0.001975	0.001975	0.11905	0.001975	0.00395	0.121025	30.6392
RIF1	Q5UIP0	0.159925	0.2937	0.8507	0.548475	0.453625	1.39918	3.08443
RING1	Q06587	0.203125	0.001975	0.1779	0.001975	0.2051	0.179875	0.877011
RNASEH2C	Q8TDP1	0.093	0.001975	0.001975	0.0802	0.094975	0.082175	0.865228
RNF114	Q9Y508	0.001975	0.001975	0.063825	0.02985	0.00395	0.093675	23.7152
RNF126	Q9BV68	0.054425	0.001975	0.001975	0.0678	0.0564	0.069775	1.23715
RNF2	Q99496	0.199475	0.001975	0.22665	0.001975	0.20145	0.228625	1.1349
RNF20	Q5VTR2	0.0036	0.001975	0.001975	0.001975	0.005575	0.00395	0.70852
RNH1	P13489	1.71745	0.001975	0.6409	0.7114	1.71942	1.3523	0.786484
RNMT	O43148	0.149475	0.001975	0.001975	0.001975	0.15145	0.00395	0.0260812
RNPEP	Q9H4A4	0.1403	0.001975	0.08975	0.001975	0.142275	0.091725	0.644702
RNPS1	Q15287	2.1355	3.9983	3.95447	1.97778	6.1338	5.93225	0.967141
RPA1	P27694	1.42033	0.001975	0.1343	0.001975	1.4223	0.136275	0.0958131
RPA2	P15927	0.208775	0.338775	0.001975	0.001975	0.54755	0.00395	0.00721395
RPF1	Q9H9Y2	0.001975	0.001975	0.1006	0.001975	0.00395	0.102575	25.9684
RPF2	Q9H7B2	0.898	0.001975	1.71745	0.673025	0.899975	2.39047	2.65616
RPL10	P27635	1.53093	0.460575	3.9049	1.43185	1.9915	5.33675	2.67976
RPL10A	P62906	0.29025	0.001975	1.43185	1.21332	0.292225	2.64518	9.05184
RPL10L	Q96L21	0.579275	0.430225	2.16555	0.7785	1.0095	2.94405	2.91634
RPL11	P62913	1.91587	1.89488	4.91538	2.86952	3.81075	7.7849	2.04288
RPL12	P30050	2.23608	0.001975	2.62505	1.72595	2.23805	4.351	1.9441
RPL13	P26373	67.4356	9.68315	57.7918	7.25642	77.1188	65.0482	0.84348
RPL13A	P40429	1.4905	1.14745	2.5323	0.94915	2.63795	3.48145	1.31976
RPL14	P50914	5.3557	6.50115	6.34605	5.0781	11.8568	11.4241	0.963506
RPL15	P61313	2.0236	0.001975	7.78705	299.711	2.02557	307.498	151.808
RPL17	P18621	2.40335	2.58507	1.51648	0.974975	4.98843	2.49145	0.499446
RPL17-C18orf32		1.6525	1.98853	1.1373	0.688425	3.64102	1.82573	0.501432
RPL18	Q07020	9.90035	8.81768	29.3029	10.2492	18.718	39.5521	2.11305
RPL18A	Q02543	1.73497	0.001975	2.93915	1.05347	1.73695	3.99262	2.29864
RPL19	P84098	1.9222	2.66973	6.57405	3.6772	4.59192	10.2513	2.23245
RPL21	P46778	3.53092	0.001975	3.9983	1.0696	3.5329	5.0679	1.43449
RPL22	P35268	84.987	84.987	12.3444	10.059	169.974	22.4034	0.131805
RPL23	P62829	1.20675	1.4058	1.84185	0.400825	2.61255	2.24268	0.858424
RPL23A	P62750	24.583	18.6815	15.6331	5.20092	43.2644	20.834	0.481551
RPL24	P83731	6.37377	8.75033	11.9765	5.45315	15.1241	17.4296	1.15244
RPL26	P61254	1.37342	3.04767	2.85938	1.8166	4.4211	4.67597	1.05765
RPL26L1	Q9UNX3	1.37342	2.51253	2.22775	1.8166	3.88595	4.04435	1.04076
RPL27	P61353	5.68487	12.8583	7.1863	6.70472	18.5432	13.891	0.749119
RPL27A	P46776	3.969	8.0782	3.47158	4.35052	12.0472	7.8221	0.649288
RPL28	P46779	4.12622	3.02053	7.75275	2.62505	7.14675	10.3778	1.4521
RPL29	P47914	0.001975	21.9455	8.62467	14.8492	21.9474	23.4738	1.06955
RPL3	P39023	0.222275	0.001975	1.16888	1.11403	0.22425	2.2829	10.1802
RPL30	P62888	1.801	1.12342	3.01852	2.1355	2.92442	5.15402	1.76241
RPL31	P62899	4.07075	9.398	7.3	4.07075	13.4688	11.3707	0.844232
RPL32	P62910	1.32215	2.6536	3.53092	0.96125	3.97575	4.49217	1.12989
RPL34	P49207	0.784875	0.001975	1.73497	1.34965	0.78685	3.08462	3.92022
RPL35	P42766	0.463575	6.63347	10.2492	17.8714	7.09705	28.1206	3.9623
RPL35A	P18077	0.61585	0.001975	1.15233	0.454075	0.617825	1.6064	2.60009
RPL36	Q9Y3U8	3.50522	6.82012	8.5381	8.81768	10.3254	17.3558	1.68089
RPL36A	P83881	0.001975	0.001975	0.001975	0.447025	0.00395	0.449	113.671
RPL36A-HNRNPH2		0.001975	0.001975	0.001975	0.369925	0.00395	0.3719	94.1519
RPL36AL	Q969Q0	0.001975	0.001975	0.001975	0.815325	0.00395	0.8173	206.911
RPL38	P63173	0.927625	0.91885	3.3669	0.001975	1.84648	3.36888	1.82449
RPL4	P36578	7.11122	1.68598	15.3198	6.50115	8.7972	21.8209	2.48044
RPL5	P46777	0.59495	0.548475	2.28202	1.08882	1.14342	3.37085	2.94803
RPL6	Q02878	5.60463	7.75275	13.0551	7.85032	13.3574	20.9054	1.56508
RPL7	P18124	4.73583	3.9242	14.2115	12.7567	8.66002	26.9683	3.11411
RPL7A	P62424	15.9383	7.065	19.9803	15.9383	23.0033	35.9186	1.56145
RPL7L1	Q6DKI1	8.62467	1.24667	5.45315	1.0114	9.87135	6.46455	0.65488
RPL8	P62917	6.42452	24.0967	13.6547	14.7363	30.5212	28.391	0.930205
RPL9	P32969	0.48375	0.898	1.09645	0.458725	1.38175	1.55517	1.12551
RPLP0	P05388	0.517675	1.03235	0.947625	3.969	1.55002	4.91662	3.17196
RPLP1		0.001975	5.31225	2.07527	3.48995	5.31423	5.56522	1.04723
RPLP2	P05387	0.001975	2.72282	0.001975	2.64823	2.7248	2.6502	0.972622
RPN1	P04843	0.0632	0.001975	0.288775	2.566	0.065175	2.85478	43.8017
RPN2	P04844	0.021675	0.001975	0.115525	0.07585	0.02365	0.191375	8.09197
RPP30	P78346	0.1458	0.001975	0.15725	0.189875	0.147775	0.347125	2.34901
RPRD1A	Q96P16	0.001975	0.3005	0.001975	0.001975	0.302475	0.00395	0.0130589
RPRD1B	Q9NQG5	1.4502	1.20675	0.60135	0.7137	2.65695	1.31505	0.494947
RPS10	P46783	2.85938	1.8466	2.43092	1.02232	4.70597	3.45325	0.733801
RPS10-NUDT3		0.50675	1.2348	1.3137	0.56485	1.74155	1.87855	1.07867
RPS11	P62280	1.50805	0.816975	1.62468	3.7189	2.32503	5.34358	2.29829
RPS12	P25398	2.18728	1.0938	1.25192	0.001975	3.28107	1.2539	0.382161
RPS13	P62277	8.377	12.2238	6.63347	10.4813	20.6008	17.1148	0.830783
RPS14	P62263	20.4242	43.5766	20.9662	22.2586	64.0008	43.2248	0.675379
RPS15	P62841	0.78825	0.001975	0.001975	0.001975	0.790225	0.00395	0.00499858
RPS15A	P62244	0.9107	1.51648	1.54622	0.853625	2.42718	2.39985	0.988742
RPS16	P62249	2.77763	2.2315	4.85618	1.02677	5.00913	5.88295	1.17445
RPS17		1.26073	2.00922	4.35052	4.12242	3.26995	8.47295	2.59116
RPS17L		1.26073	2.00922	4.35052	4.12242	3.26995	8.47295	2.59116
RPS18	P62269	2.95598	7.97882	16.2794	11.7028	10.9348	27.9822	2.559
RPS19	P39019	0.570075	3.47158	0.79935	0.99845	4.04165	1.7978	0.444818
RPS19BP1	Q86WX3	1.51648	3.50522	1.2348	0.808175	5.0217	2.04298	0.406829
RPS2	P15880	1.2036	0.001975	0.4762	1.3137	1.20558	1.7899	1.48469
RPS20	P60866	1.7852	2.91308	2.06922	2.85938	4.69828	4.9286	1.04902
RPS21	P63220	0.310775	1.28218	0.23475	0.001975	1.59295	0.236725	0.148608
RPS23	P62266	2.74472	2.52335	4.30727	3.26765	5.26807	7.57493	1.43789
RPS24	P62847	1.1433	1.05062	3.29913	0.717275	2.19393	4.0164	1.83069
RPS25	P62851	7.75275	15.4515	10.059	2.00922	23.2043	12.0683	0.520087
RPS26	P62854	5.27503	5.1458	6.28812	4.73583	10.4208	11.0239	1.05788
RPS27	P42677	0.001975	0.001975	2.74472	0.78925	0.00395	3.53397	894.677
RPS27A	P62979	1447.23	1438.09	1133.41	1302.28	2885.33	2435.69	0.844164
RPS27L	Q71UM5	0.001975	0.001975	2.74472	0.78925	0.00395	3.53397	894.677
RPS28	P62857	3.04767	6.8638	0.001975	0.001975	9.91147	0.00395	0.000398528
RPS3	P23396	1.84185	0.74355	1.22527	1.49778	2.5854	2.72305	1.05324
RPS3A	P61247	0.935625	2.39375	1.5913	2.66973	3.32938	4.26103	1.27983
RPS4X	P62701	2.7474	0.447275	2.4166	0.0963	3.19468	2.5129	0.78659
RPS4Y2	Q8TD47	0.251275	0.418125	0.694025	0.001975	0.6694	0.696	1.03974
RPS5	P46782	1.72243	1.02973	5.02825	2.43092	2.75215	7.45918	2.71031
RPS6	P62753	5.4107	3.93925	13.1938	3.18228	9.34995	16.3761	1.75146
RPS6KA2	Q15349	0.001975	0.001975	0.0559	0.054275	0.00395	0.110175	27.8924
RPS6KA3	P51812	0.001975	0.001975	0.056775	0.05615	0.00395	0.112925	28.5886
RPS7	P62081	0.93255	3.84068	1.83967	4.03535	4.77323	5.87502	1.23083
RPS8	P62241	8.0782	8.22937	24.9035	7.39065	16.3076	32.2942	1.98032
RPS9	P46781	3.17842	2.21735	4.15578	3.47158	5.39578	7.62735	1.41358
RPSA	P08865	2.35945	1.2792	4.03535	1.9222	3.63865	5.95755	1.6373
RREB1	Q92766	0.0102	0.23475	0.133275	0.023625	0.24495	0.1569	0.640539
RRM1	P23921	0.001975	0.001975	0.076075	0.001975	0.00395	0.07805	19.7595
RRP1	P56182	0.77615	0.001975	2.55412	0.91885	0.778125	3.47297	4.46326
RRP12	Q5JTH9	0.129625	0.001975	1.26572	0.784875	0.1316	2.0506	15.5821
RRP15	Q9Y3B9	0.869175	2.98845	2.95598	0.77615	3.85763	3.73212	0.967467
RRP1B	Q14684	1.83003	0.001975	2.98845	1.38492	1.832	4.37337	2.38721
RRP36	Q96EU6	0.053225	0.001975	0.317325	0.129625	0.0552	0.44695	8.09692
RRP8	O43159	0.0746	0.001975	4.81843	1.68598	0.076575	6.5044	84.9416
RRP9	O43818	0.205775	0.001975	0.24595	0.192275	0.20775	0.438225	2.10939
RRS1	Q15050	0.83655	2.16555	3.65477	2.77763	3.0021	6.4324	2.14263
RSF1	Q96T23	0.037	0.001975	0.034475	0.001975	0.038975	0.03645	0.935215
RSL1D1	O76021	3.1467	1.09145	16.6873	8.75033	4.23815	25.4376	6.00205
RSRC1	Q96IZ7	3.71367	1.5913	0.001975	0.001975	5.30498	0.00395	0.000744584
RTCA	O00442	0.046125	0.001975	0.073175	0.13805	0.0481	0.211225	4.39137
RTCB	Q9Y3I0	0.612	0.001975	0.1874	0.174275	0.613975	0.361675	0.589071
RTF1	Q92541	0.578175	0.001975	0.001975	0.001975	0.58015	0.00395	0.00680858
RTN4	Q9NQC3	0.001975	0.001975	0.001975	0.3402	0.00395	0.342175	86.6266
RUNX1	Q01196	0.073175	0.001975	0.001975	0.001975	0.07515	0.00395	0.0525615
RUVBL1	Q9Y265	3.48995	3.17842	2.41043	3.76125	6.66837	6.17167	0.925514
RUVBL2	Q9Y230	1.9963	0.7013	3.71367	3.6304	2.6976	7.34408	2.72245
RWDD4	Q6NW29	0.001975	0.001975	0.001975	0.52935	0.00395	0.531325	134.513
RYBP	Q8N488	0.2158	1.25192	0.001975	0.001975	1.46772	0.00395	0.00269124
S100A11	P31949	0.001975	0.001975	0.001975	0.691	0.00395	0.692975	175.437
S100A7	P31151	3.19543	4.15578	4.43247	1.5748	7.3512	6.00727	0.817183
S100A7A	Q86SG5	0.968275	1.77855	1.33632	0.88235	2.74682	2.21868	0.807723
S100A8	P05109	0.429925	5.90305	2.90638	11.2754	6.33298	14.1818	2.23936
S100A9	P06702	2.52335	7.46467	6.68695	29.3029	9.98803	35.9899	3.6033
SAAL1	Q96ER3	0.0101	0.001975	0.029575	0.01505	0.012075	0.044625	3.69565
SACM1L	Q9NTJ5	0.186675	0.001975	0.082925	0.06635	0.18865	0.149275	0.79128
SAE1	Q9UBE0	1.02232	0.690275	0.001975	0.001975	1.7126	0.00395	0.00230643
SAFB	Q15424	4.55095	5.7013	5.98005	3.55428	10.2523	9.53432	0.929974
SAFB2	Q14151	2.63045	2.96387	2.91308	0.95175	5.59433	3.86483	0.690847
SALL2	Q9Y467	0.016675	0.001975	0.001975	0.001975	0.01865	0.00395	0.211796
SAMD1	Q6SPF0	0.001975	0.001975	0.272225	0.001975	0.00395	0.2742	69.4177
SAMHD1	Q9Y3Z3	0.001975	0.001975	0.043875	0.001975	0.00395	0.04585	11.6076
SAMSN1	Q9NSI8	0.039875	0.463575	0.001975	0.001975	0.50345	0.00395	0.00784586
SAP18	O00422	0.001975	0.001975	0.405075	0.001975	0.00395	0.40705	103.051
SAP30	O75446	0.060075	0.001975	0.001975	0.001975	0.06205	0.00395	0.0636583
SAP30BP	Q9UHR5	0.143175	0.7093	0.001975	0.001975	0.852475	0.00395	0.00463357
SAR1A	Q9NR31	0.228875	0.001975	0.287	0.379	0.23085	0.666	2.88499
SAR1B	Q9Y6B6	0.228875	0.001975	0.287	0.379	0.23085	0.666	2.88499
SARNP	P82979	17.8714	22.5293	2.96387	4.97305	40.4007	7.93692	0.196455
SARS	P49591	0.15725	0.001975	0.11145	0.2733	0.159225	0.38475	2.41639
SART1	O43290	0.30385	0.758625	1.0378	0.336475	1.06248	1.37427	1.29347
SART3	Q15020	0.11875	0.001975	0.17185	0.012225	0.120725	0.184075	1.52475
SBDS	Q9Y3A5	0.09975	0.001975	0.076075	0.511325	0.101725	0.5874	5.77439
SBNO1	A3KN83	0.115825	0.001975	0.001975	0.001975	0.1178	0.00395	0.0335314
SBSN	Q6UWP8	0.01395	0.334475	0.06	0.001975	0.348425	0.061975	0.177872
SCAF1	Q9H7N4	0.1125	0.001975	0.001975	0.001975	0.114475	0.00395	0.0345054
SCAF11	Q99590	0.11905	0.8404	0.08975	0.02755	0.95945	0.1173	0.122258
SCAF4	O95104	0.236425	0.317325	0.001975	0.093	0.55375	0.094975	0.171512
SCFD1	Q8WVM8	0.001975	0.001975	0.228875	0.2237	0.00395	0.452575	114.576
SCGB1D2	O95969	0.001975	0.555925	0.001975	0.001975	0.5579	0.00395	0.00708012
SCML2	Q9UQR0	0.1394	0.24595	0.001975	0.001975	0.38535	0.00395	0.0102504
SCOC	Q9UIL1	0.001975	0.50415	0.001975	0.001975	0.506125	0.00395	0.0078044
SDHB	P21912	0.001975	0.001975	0.001975	0.140625	0.00395	0.1426	36.1013
SDPR	O95810	0.001975	0.001975	0.001975	0.4762	0.00395	0.478175	121.057
SEC11A	P67812	0.001975	0.001975	0.14455	0.001975	0.00395	0.146525	37.0949
SEC13	P55735	0.001975	0.001975	0.1311	0.1226	0.00395	0.2537	64.2278
SEC22B	O75396	0.001975	0.001975	0.3836	0.392175	0.00395	0.775775	196.399
SEC23B	Q15437	0.001975	0.001975	0.001975	0.028325	0.00395	0.0303	7.67089
SEC24B	O95487	0.001975	0.001975	0.036175	0.001975	0.00395	0.03815	9.65823
SEC24C	P53992	0.001975	0.001975	0.117825	0.02595	0.00395	0.143775	36.3987
SEC31A	O94979	0.001975	0.001975	0.0588	0.062875	0.00395	0.121675	30.8038
SEC61B	P60468	0.410725	0.771825	0.67515	0.532675	1.18255	1.20782	1.02137
SEC63	Q9UGP8	0.001975	0.001975	0.001975	0.0352	0.00395	0.037175	9.41139
SEH1L	Q96EE3	0.0678	0.001975	0.11345	0.001975	0.069775	0.115425	1.65425
SENP3	Q9H4L4	0.001975	0.001975	0.124875	0.001975	0.00395	0.12685	32.1139
SEPT11	Q9NVA2	0.00455	0.001975	0.02595	0.019975	0.006525	0.045925	7.03831
SEPT6	Q14141	0.00465	0.001975	0.026775	0.02155	0.006625	0.048325	7.29434
SEPT8	Q92599	0.004975	0.001975	0.029475	0.0234	0.00695	0.052875	7.60791
SERBP1	Q8NC51	1.83967	2.1949	5.87685	0.99425	4.03457	6.8711	1.70305
SERPINA1	P01009	0.001975	0.001975	0.001975	0.15225	0.00395	0.154225	39.0443
SERPINB1	P30740	0.0058	0.001975	0.074075	0.133275	0.007775	0.20735	26.6688
SERPINB12	Q96P63	0.1746	0.75225	0.093875	0.001975	0.92685	0.09585	0.103415
SERPINB3	P29508	0.018775	0.242675	0.043875	0.0719	0.26145	0.115775	0.442819
SERPINB4	P48594	0.001975	0.24355	0.046125	0.02755	0.245525	0.073675	0.300071
SERPINB6	P35237	0.0244	0.001975	0.129625	0.39705	0.026375	0.526675	19.9687
SERPINB9	P50453	0.4143	0.001975	0.001975	1.3998	0.416275	1.40177	3.36743
SERPINH1	P50454	0.001975	0.001975	0.570075	0.568875	0.00395	1.13895	288.342
SESN2	P58004	0.001975	0.001975	0.046125	0.147975	0.00395	0.1941	49.1392
SET	Q01105	57.7918	108.32	2.17183	1.13027	166.111	3.3021	0.0198788
SETD1A	O15047	0.001975	0.001975	0.0348	0.0322	0.00395	0.067	16.962
SF1	Q15637	2.45222	0.784875	0.286225	0.34595	3.2371	0.632175	0.195291
SF3A1	Q15459	0.635375	0.612	0.175325	0.39975	1.24737	0.575075	0.461028
SF3A3	Q12874	0.603925	0.326625	0.061325	0.181625	0.93055	0.24295	0.261082
SF3B1	O75533	0.44025	1.30185	0.266375	0.333075	1.7421	0.59945	0.344096
SF3B14	Q9Y3B4	0.001975	0.001975	0.001975	0.29585	0.00395	0.297825	75.3987
SF3B2	Q13435	1.18665	1.857	0.52865	0.748225	3.04365	1.27687	0.419521
SF3B3	Q15393	9.00258	0.57335	0.979025	1.55888	9.57592	2.5379	0.265029
SF3B4	Q15427	0.127125	0.4779	0.057375	0.001975	0.605025	0.05935	0.0980951
SFN	P31947	0.05085	0.74045	0.036175	0.001975	0.7913	0.03815	0.0482118
SFPQ	P23246	4.01647	6.68695	2.46238	1.3768	10.7034	3.83918	0.358687
SH3BGRL	O75368	0.259325	0.001975	0.001975	0.001975	0.2613	0.00395	0.0151167
SH3BGRL3	Q9H299	0.001975	4.91538	0.001975	0.001975	4.91735	0.00395	0.000803278
SHMT2	P34897	0.079925	0.001975	0.001975	0.114	0.0819	0.115975	1.41606
SIN3A	Q96ST3	0.0258	0.001975	0.022325	0.074075	0.027775	0.0964	3.47075
SKA1	Q96BD8	0.116975	0.001975	0.001975	0.001975	0.11895	0.00395	0.0332072
SKIV2L2	P42285	0.55885	0.001975	0.1067	0.0632	0.560825	0.1699	0.302947
SKP1	P63208	21.274	0.727825	0.251275	0.001975	22.0019	0.25325	0.0115104
SLC25A3	Q00325	0.001975	0.001975	0.119525	0.253425	0.00395	0.37295	94.4177
SLC25A4	P12235	0.058075	0.001975	0.001975	0.033975	0.06005	0.03595	0.598668
SLC25A5	P05141	0.474475	0.001975	0.551	0.299425	0.47645	0.850425	1.78492
SLC25A6	P12236	0.13485	0.001975	0.200325	0.299425	0.136825	0.49975	3.65248
SLC4A1AP	Q9BWU0	0.022125	0.001975	0.001975	0.001975	0.0241	0.00395	0.1639
SLC52A1	Q9NWF4	0.124875	0.001975	0.001975	0.001975	0.12685	0.00395	0.0311391
SLC9A3R1	O14745	0.1376	0.925	0.001975	0.09845	1.0626	0.100425	0.0945088
SLIRP	Q9GZT3	0.001975	0.001975	0.001975	1.60105	0.00395	1.60302	405.829
SLTM	Q9NWH9	0.88115	1.3998	6.37377	0.381275	2.28095	6.75505	2.96151
SLU7	O95391	0.032525	0.001975	0.001975	0.001975	0.0345	0.00395	0.114493
SMARCA1	P28370	0.29855	0.001975	1.12508	0.6392	0.300525	1.76428	5.87064
SMARCA2	P51531	0.062525	0.001975	0.07145	0.051875	0.0645	0.123325	1.91202
SMARCA4	P51532	0.35055	0.248925	0.1855	0.34535	0.599475	0.53085	0.885525
SMARCA5	O60264	2.46238	0.8668	8.75033	6.82012	3.32918	15.5704	4.67697
SMARCB1	Q12824	0.08975	0.001975	0.001975	0.001975	0.091725	0.00395	0.0430635
SMARCC1	Q92922	0.561875	0.411625	0.001975	0.059	0.9735	0.060975	0.0626348
SMARCC2	Q8TAQ2	0.2545	0.312625	0.0632	0.0874	0.567125	0.1506	0.26555
SMARCD2	Q92925	0.0258	0.001975	0.031425	0.02595	0.027775	0.057375	2.06571
SMARCE1	Q969G3	12.2238	21.274	0.001975	0.001975	33.4978	0.00395	0.000117918
SMC1A	Q14683	2.21735	0.283825	1.38742	0.743225	2.50117	2.13065	0.85186
SMC2	O95347	0.366625	0.001975	0.7785	0.250125	0.3686	1.02862	2.79063
SMC3	Q9UQE7	0.84805	0.42505	1.1359	1.1433	1.2731	2.2792	1.79028
SMC4	Q9NTJ3	0.110625	0.001975	0.270425	0.2588	0.1126	0.529225	4.70004
SMC5	Q8IY18	0.018075	0.001975	0.001975	0.001975	0.02005	0.00395	0.197007
SMCHD1	A6NHR9	1.00867	0.232325	0.7338	0.8285	1.241	1.5623	1.2589
SMNDC1	O75940	1.17275	0.001975	0.52715	0.205775	1.17473	0.732925	0.623912
SMU1	Q2TAY7	0.982675	0.001975	0.001975	0.001975	0.98465	0.00395	0.00401158
SNAP23	O00161	0.11145	0.76355	0.001975	0.001975	0.875	0.00395	0.00451429
SNAP29	O95721	0.4089	2.1173	0.6617	0.733	2.5262	1.3947	0.552094
SNCG	O76070	0.292775	5.47805	0.001975	0.001975	5.77083	0.00395	0.000684478
SND1	Q7KZF4	0.224625	0.001975	1.2739	1.20055	0.2266	2.47445	10.9199
SNRNP200	O75643	0.67515	0.001975	1.0114	1.00867	0.677125	2.02007	2.98331
SNRNP40	Q96DI7	0.1502	0.001975	0.001975	1.4905	0.152175	1.49247	9.80762
SNRNP70	P08621	6.82012	8.377	1.1433	2.52335	15.1971	3.66665	0.241273
SNRPA	P09012	1.857	3.65477	0.001975	0.001975	5.51178	0.00395	0.000716648
SNRPA1	P09661	6.03423	6.42452	3.08245	2.31305	12.4588	5.3955	0.433069
SNRPB	P14678	1.09145	0.6617	0.5153	0.1676	1.75315	0.6829	0.389527
SNRPB2	P08579	0.57335	12.4241	0.001975	0.001975	12.9974	0.00395	0.000303906
SNRPC	P09234	1.34965	0.001975	0.001975	0.64415	1.35163	0.646125	0.478036
SNRPD1	P62314	11.2754	16.7981	2.23608	2.59987	28.0736	4.83595	0.17226
SNRPD2		23.3714	27.1829	5.90305	9.398	50.5543	15.3011	0.302666
SNRPD3	P62318	16.378	4.81843	62.5903	62.5903	21.1964	125.181	5.90575
SNRPE	P62304	9.68315	9.18168	1.69328	1.2739	18.8648	2.96718	0.157286
SNRPF	P62306	0.4779	1.61052	0.266375	0.7338	2.08842	1.00018	0.478914
SNRPG	P62308	0.767975	0.001975	0.001975	0.001975	0.76995	0.00395	0.0051302
SNRPN	P63162	1.05347	0.645625	0.324275	0.161975	1.6991	0.48625	0.286181
SNW1	Q13573	0.9724	2.1817	0.8571	1.03235	3.1541	1.88945	0.599046
SNX1	Q13596	0.001975	0.001975	0.001975	0.02525	0.00395	0.027225	6.89241
SNX3	O60493	0.001975	0.001975	0.74045	2.49273	0.00395	3.23318	818.525
SNX5	Q9Y5X3	0.001975	0.001975	0.001975	0.0699	0.00395	0.071875	18.1962
SNX9	Q9Y5X1	0.001975	0.001975	0.001975	0.2204	0.00395	0.222375	56.2975
SOD1	P00441	3.43202	12.0732	0.58255	0.9724	15.5053	1.55495	0.100285
SP1	P08047	0.1684	0.001975	0.068525	0.001975	0.170375	0.0705	0.413793
SP100	P23497	0.055525	0.427725	0.03105	0.020375	0.48325	0.051425	0.106415
SP140L	Q9H930	0.02555	0.287725	0.020125	0.016125	0.313275	0.03625	0.115713
SPAG7	O75391	0.001975	0.626875	0.001975	0.001975	0.62885	0.00395	0.00628131
SPATA5	Q8NB90	0.001975	0.001975	0.001975	0.0431	0.00395	0.045075	11.4114
SPATA5L1	Q9BVQ7	0.001975	0.001975	0.040275	0.035675	0.00395	0.07595	19.2278
SPEN	Q96T58	0.0139	0.263925	0.03285	0.006725	0.277825	0.039575	0.142446
SPG20	Q8N0X7	0.001975	0.001975	0.02785	0.1498	0.00395	0.17765	44.9747
SPR	P35270	0.0699	0.001975	0.001975	0.001975	0.071875	0.00395	0.0549565
SPTY2D1	Q68D10	0.001975	0.001975	0.0385	0.001975	0.00395	0.040475	10.2468
SQLE	Q14534	0.001975	0.001975	0.430225	0.001975	0.00395	0.4322	109.418
SRBD1	Q8N5C6	0.034275	0.001975	0.001975	0.001975	0.03625	0.00395	0.108966
SRCAP	Q6ZRS2	0.001975	0.001975	0.0313	0.113075	0.00395	0.144375	36.5506
SREK1	Q8WXA9	1.2739	0.001975	0.147975	0.001975	1.27588	0.14995	0.117527
SRFBP1	Q8NEF9	0.001975	0.7114	0.54065	0.4329	0.713375	0.97355	1.36471
SRI	P30626	0.1545	0.001975	0.001975	0.204125	0.156475	0.2061	1.31714
SRM	P19623	0.113075	0.001975	0.001975	0.001975	0.11505	0.00395	0.0343329
SRP14	P37108	18.2286	17.8714	8.81768	7.61475	36.1	16.4324	0.455192
SRP68	Q9UHB9	0.001975	0.001975	0.1757	0.001975	0.00395	0.177675	44.981
SRP72	O76094	0.2237	0.001975	0.736025	0.329575	0.225675	1.0656	4.72183
SRP9	P49458	0.200125	0.001975	0.001975	0.001975	0.2021	0.00395	0.0195448
SRPR	P08240	0.01255	0.001975	0.001975	0.001975	0.014525	0.00395	0.271945
SRPRB	Q9Y5M8	0.001975	0.001975	0.1676	0.4613	0.00395	0.6289	159.215
SRRM1	Q8IYB3	1.22527	0.613525	1.4953	1.11082	1.8388	2.60613	1.4173
SRRM2	Q9UQ35	0.893225	0.4329	4.32875	0.743975	1.32612	5.07272	3.82522
SRRT	Q9BXP5	1.05695	0.468175	0.03345	0.076925	1.52513	0.110375	0.0723711
SRSF1	Q07955	50.7245	36.2627	38.1163	19.7464	86.9873	57.8627	0.665186
SRSF10	O75494	0.22665	0.336475	0.624275	0.001975	0.563125	0.62625	1.1121
SRSF11	Q05519	3.88592	1.20055	0.555925	0.74045	5.08648	1.29638	0.254867
SRSF2	Q01130	12.3444	8.90532	5.68487	4.76875	21.2497	10.4536	0.491942
SRSF3	P84103	14.4592	29.3029	40.8229	16.378	43.7621	57.2009	1.30709
SRSF4	Q08170	1.5378	1.49778	1.28218	1.0938	3.03558	2.37597	0.78271
SRSF5	Q13243	4.21702	5.4107	1.08765	1.9057	9.62772	2.99335	0.310909
SRSF6	Q13247	2.9971	1.72243	0.935625	1.6704	4.71952	2.60602	0.55218
SRSF7	Q16629	18.7132	9.51168	23.9208	12.0732	28.2249	35.994	1.27526
SRSF8	Q9BRL6	1.81113	5.7773	1.52222	3.79957	7.58843	5.3218	0.701305
SRSF9	Q13242	4.97305	3.6304	2.84302	3.34892	8.60345	6.19195	0.719705
SSB	P05455	17.6595	19.7464	0.058425	0.001975	37.4059	0.0604	0.00161472
SSBP1	Q04837	2.86952	4.12242	2.5461	6.68695	6.99195	9.23305	1.32053
SSR1	P43307	0.03345	0.3141	0.001975	0.200125	0.34755	0.2021	0.581499
SSR3	Q9UNL2	0.83955	0.001975	0.001975	0.001975	0.841525	0.00395	0.00469386
SSRP1	Q08945	3.76125	1.29665	3.31738	1.34807	5.0579	4.66545	0.922409
SSU72	Q9NP77	0.184025	0.001975	0.001975	0.001975	0.186	0.00395	0.0212366
SSX1	Q16384	1.11403	2.93915	1.0642	0.67515	4.05318	1.73935	0.429133
ST13	P50502	2.813	3.19543	0.419325	0.578175	6.00843	0.9975	0.166017
STAG1	Q8WVM7	0.0744	0.001975	0.094775	0.039325	0.076375	0.1341	1.75581
STAG2	Q8N3U4	0.176975	0.001975	0.1821	0.07795	0.17895	0.26005	1.4532
STAT1	P42224	0.001975	0.001975	0.1311	0.093	0.00395	0.2241	56.7342
STAT2	P52630	0.001975	0.001975	0.1002	0.026775	0.00395	0.126975	32.1456
STAT3	P40763	0.066675	0.001975	0.001975	0.075	0.06865	0.076975	1.12127
STAT5A	P42229	0.1862	0.001975	0.001975	3.58075	0.188175	3.58272	19.0393
STAT5B	P51692	0.14645	0.001975	0.241475	3.60957	0.148425	3.85105	25.9461
STAU1	O95793	0.03965	0.26855	0.04085	0.411625	0.3082	0.452475	1.46812
STIM1	Q13586	0.001975	0.001975	0.066075	0.001975	0.00395	0.06805	17.2278
STIP1	P31948	1.1359	3.48995	0.816975	0.476675	4.62585	1.29365	0.279657
STK24	Q9Y6E0	0.001975	0.001975	0.026275	0.032525	0.00395	0.0588	14.8861
STK25	O00506	0.001975	0.001975	0.026525	0.033025	0.00395	0.05955	15.0759
STMN1	P16949	22.5293	524.955	7.55727	9.62947	547.484	17.1867	0.0313922
STMN2	Q93045	1.8166	6.15405	0.001975	1.72243	7.97065	1.7244	0.216344
STOML2	Q9UJZ1	0.001975	0.001975	0.39705	2.35038	0.00395	2.74742	695.551
STRAP	Q9Y3F4	0.06	0.001975	0.26125	0.001975	0.061975	0.263225	4.24728
STRBP	Q96SI9	0.153325	0.353575	0.001975	0.36945	0.5069	0.371425	0.732738
STRN	O43815	0.001975	0.001975	0.001975	0.018775	0.00395	0.02075	5.25316
STT3A	P46977	0.1006	0.001975	0.392175	0.75225	0.102575	1.14443	11.157
STUB1	Q9UNE7	0.001975	0.722475	0.52935	0.001975	0.72445	0.531325	0.733418
STXBP2	Q15833	0.001975	0.001975	0.069425	0.163975	0.00395	0.2334	59.0886
SUB1	P53999	91.921	91.921	14.8492	42.2425	183.842	57.0917	0.310548
SUCLA2	Q9P2R7	0.001975	0.001975	0.001975	0.25615	0.00395	0.258125	65.3481
SUCLG2	Q96I99	0.001975	0.001975	0.001975	0.3836	0.00395	0.385575	97.6139
SUGP1	Q8IWZ8	0.1059	0.001975	0.001975	0.001975	0.107875	0.00395	0.0366165
SUGP2	Q8IX01	0.001975	0.001975	0.02855	0.039875	0.00395	0.068425	17.3228
SUGT1	Q9Y2Z0	0.1498	0.001975	0.001975	0.001975	0.151775	0.00395	0.0260254
SUMO1	P63165	1.88255	5.93737	0.001975	3.72982	7.81992	3.7318	0.477217
SUMO2	P61956	20.9662	13.6547	4.07075	5.01813	34.6209	9.08888	0.262526
SUMO3	P55854	15.6331	13.6547	4.07075	5.01813	29.2877	9.08888	0.31033
SUMO4	Q6EEV6	10.9248	10.4813	3.05837	3.8306	21.4061	6.88898	0.321823
SUN1	O94901	0.001975	0.001975	0.041875	0.1711	0.00395	0.212975	53.9177
SUN2	Q9UH99	0.418125	0.001975	0.001975	0.001975	0.4201	0.00395	0.00940252
SUPT16H	Q9Y5B9	2.51253	0.586225	3.45092	3.04767	3.09875	6.4986	2.09717
SUPT5H	O00267	0.832175	0.30385	0.08485	0.001975	1.13603	0.086825	0.0764288
SUPT6H	Q7KZ85	0.364975	0.296425	0.001975	0.001975	0.6614	0.00395	0.00597218
SUPV3L1	Q8IYB8	0.001975	0.001975	0.001975	0.05715	0.00395	0.059125	14.9684
SURF2	Q15527	0.5216	0.001975	0.001975	0.001975	0.523575	0.00395	0.00754429
SURF6	O75683	0.468175	1.55888	0.688425	0.2163	2.02705	0.904725	0.446326
SUV39H1	O43463	0.059	0.001975	0.001975	0.001975	0.060975	0.00395	0.0647806
SUV420H2	Q86Y97	0.001975	0.001975	0.0451	0.001975	0.00395	0.047075	11.9177
SUZ12	Q15022	0.213775	0.001975	0.96125	0.094675	0.21575	1.05593	4.89421
SYMPK	Q92797	0.0549	0.001975	0.12975	0.079525	0.056875	0.209275	3.67956
SYNCRIP	O60506	1.865	1.05695	3.1467	3.9242	2.92195	7.0709	2.41993
SYT9	Q86SS6	0.001975	0.001975	0.001975	0.32855	0.00395	0.330525	83.6772
TAF15	Q92804	7.39065	20.6093	1.15495	0.91255	28	2.0675	0.0738393
TAF6	P49848	0.001975	0.001975	0.001975	0.075825	0.00395	0.0778	19.6962
[truncated: 300 more rows]

## Sheet: condition 2(1,6-HD-2)
Gene name	Uniprot	AICAP	AICAP t-test Pvalue	Undigested control rep1 iBAQ	Undigested control rep2 iBAQ	Undigested control rep3 iBAQ	1,6-HD(-)_rep1 iBAQ	1,6-HD(-)_rep2 iBAQ	1,6-HD(-)_rep3 iBAQ	1,6-HD(+)_rep1 iBAQ	1,6-HD(+)_rep2 iBAQ	1,6-HD(+)_rep3 iBAQ	1,6-HD(-)_rep1 FoT(1e-6)	1,6-HD(-)_rep2 FoT(1e-6)	1,6-HD(-)_rep3 FoT(1e-6)	1,6-HD(+)_rep1 FoT(1e-6)	1,6-HD(+)_rep2 FoT(1e-6)	1,6-HD(+)_rep3 FoT(1e-6)	1,6-HD(-)/Undigested control iBAQ RATIO	1,6-HD(-)/Undigested control t-test Pvalue	1,6-HD(+)/Undigested iBAQ RATIO	1,6-HD(+)/Undigested t-test Pvalue
AAAS	Q9NRG9	310.654	3.35e-06	2259.86	3526.41	1403.87				610526	536252	737886	0.000433333	0.000433333	0.000433333	0.17465	0.10185	0.12735	0.773562	0.532199	262.118	1.85e-05
AAGAB	Q6PD74	35.1667	0.373901	2259.86	3526.41	1403.87				2705.83	628.051	281315	0.000433333	0.000433333	0.000433333	0.000433333	0.000433333	0.04485	0.773562	0.532199	39.5888	0.268884
AAR2	Q9Y312	0.883752	0.596247	2259.86	3526.41	1403.87	2452.81	70150.3	103618	2705.83	298190	1988.68	0.000433333	0.03185	0.0293667	0.000433333	0.0536167	0.000433333	24.5088	0.113662	42.1249	0.185337
AARS	P49588	2.78418	0.0372334	2259.86	3526.41	1403.87	1.17148e+06	1.88235e+06	2.16046e+06	5.17803e+06	5.69392e+06	7.7806e+06	0.215517	0.566883	0.653183	1.41897	1.06892	1.50903	725.201	3.39e-05	2594.18	5.58e-06
AARS2	Q5JTZ9	35.2932	0.0197849	2259.86	3526.41	1403.87	2452.81	1821.9	66454.8	329320	1.10181e+06	1.90557e+06	0.000433333	0.000433333	0.0176667	0.0948167	0.217367	0.341917	9.83701	0.40777	464.065	0.000254317
AARSD1	Q9BTE6	31.2179	0.000783796	2259.86	3526.41	1403.87				47788	37662.4	137506	0.000433333	0.000433333	0.000433333	0.01555	0.0059	0.0191333	0.773562	0.532199	31.0086	0.00111554
AASDHPPT	Q9NRN7	0.713508	0.232941	2259.86	3526.41	1403.87	2.29873e+06	1.61717e+06	883417	812761	1.23344e+06	2.02246e+06	0.4219	0.481017	0.264133	0.22825	0.240483	0.363967	667.485	7.27e-05	565.867	3.57e-05
AATF	Q9NY61	0.698781	0.373148	2259.86	3526.41	1403.87	4.56313e+06	2.09797e+06	3.39942e+06	480889	3.52924e+06	5.00509e+06	0.824983	0.628967	1.04905	0.136183	0.6658	0.947067	1399.21	3.16e-05	1253.83	0.000464614
ABCE1	P61221	1.86156	0.00713201	2259.86	3526.41	1403.87	3.45601e+06	1.9584e+06	1.69706e+06	4.61003e+06	5.20225e+06	5.07584e+06	0.6499	0.589583	0.49095	1.27572	0.978983	0.9666	989.058	3.58e-05	2070.63	4.39e-06
ABCF1	Q8NE71	2.32246	0.0577967	5310.73	3526.41	1403.87	8.29254e+06	2.35457e+06	1.81434e+06	1.03513e+07	8.68706e+06	9.9216e+06	1.49935	0.7031	0.534617	2.79612	1.6252	1.93542	1216.82	0.000332708	2827.84	1.72e-05
ABCF2	Q9UG63	11.172	0.00719755	2259.86	3526.41	1403.87	205366	123706	404478	4.69714e+06	2.72847e+06	2.63083e+06	0.0370833	0.0495667	0.1199	1.31447	0.521983	0.471133	102.022	0.000457986	1398.64	1.18e-05
ABCF3	Q9NUQ8	17.7802	0.0198168	2259.86	3526.41	1403.87	2452.81	1821.9	31807.2	267691	211422	236877	0.000433333	0.000433333	0.0077	0.0793333	0.03645	0.0365333	5.01825	0.421013	99.5793	3.51e-05
ABHD14B	Q96IU4	2.82596	0.526906	2259.86	3526.41	1403.87	2452.81	1821.9	366114	2705.83	251617	1.51357e+06	0.000433333	0.000433333	0.109833	0.000433333	0.0443833	0.268017	51.5134	0.393819	245.877	0.0577882
ABI1	Q8IZP0	30.8718	0.120372	2259.86	3526.41	1403.87				2705.83	74536.9	184863	0.000433333	0.000433333	0.000433333	0.000433333	0.0125	0.0272	0.773562	0.532199	36.4534	0.0540777
ABL1	P00519	35.5769	0.00171548	2259.86	3526.41	1403.87				4724.52	134503	127367	0.000433333	0.000433333	0.000433333	0.00531667	0.02375	0.0171833	0.773562	0.532199	37.0777	0.0299864
ABT1	Q9ULW3	0.472821	0.108676	2259.86	3526.41	1403.87	1.84466e+06	458398	739841	227894	441658	1.03591e+06	0.33595	0.148367	0.2169	0.0676	0.082	0.18195	423.204	0.000259008	237.195	0.000238256
ACAA1	P09110	0.310312	0.903654	2259.86	3526.41	1403.87	2452.81	1821.9	180079	2705.83	26497.1	97983.9	0.000433333	0.000433333	0.0515	0.000433333	0.00383333	0.0119833	25.6398	0.398041	17.689	0.0590796
ACACA	Q13085	0.359993	0.0192193	93514.7	3526.41	137693	3.4188e+06	3.465e+06	2.22593e+06	987515	900016	2.0991e+06	0.636067	1.02165	0.6658	0.288817	0.171117	0.376517	38.8086	0.0194984	16.9836	0.0206077
ACACB	O00763	0.605599	0.316513	2259.86	3526.41	8103.39	315306	467418	311837	402667	120542	271003	0.0547333	0.151383	0.09155	0.115683	0.0213167	0.0432667	78.804	0.000348501	57.1801	0.000694341
ACAD10	Q6JQN1	22.641	0.116399	2259.86	3526.41	1403.87				38483.6	628.051	116642	0.000433333	0.000433333	0.000433333	0.01315	0.000433333	0.01585	0.773562	0.532199	21.6621	0.158235
ACADM	P11310	0.706628	0.39765	2259.86	3526.41	1403.87	413866	248653	144205	169295	380657	154132	0.0733	0.0882167	0.03965	0.05165	0.0689333	0.0215667	112.199	0.000312828	97.9234	0.000154207
ACADVL	P49748	4.71391	0.475846	2259.86	3526.41	1403.87	136693	1821.9	1287.31	42129.5	553205	1988.68	0.02465	0.000433333	0.000433333	0.01415	0.1057	0.000433333	19.4437	0.503688	83.0753	0.0836941
ACAT1	P24752	1.71676	0.643181	2259.86	3526.41	1403.87	731931	378750	360606	206534	865973	2.21663e+06	0.129983	0.124217	0.1081	0.0608333	0.163483	0.397667	204.626	0.000108547	457.451	0.000716287
ACAT2	Q9BWD1	0.482816	0.0542164	2259.86	3526.41	1403.87	289059	115932	217153	65707	233388	115250	0.0510833	0.0472667	0.0631333	0.02125	0.0411	0.0156167	86.5273	0.000297404	57.6268	0.000458167
ACBD3	Q9H3P7	7.82626	0.0484259	2259.86	3526.41	1403.87	2452.81	21505.9	1287.31	168188	190199	299171	0.000433333	0.0160167	0.000433333	0.0514167	0.0330333	0.0476833	3.51119	0.537444	91.4527	6.95e-05
ACIN1	Q9UKV3	1.0556	0.696571	2259.86	3526.41	4551.49	3.99792e+06	2.47331e+06	4.06111e+06	3.77369e+06	4.32178e+06	5.28372e+06	0.7393	0.7393	1.21872	1.03872	0.807717	1.00085	1018.82	1.2e-05	1294.21	2.94e-06
ACLY	P53396	0.650765	0.169866	2259.86	3526.41	1403.87	3.7122e+06	3.4805e+06	3.68396e+06	1.33382e+06	4.57903e+06	3.22849e+06	0.69615	1.0266	1.13225	0.390517	0.87505	0.592367	1512.72	1.01e-05	1271.37	4.86e-05
ACO2	Q99798	1.83429	0.0354537	2259.86	3526.41	1403.87	767517	871533	509354	1.09701e+06	1.93326e+06	1.7074e+06	0.138333	0.256567	0.148117	0.322217	0.373567	0.300267	298.799	5.08e-05	658.912	1.63e-05
ACOT7	O00154	0.943334	0.693303	2259.86	3526.41	1403.87	1.53608e+06	1.03914e+06	110690	644513	833362	1.34124e+06	0.27935	0.3049	0.03135	0.1843	0.159283	0.237133	373.556	0.00303746	392.081	3.1e-05
ACOT9	Q9Y305	24.1026	0.00107428	2259.86	3526.41	1403.87				57681.6	37602.2	68970.1	0.000433333	0.000433333	0.000433333	0.0185833	0.0059	0.00685	0.773562	0.532199	22.8443	0.000296456
ACP1	P24666	1.02353	0.800056	2259.86	3526.41	1403.87	2.2837e+07	1.40802e+07	1.08182e+07	1.39668e+07	1.91192e+07	2.20609e+07	4.1576	4.18585	3.21622	3.80287	3.66005	4.36873	6639	1.38e-05	7669.79	3.6e-06
ACSL3	O95573	1.8376	0.225706	2259.86	3526.41	1403.87	739942	285905	159022	307905	1.19638e+06	1.02148e+06	0.131917	0.0975833	0.0438	0.0884167	0.234817	0.178983	164.791	0.000673106	351.282	0.000165734
ACSL4	O60488	0.85899	0.736152	2259.86	3526.41	1403.87	199169	149848	68172.6	79994.2	90627.8	337871	0.03645	0.0577	0.0180167	0.02485	0.0160667	0.0554333	58.0225	0.000634565	70.7208	0.000763964
ACSM3	Q53FZ2	91.2564	0.117703	2259.86	3526.41	1403.87				2705.83	235057	462771	0.000433333	0.000433333	0.000433333	0.000433333	0.0414667	0.0767333	0.773562	0.532199	97.4298	0.0532932
ACSS2	Q9NR19	0.776141	0.968436	2259.86	3526.41	1403.87	87799.5	101371	1287.31	2705.83	138093	139359	0.0144	0.0428667	0.000433333	0.000433333	0.02475	0.0196	26.4888	0.187855	38.9641	0.0516864
ACTA1	P68133	2.51456	0.119164	130671	58355.2	65974.3	1.35712e+07	7.3221e+06	3.28799e+06	29278238	1.28991e+07	1.87433e+07	2.49467	2.1265	1.00817	7.93405	2.46172	3.75953	94.8282	0.000751213	238.904	4.57e-05
ACTA2	P62736	2.577	0.136692	130671	58355.2	65974.3	1.2981e+07	6.74292e+06	2.831e+06	2.89305e+07	1.15395e+07	1.70923e+07	2.32418	1.94202	0.872083	7.662	2.15142	3.42793	88.4504	0.000999398	225.734	6.06e-05
ACTB	P60709	2.45357	0.0121863	476713	512467	206372	2.68778e+07	2.82912e+07	1.54296e+07	6.35603e+07	7.07704e+07	6.77087e+07	4.83937	8.86872	4.5373	16.1182	14.4884	14.1598	59.0511	0.000300004	168.992	2.97e-05
ACTBL2	Q562R1	2.8272	0.258584	98937.6	55576.4	36064.9	1.00226e+07	2.70645e+06	1.27333e+06	2.24041e+07	6.66319e+06	6.0426e+06	1.80947	0.816483	0.36915	6.0446	1.26518	1.15797	73.4731	0.00387088	184.228	0.000285052
ACTG2	P63267	2.60358	0.13471	142201	63504.2	71795.6	1.39923e+07	7.26018e+06	3.01607e+06	3.12357e+07	1.24462e+07	1.8223e+07	2.52643	2.09417	0.942583	8.42638	2.36368	3.69412	87.4538	0.00103497	223.08	6.15e-05
ACTL6A	O96019	0.721995	0.258873	2259.86	3526.41	1403.87	1.05166e+07	7.40205e+06	6.43743e+06	6.57111e+06	9.85638e+06	3.90127e+06	1.89338	2.14347	1.99542	1.7589	1.87543	0.720933	3387.43	1.13e-05	2827.31	1.51e-05
ACTN1	P12814	3.77519	0.00182466	2259.86	3526.41	1403.87	379943	360073	267997	990451	1.81442e+06	1.88382e+06	0.0655333	0.117517	0.0757667	0.290283	0.350467	0.336333	140.194	6.39e-05	652.099	2.14e-05
ACTN2	P35609	6.70496	0.00621961	2259.86	3526.41	1403.87	62742.9	45309.6	57524.5	194174	675780	785092	0.0108667	0.0231833	0.0149833	0.0581833	0.1325	0.138083	23.0283	0.000350952	230.183	0.000246088
ACTN3	Q08043	58.7816	0.00422541	2259.86	3526.41	1403.87	2452.81	1821.9	12901.3	131778	555890	642818	0.000433333	0.000433333	0.00348333	0.04065	0.10665	0.1084	2.38883	0.457025	185.043	0.000440902
ACTN4	O43707	5.62501	0.00315488	2259.86	3526.41	1403.87	471560	600719	387208	2.1592e+06	5.01809e+06	3.55371e+06	0.0847833	0.191633	0.115683	0.597383	0.955	0.653183	202.984	5.35e-05	1492.46	1.75e-05
ACTR1A	P61163	6.64382	0.00564447	2259.86	3526.41	1403.87	106975	103973	138480	1.08381e+06	754603	1.17054e+06	0.0185167	0.0438	0.03885	0.3194	0.145483	0.20725	48.5982	0.00014974	418.484	1.7e-05
ACTR2	P61160	23.6687	0.040829	2259.86	3526.41	1403.87	176344	56200.5	1287.31	1.50765e+06	2.38045e+06	2.63086e+06	0.0310167	0.0267	0.000433333	0.440717	0.464483	0.471133	32.5212	0.1952	906.653	1.34e-05
ACTR3	P61158	4.01072	0.116231	2259.86	3526.41	1403.87	211337	1821.9	20758.1	222389	290248	348795	0.03815	0.000433333	0.00495	0.0655333	0.0518333	0.0572333	32.533	0.192184	119.807	4.12e-05
ACTR5	Q9H9F9	0.18705	0.373901				33874.3	1821.9	1287.31				0.00608333	0.000433333	0.000433333	0.000433333	0.000433333	0.000433333	5.14364	0.574601
ACY1	Q03154	5.38462	0.373901	2259.86	3526.41	1403.87				2705.83	38983.7	1988.68	0.000433333	0.000433333	0.000433333	0.000433333	0.00613333	0.000433333	0.773562	0.532199	6.07474	0.187916
ADAR	P55265	0.636812	0.014568	2259.86	3526.41	1403.87	1.70683e+06	936565	956270	754450	779623	1.10514e+06	0.310367	0.276117	0.28625	0.2141	0.149517	0.19215	500.639	4.64e-05	367.06	1.72e-05
ADCK3	Q8NI60	445.859	0.116196	2259.86	3526.41	1403.87				2705.83	1.58178e+06	1.48304e+06	0.000433333	0.000433333	0.000433333	0.000433333	0.31605	0.263133	0.773562	0.532199	426.629	0.0533905
ADD1	P35611	1.69402	0.301401	2259.86	3526.41	1403.87	288204	1.17846e+06	2.88116e+06	2.24519e+06	2.74942e+06	5.42537e+06	0.0505667	0.343317	0.88625	0.617333	0.529583	1.02165	604.693	0.00107218	1449.2	2.12e-05
ADD2	P35612	8.54896	0.0518263	2259.86	3526.41	1403.87	2452.81	40973.4	1287.31	137805	509772	332329	0.000433333	0.0216	0.000433333	0.0426833	0.0957667	0.0536167	6.21873	0.497648	136.285	0.000244598
ADH5	P11766	0.813779	0.877185	2259.86	3526.41	1403.87	1.08789e+06	789015	206590	316775	896096	833223	0.202567	0.2383	0.0591667	0.0907833	0.1704	0.145733	289.77	0.000651069	284.569	9.68e-05
ADI1	Q9BV57	13.2051	0.373901	2259.86	3526.41	1403.87				49687.1	628.051	1988.68	0.000433333	0.000433333	0.000433333	0.0163	0.000433333	0.000433333	0.773562	0.532199	7.27438	0.34538
ADK	P55263	0.588484	0.00641651	2259.86	3526.41	1403.87	893318	486975	531397	318187	578409	463511	0.162367	0.154983	0.155333	0.0912833	0.109833	0.07705	265.876	6.71e-05	189.163	3.85e-05
ADNP	Q9H2P0	0.0975552	0.00374092	2259.86	3526.41	1403.87	2.30608e+06	666092	500548	119042	108770	142824	0.426033	0.20725	0.146617	0.03645	0.0193833	0.02025	482.983	0.000367096	51.5479	6.72e-05
ADPRHL2	Q9NX46	0.610811	0.941969	2259.86	3526.41	1403.87	2452.81	141255	1287.31	108803	628.051	1988.68	0.000433333	0.0546333	0.000433333	0.0330333	0.000433333	0.000433333	20.1658	0.457165	15.4962	0.313565
ADRM1	Q16186	0.528577	0.305975	2259.86	3526.41	1403.87	265745	334868	417756	98569	628.051	694757	0.0472667	0.110867	0.12385	0.0301667	0.000433333	0.11845	141.634	7.2e-05	110.423	0.130641
ADSL	P30566	0.444901	0.08165	2259.86	3526.41	1403.87	525194	352614	731951	328272	301858	256010	0.0944667	0.114617	0.213183	0.09395	0.0538833	0.0400333	223.884	8.9e-05	123.244	3e-05
ADSS	P30520	2.48063	0.0115894	2259.86	3526.41	1403.87	1.05753e+06	517786	455324	1.30876e+06	2.82852e+06	1.74798e+06	0.198517	0.16705	0.1335	0.385783	0.545117	0.3071	282.419	0.000111986	818.518	2.12e-05
AFF1	P51825	41.7949	0.0958839	2259.86	3526.41	1403.87				164374	21383.6	20151.1	0.000433333	0.000433333	0.000433333	0.0502	0.00313333	0.001	0.773562	0.532199	28.6377	0.00843759
AFF4	Q9UHB7	0.0894632	0.423882	2259.86	3526.41	1403.87	97986.4	1821.9	1287.31	2705.83	628.051	8609.82	0.0159	0.000433333	0.000433333	0.000433333	0.000433333	0.000633333	14.0603	0.5158	1.66112	0.458321
AFG3L2	Q9Y4W6	1310.53	3.61e-06	2259.86	3526.41	1403.87				1.37454e+06	2.57496e+06	4.26969e+06	0.000433333	0.000433333	0.000433333	0.406983	0.499367	0.797333	0.773562	0.532199	1143.12	3.86e-05
AGFG1	P52594	4.91493	0.828603	2259.86	3526.41	1403.87	140258	1821.9	1287.31	2705.83	668613	1988.68	0.0255833	0.000433333	0.000433333	0.000433333	0.129133	0.000433333	19.9394	0.502834	93.6431	0.185182
AGL	P35573	2.34093	0.184798	2259.86	3526.41	1403.87	10005.4	1821.9	48522.8	26139.7	89353.3	89294.4	0.00281667	0.000433333	0.0121	0.00973333	0.0158333	0.0103667	8.39345	0.212984	28.4817	0.00128265
AGO2	Q9UKV8	1.48968	0.391146	2259.86	3526.41	1403.87	21703.5	1821.9	30612.1	22397	36061.3	46251.9	0.00416667	0.000433333	0.00751667	0.00875	0.0055	0.0038	7.52941	0.167659	14.563	0.000680754
AGPAT1	Q99943	1.41758	0.406729	2259.86	3526.41	1403.87	2452.81	85471.4	245357	152632	168535	472284	0.000433333	0.0380333	0.0709333	0.0469333	0.0293667	0.0787833	46.3525	0.118513	110.353	0.000247817
AGPS	O00116	1.47941	0.41266	2259.86	3526.41	1403.87	132569	47149.2	76340.5	155726	215243	119253	0.0236	0.0240333	0.02075	0.04785	0.037	0.0163167	35.6125	0.000886054	68.1796	8.74e-05
AHCTF1	Q8WYP5	1.37666	0.00352239	11954.2	3526.41	1403.87	1.82445e+06	1.15174e+06	1.11995e+06	1.75242e+06	2.24045e+06	2.40024e+06	0.330583	0.339083	0.328667	0.505467	0.4369	0.432	242.598	0.000804858	378.638	0.00027771
AHCY	P23526	0.77707	0.394887	31046	3526.41	1403.87	1.41555e+07	1.33384e+07	1.80926e+07	1.02939e+07	1.59534e+07	1.68359e+07	2.55687	3.89455	5.35728	2.75115	3.10343	3.3216	1267.13	0.00100135	1197.54	0.000536325
AHNAK	Q09666	1.48519	0.268812	2259.86	3526.41	1403.87	100529	43963.4	336353	255003	389929	363298	0.0166667	0.0226	0.0996833	0.0762333	0.07045	0.0596833	66.8757	0.00372218	140.224	3.64e-05
AHSA1	O95433	1.48571	0.0736486	2259.86	3526.41	1403.87	5.87909e+06	2.63415e+06	4.0997e+06	5.31947e+06	6.75235e+06	9.36774e+06	1.06303	0.794783	1.22598	1.44448	1.28865	1.8485	1754.2	2.92e-05	2981.8	6.77e-06
AIMP1	Q12904	3.71471	0.0442265	2259.86	3526.41	1403.87	259390	163468	746543	908529	2.16418e+06	2.97149e+06	0.0464667	0.0620833	0.218833	0.26005	0.419133	0.53695	162.639	0.000690626	840.622	5.59e-05
AIMP2	Q13155	1.98775	0.0813564	2259.86	3526.41	1403.87	179689	178502	289182	325687	780360	685735	0.0317833	0.0671	0.082	0.0925833	0.150267	0.1167	90.0361	0.000126523	249.2	6.57e-05
AK1	P00568	0.321481	0.0144854	2259.86	3526.41	1403.87	9.55374e+06	6.12739e+06	6.10751e+06	3.35204e+06	2.12562e+06	2.02062e+06	1.68508	1.7682	1.85927	0.932867	0.41175	0.363267	3030.35	1.21e-05	1042.86	1.16e-05
AK2	P54819	0.996926	0.999517	2259.86	3526.41	1403.87	2452.81	1821.9	59122.1	46801	628.051	1988.68	0.000433333	0.000433333	0.0154	0.01535	0.000433333	0.000433333	8.81719	0.409394	6.87299	0.348411
AKAP8L	Q9ULX6	0.219132	0.00161671	2259.86	3526.41	1403.87	1.15056e+06	539686	513075	94695.3	201525	330830	0.21155	0.17465	0.149017	0.0294667	0.0346833	0.0531333	306.436	0.000105081	87.2097	0.000304101
AKR1A1	P14550	1.29887	0.321271	2259.86	3526.41	1403.87	2.09337e+07	2.02005e+07	145691	2705.83	6.07413e+07	1988.68	3.85257	6.09655	0.0400833	0.000433333	12.9738	0.000433333	5741.18	0.0110447	8448.5	0.185384
AKR1C1	Q04828	0.799448	0.133391	2259.86	3526.41	1403.87	1.25293e+06	827409	989888	597447	1.2392e+06	1.17553e+06	0.234483	0.247017	0.297017	0.172317	0.2417	0.208367	427.006	3.07e-05	418.931	3.45e-05
AKR1C2	P52895	0.617826	0.11983	2259.86	3526.41	1403.87	811408	502579	986375	411703	662181	736585	0.14775	0.160383	0.294733	0.11845	0.12735	0.126667	319.933	6.38e-05	251.799	3.22e-05
AKR1C3	P42330	0.906591	0.526467	2259.86	3526.41	1403.87	1.11616e+06	767578	582073	527157	1.13202e+06	1.01762e+06	0.2053	0.2334	0.1692	0.149683	0.222783	0.17865	342.943	5.59e-05	372.287	3.85e-05
AKR1C4	P17516	0.955132	0.744421	2259.86	3526.41	1403.87	713592	498901	382103	446136	721563	665954	0.126067	0.15855	0.114333	0.127583	0.1402	0.113267	221.775	7.18e-05	255.023	2.6e-05
AKR7A2	O43488	0.674104	0.237367	2259.86	3526.41	1403.87	522002	121188	241961	234035	184871	264583	0.09395	0.0489333	0.0700167	0.0700833	0.0318833	0.04155	123.106	0.000700523	95.0591	4.32e-05
AKT2	P31751	0.577927	0.337826	2259.86	3526.41	1403.87	342715	195356	261935	2705.83	301714	391069	0.06	0.07155	0.0747333	0.000433333	0.0538833	0.0649	111.264	0.000107484	96.728	0.0525562
ALB	P02768	0.986817	0.899346	8.27614e+07	4.93106e+07	5.9187e+07	5.55509e+08	2.31111e+08	1.68451e+08	2.15912e+08	4.04796e+08	3.77578e+08	90.4047	70.1121	55.8872	45.891	90.4047	77.2554	4.9936	0.0180934	5.21955	0.00140205
ALDH16A1	Q8IZ83	4.40372	0.173707	2259.86	3526.41	1403.87	60587.3	1821.9	57163.8	115442	74905.9	399461	0.0106667	0.000433333	0.0148667	0.0349833	0.0128167	0.06655	16.6301	0.150282	82.0301	0.000880018
ALDH18A1	P54886	6.97537	0.00367697	2259.86	3526.41	1403.87	1.69537e+06	401276	1.08713e+06	5.63071e+06	7.34416e+06	1.20175e+07	0.3071	0.13115	0.317483	1.53733	1.41472	2.31947	442.798	0.000280867	3475.93	9.58e-06
ALDH1A2	O94788	6.09005	0.154249	2259.86	3526.41	1403.87	244990	1821.9	217795	351958	1.90562e+06	1.10029e+06	0.0440167	0.000433333	0.0632667	0.100567	0.364383	0.19105	64.6173	0.138365	467.01	0.000220896
ALDH1B1	P30837	3.6926	0.695957	2259.86	3526.41	1403.87	42072.2	1821.9	39163	35885.9	628.051	323511	0.00758333	0.000433333	0.00955	0.01235	0.000433333	0.0520833	11.5515	0.155973	50.072	0.153691
ALDH2	P05091	25.2692	0.038144	2259.86	3526.41	1403.87				35939.1	108691	23531.5	0.000433333	0.000433333	0.000433333	0.01235	0.0193833	0.00111667	0.773562	0.532199	23.3878	0.00235531
ALDOA	P04075	1.39594	0.0346002	176711	3526.41	25370.4	3.31183e+07	25870835	2.34361e+07	3.45639e+07	4.85868e+07	5.58612e+07	6.0159	7.96298	6.94203	9.33427	8.7926	11.0775	400.886	0.0035282	676.103	0.00137587
ALDOC	P09972	1.59698	0.0359985	2259.86	3526.41	1403.87	5.79583e+06	5.25594e+06	3.19217e+06	6.89313e+06	9.26539e+06	1.07468e+07	1.04905	1.56107	0.991283	1.83055	1.7589	2.1619	1981.04	1.92e-05	3741.97	4.87e-06
ALG1	Q9BT22	3.82051	0.373901	2259.86	3526.41	1403.87				2705.83	628.051	48708.4	0.000433333	0.000433333	0.000433333	0.000433333	0.000433333	0.0041	0.773562	0.532199	7.23801	0.318171
ALG3	Q92685	28.3718	0.373901	2259.86	3526.41	1403.87				117992	628.051	1988.68	0.000433333	0.000433333	0.000433333	0.0360167	0.000433333	0.000433333	0.773562	0.532199	16.7742	0.310942
ALKBH2	Q6NS38	0.45694	0.186616	2259.86	3526.41	1403.87	1.25955e+06	553462	278503	327536	539664	196034	0.235767	0.177233	0.0793333	0.09345	0.10215	0.0293667	290.886	0.000405683	147.874	0.000113964
ALKBH5	Q6P6C2	0.316965	0.00166607	2259.86	3526.41	1403.87	1.64757e+06	1.08707e+06	858802	299157	401362	686284	0.29535	0.320717	0.25585	0.0865667	0.0726	0.1172	499.774	4.43e-05	192.876	6.35e-05
ALPI	P09923	0.00933908	0.119775	10153.3	3526.41	1403.87	557352	87035	1287.31	2705.83	628.051	1988.68	0.100183	0.0385833	0.000433333	0.000433333	0.000433333	0.000433333	42.8065	0.276136	0.352872	0.140923
ALYREF	Q86V81	0.766762	0.0036926	1.13214e+06	3526.41	302636	5.1054e+07	3.19258e+07	3.00366e+07	2.46893e+07	3.86682e+07	3.70212e+07	8.8941	9.5545	9.16793	6.61663	6.99922	7.55947	78.5762	0.0291344	69.7897	0.0153786
AMMECR1	Q9Y4X0	0.00768852	0.000164172				545008	77499.8	126164				0.09895	0.03515	0.0349833	0.000433333	0.000433333	0.000433333	104.125	0.00248222
AMPD2	Q01433	14.1026	0.373901	2259.86	3526.41	1403.87				54180.8	628.051	1988.68	0.000433333	0.000433333	0.000433333	0.0174667	0.000433333	0.000433333	0.773562	0.532199	7.89936	0.341174
AMY1A	P04745	0.186689	0.471756	483113	3526.41	2.85192e+06	98889.8	440432	1287.31	92030.6	628.051	1988.68	0.0162	0.141383	0.000433333	0.0286333	0.000433333	0.000433333	0.161929	0.605828	0.0283498	0.114788
AMY2A	P04746	0.869272	0.571721	820331	3526.41	2.85192e+06	1.31369e+06	608066	1287.31	1.2719e+06	628.051	1988.68	0.243517	0.192833	0.000433333	0.378817	0.000433333	0.000433333	0.523167	0.828686	0.346733	0.207357
ANAPC1	Q9H1A4	1.51009	0.962325	2259.86	3526.41	1403.87	9941.43	1821.9	6514.29	15158.2	628.051	25043	0.00281667	0.000433333	0.00253333	0.00713333	0.000433333	0.00116667	2.54204	0.243897	5.6785	0.218882
ANAPC4	Q9UJX5	0.268589	0.179636	2259.86	3526.41	1403.87	20990.9	51991.9	55612.8	22759.3	18247.8	1988.68	0.00401667	0.0255167	0.0144	0.00883333	0.00253333	0.000433333	17.885	0.00223526	5.97982	0.0781095
ANAPC7	Q9UJX3	3.03624	0.311675	2259.86	3526.41	1403.87	215657	1821.9	146170	618846	187958	205213	0.03885	0.000433333	0.0402833	0.177717	0.0325167	0.03135	50.576	0.140709	140.751	0.000240407
ANK1	P16157	33.4819	0.0105689	2259.86	3526.41	1403.87	16914	1821.9	27436.9	284488	457635	1.07883e+06	0.00346667	0.000433333	0.00671667	0.0826667	0.0861167	0.186683	6.42168	0.175332	253.257	0.000160903
ANK3	Q12955	5.9359	0.373901	2259.86	3526.41	1403.87				2705.83	628.051	68871.2	0.000433333	0.000433333	0.000433333	0.000433333	0.000433333	0.00685	0.773562	0.532199	10.0422	0.304622
ANKHD1	Q8IWZ3	3.01391	0.362401	2259.86	3526.41	1403.87	64155.6	135147	149894	629268	629518	123420	0.0113333	0.0530833	0.041	0.17995	0.120967	0.0168	48.566	0.000499173	192.236	0.000542417
ANKHD1-EIF4EBP3		2.13252	0.47142	2259.86	3526.41	1403.87	44521.4	46000.7	89095.4	228276	245299	82154.8	0.0081	0.0235167	0.0246	0.0679167	0.0431333	0.00883333	24.9811	0.000754902	77.2906	0.000310505
ANKMY2	Q8IV38	25.7436	0.116165	2259.86	3526.41	1403.87				2705.83	96748	116494	0.000433333	0.000433333	0.000433333	0.000433333	0.0171833	0.01585	0.773562	0.532199	30.0339	0.0515597
ANKRD17	O75179	1.42848	0.653116	2259.86	3526.41	1403.87	44773.2	10571.9	107272	133796	133584	76264.5	0.0081	0.0128833	0.0301667	0.04155	0.0236	0.00791667	22.6166	0.0180589	47.7938	0.000138
ANKZF1	Q9H8Y5	111.817	0.0020324	2259.86	3526.41	1403.87	2452.81	1821.9	14659.6	759704	859974	870841	0.000433333	0.000433333	0.00386667	0.215517	0.162367	0.151383	2.63337	0.449413	346.38	1.27e-05
ANLN	Q9NQW6	0.00567644	0.00377751				77574.1	84300.9	619293				0.0128167	0.03755	0.17865	0.000433333	0.000433333	0.000433333	108.644	0.00425756
ANP32A	P39687	0.0808017	0.00689222	2259.86	3526.41	1403.87	5.84956e+07	1.97596e+07	1.74825e+07	4.10038e+06	1.10798e+06	1.98912e+06	10.1798	5.95747	5.09645	1.13692	0.21955	0.35925	13315.1	3.58e-05	1001.02	6.1e-05
ANP32B	Q92688	0.254855	0.00362258	2259.86	3526.41	111114	9.77878e+07	8.5227e+07	4.70771e+07	1.31831e+07	2.24002e+07	2.90686e+07	16.7108	24.0455	13.7675	3.54868	4.36873	5.97823	1968.28	0.00203076	553.054	0.00180687
ANP32C	O43423	0.0930294	0.00565239	2259.86	3526.41	1403.87	4.53397e+06	963900	1.89131e+06	82808.8	306941	433058	0.814667	0.281083	0.554983	0.0258333	0.05535	0.0723833	1027.68	0.000198386	114.436	0.00063972
ANP32E	Q9BTT0	0.599555	0.0764088	237194	3526.41	89005.9	6.03876e+07	4.51736e+07	3.59673e+07	1.6391e+07	4.01847e+07	4.51759e+07	10.5386	13.3606	10.861	4.36028	7.31243	9.16793	429.23	0.00544247	308.594	0.00365249
ANXA1	P04083	0.783567	0.0194307	564114	3526.41	66785.8	5.60629e+07	4.19365e+07	3.55643e+07	3.15857e+07	4.36885e+07	4.26298e+07	9.68422	11.926	10.5386	8.56225	8.06627	8.56225	210.527	0.0102469	185.844	0.0054134
ANXA11	P50995	0.462062	0.0417787	2259.86	3526.41	1403.87	6.1973e+06	2.92563e+06	4.81736e+06	1.96929e+06	3.76931e+06	1.85925e+06	1.12005	0.8775	1.46382	0.562367	0.707417	0.329583	1938.8	2.54e-05	1056.7	1.85e-05
ANXA2	P07355	3.13666	2.43e-05	747788	369964	260127	1.3333e+07	9.31264e+06	9.85586e+06	3.156e+07	4.68372e+07	4.06717e+07	2.44558	2.67663	2.89813	8.5177	8.5177	8.12172	23.5881	0.000596763	86.4146	8.17e-05
ANXA4	P09525	0.412315	0.167025	2259.86	3526.41	1403.87	484626	55784.8	186623	57596.7	240955	78937.6	0.0874	0.0265333	0.0536167	0.0184333	0.04235	0.0083	101.115	0.00308793	52.5009	0.000835339
ANXA5	P08758	5.26237	0.00276074	2259.86	3526.41	1403.87	1.30851e+06	488640	776673	3.67603e+06	3.99425e+06	7.85172e+06	0.240933	0.156817	0.226567	1.01795	0.741267	1.52617	357.965	0.000112955	2158.79	1.4e-05
ANXA6	P08133	22.5897	1.26e-05	2259.86	3526.41	1403.87				24717.7	48489.5	97611	0.000433333	0.000433333	0.000433333	0.00941667	0.00796667	0.0119833	0.773562	0.532199	23.7573	0.00147704
ANXA7	P20073	2.68208	0.0478436	2259.86	3526.41	1403.87	518862	180443	500958	707599	2.22195e+06	1.12274e+06	0.09345	0.0679167	0.146733	0.199033	0.430683	0.196633	166.932	0.000311386	563.589	6.1e-05
AP1B1	Q10567	3.87479	0.190831	2259.86	3526.41	1403.87	338265	1821.9	202202	486027	683161	1.05787e+06	0.0594	0.000433333	0.0581	0.138533	0.13445	0.183983	75.4211	0.138765	309.737	3.94e-05
AP1G1	O43747	4.00588	0.085842	2259.86	3526.41	1403.87	2452.81	1821.9	30910.7	53937.7	54285.9	74161.9	0.000433333	0.000433333	0.00763333	0.0174167	0.00891667	0.00771667	4.89356	0.421712	25.366	0.000162664
AP1M1	Q9BXS5	78.0769	5.06e-06	2259.86	3526.41	1403.87				109707	238356	181709	0.000433333	0.000433333	0.000433333	0.0333	0.04175	0.02645	0.773562	0.532199	73.6803	0.000123638
AP1S1	P61966	195.449	9.91e-08	2259.86	3526.41	1403.87				270246	502731	476620	0.000433333	0.000433333	0.000433333	0.07965	0.0951	0.0793333	0.773562	0.532199	173.793	4.88e-05
AP2A1	O95782	4.16768	0.168878	2259.86	3526.41	1403.87	188425	1821.9	342411	632690	929927	1.21952e+06	0.0344667	0.000433333	0.102367	0.181183	0.175383	0.215517	74.0817	0.139345	386.937	2.61e-05
AP2A2	O94973	1.54972	0.352652	2259.86	3526.41	1403.87	92929.4	1821.9	92615.5	67006.1	134303	140033	0.0153	0.000433333	0.0261667	0.0215667	0.02365	0.0197167	26.0588	0.145115	47.4737	0.00020523
AP2B1	P63010	2.92882	0.016765	2259.86	3526.41	1403.87	695012	126836	363401	845101	1.4531e+06	1.70686e+06	0.123483	0.0503833	0.10875	0.23955	0.288817	0.299367	164.844	0.000915612	557.021	2.43e-05
AP2M1	Q96CW1	4.20216	0.00816988	2259.86	3526.41	1403.87	180348	42269.2	83731.2	209670	602936	838159	0.0319333	0.0221167	0.02295	0.0614667	0.115483	0.146617	42.6067	0.00181975	229.587	0.000207781
AP2S1	P53680	13.143	0.0468808	2259.86	3526.41	1403.87	2452.81	1821.9	273959	1.51762e+06	1.4671e+06	1.64793e+06	0.000433333	0.000433333	0.0773167	0.445267	0.292017	0.290283	38.6966	0.395364	644.306	8.41e-06
AP3B1	O00203	12.6159	0.0425605	2259.86	3526.41	1403.87	41378.7	18903.8	1287.31	396652	356713	682113	0.00746667	0.0154	0.000433333	0.113567	0.0647	0.115683	8.56309	0.238621	199.645	4.49e-05
AP3D1	O14617	15.0282	0.0416558	2259.86	3526.41	1403.87	33244.8	1821.9	62936.8	383802	301938	1.04867e+06	0.00585	0.000433333	0.0168	0.109833	0.0538833	0.183183	13.6303	0.158256	241.22	0.000156992
AP3M1	Q9Y2T2	8.94689	0.0551725	2259.86	3526.41	1403.87	2452.81	1821.9	116090	273713	346298	880764	0.000433333	0.000433333	0.0324	0.08055	0.0630167	0.154067	16.7402	0.401595	208.727	0.00014507
AP3S1	Q92572	17.5916	0.027751	2259.86	3526.41	1403.87	2452.81	1821.9	76220.7	439266	526733	869986	0.000433333	0.000433333	0.0205167	0.125933	0.0992167	0.151017	11.1952	0.406031	255.347	3.85e-05
AP5B1	Q2VPB7	2.15385	0.163404	2259.86	3526.41	1403.87				2705.83	8984.98	13560.7	0.000433333	0.000433333	0.000433333	0.000433333	0.00156667	0.0008	0.773562	0.532199	3.51196	0.0552305
APEH	P13798	2.17972	0.218586	2259.86	3526.41	1403.87	2452.81	22115.3	12672.7	58503	93972.9	82107.8	0.000433333	0.0163	0.00348333	0.0188333	0.0164	0.00883333	5.17943	0.125966	32.6257	0.000150318
APEX1	P27695	0.149503	5.99e-05	209946	3526.41	81653.4	3.05415e+07	2.08411e+07	2.30544e+07	3.28743e+06	4.23772e+06	5.73765e+06	5.66095	6.32682	6.75067	0.908	0.793583	1.09987	252.221	0.00657025	44.9394	0.00978871
API5	Q9BZZ5	0.507671	0.0161074	54160.2	3526.41	36204.1	1.09608e+07	1.08063e+07	8.15199e+06	5.03848e+06	5.35718e+06	7.39882e+06	1.99542	3.09183	2.49467	1.38602	1.0163	1.4468	318.658	0.00187625	189.523	0.00131959
APOBEC3A	P31941	0.789233	0.96439	2259.86	3526.41	1403.87	663518	1821.9	800208	2705.83	600552	935730	0.119517	0.000433333	0.234233	0.000433333	0.114833	0.164267	203.827	0.133274	214.041	0.0532503
APOBEC3A_B		0.792152	0.964534	2259.86	3526.41	1403.87	638943	1821.9	770571	2705.83	578309	901074	0.114833	0.000433333	0.224083	0.000433333	0.109833	0.15855	196.288	0.133407	206.128	0.0532299
APOBEC3B	Q9UH17	0.676276	0.737529	2259.86	3526.41	1403.87	882610	55447.4	490363	99421.9	514323	573410	0.161633	0.02635	0.141567	0.0309667	0.0968	0.0951	198.664	0.00531193	165.109	0.000705077
APOBEC3C	Q9NRW3	2.56966	0.917194	2259.86	3526.41	1403.87	629437	1821.9	1287.31	998390	628.051	1988.68	0.113267	0.000433333	0.000433333	0.292417	0.000433333	0.000433333	87.974	0.466871	139.219	0.266414
APOC3	P02656	1.17614	0.594535	207498	150961	106280	578810	1821.9	1287.31	119363	450667	1988.68	0.102367	0.000433333	0.000433333	0.0365167	0.0844667	0.000433333	1.25214	0.261219	1.23084	0.262011
APRT	P07741	1.56092	0.693562	2259.86	3526.41	1403.87	2.80388e+06	359286	206591	167687	3.4419e+06	2.16479e+06	0.521983	0.11705	0.0591667	0.0513167	0.647	0.391517	468.664	0.00262813	803.096	0.00159766
AQR	O60306	0.397174	0.0179288	2259.86	3526.41	1403.87	593525	379652	419932	154435	162340	394916	0.106183	0.124433	0.124433	0.0474167	0.0280667	0.0655333	193.753	5.83e-05	98.9815	0.000175976
ARAF	P10398	28.0385	0.160081	2259.86	3526.41	1403.87				104927	628.051	44897.9	0.000433333	0.000433333	0.000433333	0.0324	0.000433333	0.00361667	0.773562	0.532199	20.9249	0.155693
ARAP1	Q96P48	4824.6	0.0352145	2259.86	3526.41	1403.87	2452.81	1821.9	14799.4	2.10469e+07	8.78988e+07	116771	0.000433333	0.000433333	0.00386667	5.61025	17.2103	0.01585	2.65281	0.448894	15168.3	0.00885191
ARCN1	P48444	9.69384	0.000174211	2259.86	3526.41	1403.87	580314	150994	276599	2.65693e+06	3.95696e+06	4.54298e+06	0.102817	0.05835	0.0782	0.741267	0.732283	0.846833	140.179	0.000498493	1551.69	9.27e-06
ARF1	P84077	0.866842	0.408816	96701.5	3526.41	1403.87	9.57705e+06	8.51042e+06	5.72934e+06	5.81336e+06	1.05862e+07	8.00513e+06	1.71298	2.4831	1.7406	1.58697	2.0033	1.5559	234.344	0.00596519	240.128	0.00297361
ARF3	P61204	0.870935	0.433731	96701.5	3526.41	1403.87	9.55373e+06	8.51042e+06	5.72934e+06	5.81336e+06	1.05862e+07	8.00513e+06	1.68508	2.4831	1.7406	1.58697	2.0033	1.5559	234.115	0.00596662	240.128	0.00297361
ARF4	P18085	0.874865	0.556079	12283.7	3526.41	1403.87	7.51156e+06	6.18827e+06	3.76978e+06	2.95746e+06	8.77368e+06	6.62388e+06	1.34197	1.78918	1.14315	0.811667	1.66943	1.25833	1014.85	0.00039079	1066.28	0.000255735
ARF5	P84085	0.859684	0.46991	87910.4	3526.41	1403.87	8.57198e+06	6.93372e+06	4.47443e+06	3.89085e+06	1.00781e+07	6.40875e+06	1.55187	2.02023	1.3468	1.07703	1.92078	1.23088	215.209	0.00602201	219.491	0.00317419
ARFGAP1	Q8N6T3	5.61818	0.342561	2259.86	3526.41	1403.87	2452.81	1821.9	23882.3	2705.83	119387	108079	0.000433333	0.000433333	0.00555	0.000433333	0.0211667	0.01445	3.91605	0.428955	32.0121	0.0515396
ARFGAP2	Q8N6H7	9.32849	0.087953	2259.86	3526.41	1403.87	103931	241554	1287.31	1.24302e+06	2.11228e+06	1.1051e+06	0.0177667	0.0861167	0.000433333	0.370517	0.41045	0.19215	48.2289	0.181529	620.349	2.07e-05
ARG1	P05089	39.2179	5.92e-05	2259.86	34533.2	16542.1	2452.81	1821.9	1287.31	77691.2	82642.1	99714.4	0.000433333	0.000433333	0.000433333	0.0242833	0.0142833	0.0124167	0.104284	0.0968978	4.87573	0.0323477
ARGLU1	Q9NWB6	0.00450035	0.373901				2452.81	1.00258e+06	1287.31				0.000433333	0.288	0.000433333	0.000433333	0.000433333	0.000433333	139.959	0.428204
ARHGAP11A	Q6P4F7	0.272265	0.126121	2259.86	3526.41	1403.87	115692	31293	42356.3	2705.83	40279.3	65386.5	0.0200833	0.0189	0.0102333	0.000433333	0.00645	0.00651667	26.3334	0.0026313	15.0723	0.0519463
ARHGAP17	Q68EM7	11.4103	0.00128296	2259.86	3526.41	1403.87				18303.7	26325.4	40411.5	0.000433333	0.000433333	0.000433333	0.00796667	0.00383333	0.00303333	0.773562	0.532199	11.8274	0.00104539
ARHGAP18	Q8N392	5.03846	0.373901	2259.86	3526.41	1403.87				7389.94	628.051	1988.68	0.000433333	0.000433333	0.000433333	0.00568333	0.000433333	0.000433333	0.773562	0.532199	1.39172	0.468417
ARHGAP6	O43182	183.59	0.000817345	2259.86	3526.41	1403.87				509113	126990	426166	0.000433333	0.000433333	0.000433333	0.144833	0.0222833	0.07155	0.773562	0.532199	147.74	0.000328828
ARHGDIA	P52565	3.04136	0.00513878	2259.86	3526.41	1403.87	3.03194e+06	2.50014e+06	1.30083e+06	6.90453e+06	9.30877e+06	7.84217e+06	0.557083	0.754367	0.380733	1.85475	1.7682	1.52358	950.317	4.92e-05	3345.62	4.07e-06
ARHGEF1	Q92888	163.724	0.00198665	2259.86	3526.41	1403.87	7117.5	1821.9	13424	1.56717e+06	849298	2.53091e+06	0.00248333	0.000433333	0.00361667	0.456517	0.160383	0.452767	3.11029	0.229891	688.078	4.74e-05
ARHGEF2	Q92974	36.641	0.00179221	2259.86	3526.41	1403.87	114244	98038.7	128125	1.76894e+06	1.12729e+07	4.88389e+06	0.0195333	0.04155	0.0353	0.509083	2.10547	0.917033	47.3436	0.000144662	2493.1	0.000108661
ARID1A	O14497	0.00315679	0.0708821	2259.86	3526.41	1403.87	5.50854e+07	6.11647e+07	210274	155418	74620.9	169852	9.25437	17.4419	0.0608333	0.0476833	0.0125	0.0242833	16197.2	0.0118692	55.6165	0.000207493
ARID1B	Q8NFD5	0.293088	0.112626	2259.86	3526.41	1403.87	156151	22164.3	44161.9	26865.1	35046.3	18567.7	0.0281833	0.0163	0.0107333	0.00995	0.00528333	0.00095	30.942	0.0073103	11.193	0.000813077
ARID2	Q68CP9	0.0254985	0.116972				118210	65016.7	1287.31				0.0205833	0.0299667	0.000433333	0.000433333	0.000433333	0.000433333	25.6621	0.191934
ARID3A	Q99856	0.28436	0.0642061	2259.86	3526.41	1403.87	1.66272e+06	875435	385659	453497	187582	196092	0.298817	0.2575	0.11525	0.129133	0.0324667	0.0293667	406.642	0.000292135	116.433	0.000133506
ARIH1	Q9Y4X5	0.217397	0.415572	2259.86	3526.41	1403.87	323680	1821.9	210837	2705.83	628.051	173219	0.05635	0.000433333	0.06105	0.000433333	0.000433333	0.02475	74.5936	0.138417	24.5549	0.278628
ARIH2	O95376	0.502099	0.885284	2259.86	3526.41	1403.87	101219	1821.9	202486	18224.2	167980	13683.2	0.0168	0.000433333	0.0581833	0.00788333	0.0291833	0.0008	42.4924	0.144177	27.8002	0.0152345
ARL1	P40616	0.544059	0.346163	2259.86	3526.41	1403.87	626632	220097	132083	2705.83	247765	484415	0.112533	0.07965	0.0368667	0.000433333	0.0434333	0.08075	136.132	0.000844223	102.207	0.0532951
ARL2	P36404	0.889563	0.988987	2259.86	3526.41	1403.87	752242	1821.9	1287.31	2705.83	616848	1988.68	0.13375	0.000433333	0.000433333	0.000433333	0.118883	0.000433333	105.054	0.463871	86.4438	0.18519
ARL6IP4	Q66PJ3	0.295246	0.0635641	2259.86	3526.41	1403.87	2.43355e+06	1.63383e+06	1.17997e+06	487242	1.07582e+06	211211	0.459767	0.487617	0.346283	0.138883	0.2106	0.0324667	729.797	4.03e-05	246.765	0.000287359
ARMC6	Q6NXE6	185.179	0.000300735	2259.86	3526.41	1403.87				357555	167795	644772	0.000433333	0.000433333	0.000433333	0.102367	0.0290333	0.109333	0.773562	0.532199	162.74	0.000220944
ARPC1B	O15143	5.68752	0.00494286	2259.86	3526.41	1403.87	293312	97301	80432.9	798866	783491	1.58976e+06	0.0518333	0.0413667	0.0219	0.224567	0.150717	0.27935	65.5127	0.00107947	441.176	3.3e-05
ARPC2	O15144	1.20136	0.779964	2259.86	3526.41	1403.87	197630	70111.2	168690	131057	138174	434882	0.0360167	0.03185	0.0469333	0.0401667	0.02475	0.073	60.6986	0.000614475	97.9275	0.000344516
ARPC3	O15145	5.93365	0.0747442	2259.86	3526.41	1403.87	2452.81	224904	1287.31	615609	792757	897613	0.000433333	0.0810167	0.000433333	0.17685	0.1522	0.156817	31.7997	0.447887	320.714	1.76e-05
ARPC4	P59998	2.97353	0.105149	2259.86	3526.41	1403.87	164183	125582	155678	815882	403777	365996	0.0294	0.0500833	0.0426833	0.22935	0.0735	0.0604167	61.9519	0.000113476	220.532	6.2e-05
ASF1A	Q9Y294	0.000469611	2.63e-05				2.9936e+06	1.9843e+06	5.34312e+06				0.548767	0.6017	1.61778	0.000433333	0.000433333	0.000433333	1435.44	4.99e-05
ASF1B	Q9NVP2	0.00375289	1.68e-07				677656	290742	423071				0.121417	0.09955	0.125433	0.000433333	0.000433333	0.000433333	193.524	0.000128271
ASH2L	Q9UBL3	0.185856	0.0095459	2259.86	3526.41	1403.87	3.49731e+06	1.72843e+06	3.93891e+06	297226	723610	1.20167e+06	0.657267	0.5162	1.19315	0.0861167	0.140917	0.212817	1274.61	4.2e-05	309.105	0.000157823
ASNS	P08243	1.49182	0.0615161	2259.86	3526.41	1403.87	4.84289e+06	2.17248e+06	3.29766e+06	4.39409e+06	5.83823e+06	7.4901e+06	0.860567	0.643983	1.0163	1.20782	1.08903	1.46382	1434.33	3.24e-05	2464.82	6.96e-06
ASUN	Q9NVM9	0.0071285	7.57e-05				538838	114349	133392				0.0981167	0.0467833	0.0374667	0.000433333	0.000433333	0.000433333	109.397	0.00130082
ATAD2	Q6PL18	0.649994	0.129976	2259.86	3526.41	1403.87	1.74079e+06	1.22937e+06	696542	661736	779979	1.33121e+06	0.316217	0.362517	0.2013	0.187417	0.150117	0.234483	509.962	7.81e-05	385.657	3.05e-05
ATAD2B	Q9ULI0	0.512726	0.090479	2259.86	3526.41	1403.87	365488	332290	410232	131072	201256	461522	0.0641	0.1096	0.120967	0.0401667	0.0346833	0.0762333	154.101	4.81e-05	110.408	0.000262434
ATAD3A	Q9NVI7	0.465035	0.614022	2259.86	3526.41	1403.87	126174	735449	130486	277421	189310	128635	0.02235	0.224083	0.0362333	0.0812167	0.0328	0.0174333	137.982	0.00193422	82.8031	0.000106974
ATAD3B	Q5T9A4	0.997003	0.894799	2259.86	3526.41	1403.87	21473.1	276519	47371.7	207470	262443	39494.8	0.00406667	0.0954	0.0117667	0.06115	0.0469333	0.00281667	48.033	0.013502	70.848	0.0017066
ATAD3C	Q5T2N8	0.840362	0.520257	2259.86	3526.41	1403.87	159136	132805	141364	116463	238766	162240	0.0285	0.05195	0.0393	0.0354167	0.04195	0.0232667	60.2636	0.000104828	71.9691	0.000108796
ATAD5	Q96QE3	0.67033	0.82465	2259.86	3526.41	1403.87	72541.1	1821.9	146689	2705.83	29865.7	203122	0.0123167	0.000433333	0.0403333	0.000433333	0.0044	0.03075	30.7437	0.147445	32.78	0.0649046
ATF7IP	Q6VMQ6	0.273684	0.373901				19601.7	1821.9	1287.31				0.00388333	0.000433333	0.000433333	0.000433333	0.000433333	0.000433333	3.15861	0.626881
ATG3	Q9NT62	3.8469	0.435163	2259.86	3526.41	1403.87	2452.81	1821.9	94234.1	2705.83	284329	336661	0.000433333	0.000433333	0.0267833	0.000433333	0.0509667	0.0549667	13.7005	0.403643	86.7431	0.0524048
ATG4B	Q9Y4P1	5.30093	0.440737	2259.86	3526.41	1403.87	2452.81	47809.1	1287.31	388637	628.051	156196	0.000433333	0.0243333	0.000433333	0.111033	0.000433333	0.0221167	7.16942	0.490696	75.8624	0.125866
ATG7	O95352	335.513	0.116117	2259.86	3526.41	1403.87				2705.83	1.09905e+06	1.2418e+06	0.000433333	0.000433333	0.000433333	0.000433333	0.2169	0.218833	0.773562	0.532199	325.94	0.0532526
ATIC	P31939	1.02224	0.805258	2259.86	3526.41	1403.87	6.2251e+06	1.967e+06	2.02348e+06	2.74967e+06	4.91153e+06	3.68896e+06	1.12278	0.595633	0.610683	0.7629	0.930433	0.687567	1420.78	0.000101607	1578.57	9.61e-06
ATL3	Q6DD88	1.53061	0.842157	2259.86	3526.41	1403.87	55126.5	1821.9	24065.3	38803.2	628.051	88028.3	0.00953333	0.000433333	0.00555	0.0131833	0.000433333	0.0101333	11.2673	0.166399	17.727	0.161083
ATP13A1	Q9HD20	0.338129	0.719255	2259.86	3526.41	1403.87	2452.81	1821.9	34732.8	2705.83	17059.2	1988.68	0.000433333	0.000433333	0.0084	0.000433333	0.00226667	0.000433333	5.42513	0.418972	3.02548	0.19304
ATP1A1	P05023	0.65673	0.618409	2259.86	3526.41	1403.87	14441.4	11841.1	3714.64	13465.4	31201.5	8015.74	0.00321667	0.01315	0.00208333	0.00691667	0.00458333	0.000616667	4.17198	0.0545021	7.32707	0.0081435
ATP1A2	P50993	0.642922	0.613331	2259.86	3526.41	1403.87	13792.1	11308.8	3547.64	12860	29798.8	7655.36	0.00313333	0.0130833	0.00203333	0.00671667	0.0044	0.000616667	3.98441	0.0600005	6.99766	0.00883084
ATP1A3	P13637	1.36355	0.585783	2259.86	3526.41	1403.87	14640.6	12004.5	3765.88	13651.2	88103.9	40631.6	0.00321667	0.0132667	0.00208333	0.00698333	0.0153	0.00303333	4.22953	0.0529783	19.803	0.00488257
ATP2A1	O14983	0.613835	0.2962	2259.86	3526.41	1403.87	394359	64813.7	201167	20564.8	108548	403676	0.0674667	0.0296833	0.0575333	0.00846667	0.0193833	0.0671	91.8396	0.00181186	74.0998	0.00697609
ATP2A2	P16615	0.910066	0.50103	2259.86	3526.41	1403.87	3.82306e+06	2.2821e+06	1.91669e+06	2.64252e+06	2.96124e+06	2.74388e+06	0.722583	0.680333	0.5663	0.7393	0.55925	0.493567	1115.67	3.11e-05	1160.98	5.95e-06
ATP2A3	Q93084	0.277366	0.12644	2259.86	3526.41	1403.87	70068.3	42856	25554	2705.83	56414.9	30208.3	0.0120167	0.02235	0.00613333	0.000433333	0.00918333	0.00161667	19.2595	0.00171993	12.4238	0.0528196
ATP5A1	P25705	3.52547	0.000988688	73673.2	3526.41	11785.9	3.04908e+06	2.13447e+06	1.32997e+06	6.93126e+06	1.01773e+07	9.17604e+06	0.561117	0.637983	0.390517	1.85927	1.93542	1.80947	73.1977	0.00566342	295.381	0.00100087
ATP5B	P06576	8.94674	0.000173496	2259.86	3526.41	19894.3	2.29159e+06	2.11926e+06	1.7137e+06	1.36948e+07	2.48643e+07	2.64359e+07	0.419133	0.634633	0.49615	3.72777	4.72908	5.40985	238.49	0.000897793	2530.9	0.000144575
ATP5C1		922.692	6.5e-08	2259.86	3526.41	1403.87				1.49979e+06	2.12991e+06	1.92043e+06	0.000433333	0.000433333	0.000433333	0.437517	0.414533	0.34745	0.773562	0.532199	771.907	9.74e-06
ATP5J2-PTCD1		1.61075	0.483373	2259.86	3526.41	1403.87	63128.5	72155	1287.31	161162	36442.7	119358	0.0110667	0.0325167	0.000433333	0.0490833	0.0055	0.0163167	18.9942	0.19615	44.083	0.00109654
ATP5O	P48047	0.0211612	0.373901				2452.81	159186	1287.31				0.000433333	0.0605667	0.000433333	0.000433333	0.000433333	0.000433333	22.6596	0.454573
ATP6V0D1	P61421	0.174335	0.497336	2259.86	3526.41	1403.87	234414	1821.9	65488.4	17021	628.051	38038.1	0.0422833	0.000433333	0.0174167	0.00748333	0.000433333	0.00256667	41.9637	0.152411	7.74493	0.201766
ATP6V1A	P38606	4.26322	0.0011408	2259.86	3526.41	1403.87	272574	218645	169072	866223	1.137e+06	1.53605e+06	0.0481	0.0789	0.047	0.247017	0.224083	0.2707	91.8329	0.00010771	492.24	1.87e-05
ATP6V1B2	P21281	2.10377	0.0285184	2259.86	3526.41	1403.87	186556	96322.8	200213	224858	516458	676703	0.0341	0.0411	0.0573	0.06655	0.0975833	0.114617	67.1881	0.000280516	197.217	0.000122946
ATP6V1C1	P21283	43.2692	0.00976862	2259.86	3526.41	1403.87				12415.6	253493	54483.9	0.000433333	0.000433333	0.000433333	0.00653333	0.04495	0.00476667	0.773562	0.532199	44.56	0.012135
ATP6V1E1	P36543	4501.53	0.0133754	2259.86	3526.41	1403.87				131317	500204	2.74555e+07	0.000433333	0.000433333	0.000433333	0.0403333	0.0944667	5.71718	0.773562	0.532199	3906.32	0.00898329
ATP6V1H	Q9UI12	12.5352	0.0336876	2259.86	3526.41	1403.87	2452.81	1821.9	62770.2	317316	405259	333871	0.000433333	0.000433333	0.0166667	0.09095	0.0744167	0.0544167	9.32455	0.408545	146.93	2.62e-05
ATPAF1	Q5TC12	9.38462	0.373901	2259.86	3526.41	1403.87				33560.9	628.051	1988.68	0.000433333	0.000433333	0.000433333	0.0113333	0.000433333	0.000433333	0.773562	0.532199	5.03155	0.36733
ATR	Q13535	0.0236018	0.414106	2259.86	3526.41	1403.87	2452.81	168970	1287.31	2705.83	628.051	9569.5	0.000433333	0.0641	0.000433333	0.000433333	0.000433333	0.000666667	24.0203	0.453337	1.79459	0.443977
ATRIP	Q8WXE1	1.37268	0.622592	2259.86	3526.41	1403.87	447922	273969	158836	621959	319304	387722	0.0810167	0.09455	0.0435667	0.17865	0.0575333	0.0646167	122.491	0.000279903	184.834	4.65e-05
ATXN10	Q9UBB4	1.76287	0.311418	2259.86	3526.41	1403.87	1.03514e+06	737628	159795	693966	2.30374e+06	1.0089e+06	0.19505	0.226083	0.0440167	0.1963	0.446467	0.177233	268.779	0.00103657	557.236	7.28e-05
ATXN2	Q99700	1.69263	0.0969378	2259.86	3526.41	1403.87	183050	10644.8	63582.5	118560	215226	212485	0.0328333	0.0128833	0.0169667	0.0363	0.037	0.0328	35.782	0.0235656	75.975	9.53e-05
ATXN2L	Q8WWM7	1.72238	0.326713	2259.86	3526.41	1403.87	18001.9	414580	384170	412752	733086	982683	0.00365	0.13445	0.115	0.118883	0.143183	0.173867	113.593	0.0176704	296.033	5.09e-05
AUP1	Q9Y679	3.84775	0.159366	2259.86	3526.41	1403.87	130565	1821.9	52272.8	206948	289559	197015	0.0233	0.000433333	0.0132667	0.06105	0.05175	0.0295667	25.6824	0.152566	96.4545	4.66e-05
AURKA	O14965	0.151655	0.728198	2259.86	3526.41	1403.87	97535.7	1821.9	1.10716e+06	136155	54389.9	1988.68	0.0159	0.000433333	0.324133	0.0422833	0.00891667	0.000433333	167.802	0.159316	26.7774	0.0708914
AURKB	Q96GD4	0.5865	0.0172715	2259.86	3526.41	1403.87	4.17102e+06	2.75126e+06	2.43333e+06	1.86893e+06	1.77975e+06	2.77591e+06	0.7641	0.831383	0.74575	0.533667	0.343317	0.49615	1301.17	2.07e-05	893.527	1.11e-05
AVL9	Q8NBF6	10.5385	0.159676	2259.86	3526.41	1403.87				2705.83	16604.6	94781.9	0.000433333	0.000433333	0.000433333	0.000433333	0.00215	0.0111167	0.773562	0.532199	15.8679	0.0676055
AZGP1	P25311	0.637507	0.39386	512204	176401	1403.87	337241	188403	564044	365744	442190	1988.68	0.0590667	0.0700833	0.165017	0.104583	0.0825167	0.000433333	1.57924	0.364972	1.17379	0.454276
AZI2	Q9H6S1	465.821	0.373901	2259.86	3526.41	1403.87				2.16996e+06	628.051	1988.68	0.000433333	0.000433333	0.000433333	0.6047	0.000433333	0.000433333	0.773562	0.532199	302.161	0.257063
BABAM1	Q9NWV8	0.345008	0.843379	2259.86	3526.41	1403.87	2452.81	68575.1	1287.31	2705.83	62734.8	1988.68	0.000433333	0.0310167	0.000433333	0.000433333	0.0101333	0.000433333	10.0575	0.477014	9.37802	0.186705
BAG2	O95816	1.97214	0.343205	2259.86	3526.41	1403.87	474766	915831	268156	1.76905e+06	1.20747e+06	616316	0.0856	0.2697	0.0760167	0.509083	0.23755	0.103983	230.698	0.000263589	499.688	5.44e-05
BAG3	O95817	56.7051	0.116305	2259.86	3526.41	1403.87				2705.83	228801	215624	0.000433333	0.000433333	0.000433333	0.000433333	0.0401667	0.0331167	0.773562	0.532199	62.1866	0.0520937
BAG4	O95429	0.158361	0.113043	2259.86	3526.41	1403.87	184853	7902.16	223436	2705.83	53372.7	79115.3	0.0333	0.0122	0.0655333	0.000433333	0.00878333	0.00836667	57.8836	0.0372578	18.8026	0.0516605
BAG5	Q9UL15	0.0188042	0.000123097				120730	13283.1	123381				0.0211667	0.0137	0.0342667	0.000433333	0.000433333	0.000433333	35.7981	0.0142679
BAG6	P46379	0.601904	0.238727	2259.86	3526.41	1403.87	388591	371903	259002	65783.5	564520	194782	0.0668	0.1218	0.0740667	0.02125	0.107817	0.0290333	141.791	7.1e-05	114.752	0.00136085
BAHD1	Q8TBE0	0.0185714	0.119202				2452.81	116657	81033				0.000433333	0.0474167	0.02215	0.000433333	0.000433333	0.000433333	27.8357	0.113363
BAIAP2	Q9UQB8	2.10256	0.373901	2259.86	3526.41	1403.87				2705.83	628.051	32467.3	0.000433333	0.000433333	0.000433333	0.000433333	0.000433333	0.00186667	0.773562	0.532199	4.97921	0.338006
BAIAP2L1	Q9UHR4	2.30266	0.413098	2259.86	3526.41	1403.87	18248.3	1821.9	15463.5	39968.9	24220.2	31728.4	0.00375	0.000433333	0.00396667	0.0134	0.00361667	0.00175	4.94199	0.18083	13.3401	0.000477002
BANF1	O75531	0.554785	0.0938537	257688	3526.41	1403.87	3.84265e+07	2.80752e+07	1.36816e+07	1.48125e+07	2.04858e+07	1.58196e+07	6.99922	8.7926	4.0029	4.0029	3.91808	3.06083	305.322	0.00914355	194.647	0.00514145
BAZ1A	Q9NRL2	1.03449	0.849675	2259.86	3526.41	1403.87	1.65856e+06	1.78295e+06	684002	835895	1.66833e+06	2.74296e+06	0.298067	0.5302	0.1963	0.2362	0.331467	0.492233	573.773	9.92e-05	729.774	5.68e-05
BAZ1B	Q9UIG0	1.02387	0.83502	2259.86	3526.41	1403.87	1.5001e+07	7.87994e+06	8.94127e+06	8.36692e+06	1.32557e+07	1.49869e+07	2.67663	2.2729	2.66693	2.2729	2.56998	2.95538	4425.81	1.41e-05	5091.62	5.74e-06
BAZ2A	Q9UIF9	0.81561	0.36923	2259.86	3526.41	1403.87	1.42759e+06	761977	717605	392505	1.28785e+06	1.15742e+06	0.26005	0.232483	0.20725	0.112533	0.253417	0.2048	404.328	6.34e-05	394.675	0.000107892
BCAS2	O75934	0.619414	0.151226	2259.86	3526.41	1403.87	800723	808932	866481	506047	464163	971543	0.144833	0.242567	0.261117	0.14335	0.0872333	0.171117	344.379	2.47e-05	270.058	4.61e-05
BCCIP	Q9P287	0.244866	0.000144688	2259.86	3526.41	1403.87	1.29096e+07	7.28834e+06	8.1343e+06	1.62229e+06	3.23931e+06	3.36482e+06	2.31118	2.10547	2.48767	0.469833	0.6063	0.6145	3940.43	1.28e-05	1144.13	1.91e-05
BCL2L2-PABPN1		0.423546	0.146565	66592.3	3526.41	1403.87	687116	1.43221e+06	1.32067e+06	544562	657691	642131	0.1218	0.41225	0.387417	0.155333	0.126667	0.108283	48.0967	0.0129925	25.7874	0.00915817
BCL7C	Q8WUZ0	0.632817	0.952483	2259.86	3526.41	1403.87	2452.81	274441	1287.31	199183	628.051	1988.68	0.000433333	0.0948167	0.000433333	0.0596833	0.000433333	0.000433333	38.6893	0.444502	28.0661	0.296189
BCLAF1	Q9NYF8	0.819056	0.307952	2259.86	3526.41	1403.87	4.4205e+06	2.23696e+06	3.45817e+06	2.62811e+06	3.10957e+06	4.13002e+06	0.8003	0.662767	1.06303	0.729383	0.58125	0.758383	1406.87	2.57e-05	1372.39	8.22e-06
BCOR	Q6W2J9	0.370541	0.00103087	2259.86	3526.41	1403.87	326434	130256	188762	71584.3	89583.4	154375	0.0570167	0.0513167	0.0542667	0.02275	0.0158333	0.0216667	89.769	0.000282809	43.8854	0.000205786
BCR	P11274	10.1795	0.00614417	2259.86	3526.41	1403.87				12643.6	12133	57005.4	0.000433333	0.000433333	0.000433333	0.00653333	0.0017	0.005	0.773562	0.532199	11.3742	0.00902386
BEND3	Q5T5X7	0.253264	0.186637	2259.86	3526.41	1403.87	3533.55	1821.9	14521.1	2705.83	628.051	12319.1	0.00215	0.000433333	0.0038	0.000433333	0.000433333	0.00075	2.76442	0.348785	2.17701	0.413882
BET1	O15155	1.01673	0.998265	2259.86	3526.41	1403.87	2452.81	1821.9	253691	2705.83	628.051	445786	0.000433333	0.000433333	0.0728333	0.000433333	0.000433333	0.0740667	35.8777	0.395812	62.4632	0.261297
BHLHE40	O14503	0.0695876	0.520389	2259.86	3526.41	1403.87	2452.81	1821.9	111008	2705.83	5489.61	1988.68	0.000433333	0.000433333	0.0314667	0.000433333	0.00138333	0.000433333	16.0335	0.402012	1.4164	0.232611
BID	P55957	0.880423	0.630944	2259.86	3526.41	1403.87	1.48769e+06	796099	489306	621921	1.56188e+06	521672	0.270233	0.2417	0.140783	0.178183	0.310367	0.0861167	385.68	0.000143519	376.275	8.43e-05
BIRC5	O15392	0.389813	0.263789	2259.86	3526.41	1403.87	738093	386851	636095	250720	514394	1988.68	0.131583	0.126983	0.183183	0.0749667	0.0968	0.000433333	244.924	7.41e-05	106.688	0.0653785
BIRC6	Q9NR09	84.5513	0.0354509	2259.86	3526.41	1403.87				157635	330419	29776.1	0.000433333	0.000433333	0.000433333	0.0482333	0.0600667	0.00161667	0.773562	0.532199	72.0194	0.00327054
BLM	P54132	1.05883	0.979934	2259.86	3526.41	1403.87	451013	352315	401567	366324	857723	403745	0.0817167	0.11445	0.118883	0.10485	0.161633	0.0671	167.576	4.68e-05	226.392	6.91e-05
BLMH	Q13867	1.43995	0.345111	2259.86	3526.41	1403.87	2452.81	8426.23	1287.31	16379.4	60540.2	30365.9	0.000433333	0.0123167	0.000433333	0.00738333	0.0099	0.0017	1.69209	0.661613	14.9212	0.00234023
BLVRA	P53004	0.397084	0.0155021	2259.86	3526.41	1403.87	4.17539e+06	3.50995e+06	4.36746e+06	1.35124e+06	1.4982e+06	2.97976e+06	0.771517	1.0345	1.311	0.398733	0.298817	0.540167	1676.29	1.07e-05	810.72	2.55e-05
BLVRB	P30043	0.671808	0.16059	2259.86	3526.41	1403.87	3.13655e+07	2.68754e+07	1.55204e+07	2.00847e+07	1.93714e+07	1.81644e+07	5.83032	8.5177	4.55635	5.35728	3.71108	3.63173	10258.7	1.09e-05	8013.81	2.27e-06
BMP2K	Q9NSY1	2.4939	0.223051	2259.86	3526.41	1403.87	2452.81	44235.8	49857.5	90503.2	153102	223026	0.000433333	0.0226	0.0125	0.0280667	0.0265333	0.0340167	13.4276	0.113482	64.8988	0.000181145
BMS1	Q14692	0.817715	0.111289	2259.86	3526.41	1403.87	1.7519e+06	1.00706e+06	1.29271e+06	864797	1.52861e+06	1.4522e+06	0.318917	0.290967	0.376117	0.24605	0.302717	0.2575	563.504	3.31e-05	534.844	1.99e-05
BNIP1	Q12981	34.0128	0.116119	2259.86	3526.41	1403.87				2705.83	124804	154511	0.000433333	0.000433333	0.000433333	0.000433333	0.0221167	0.0216667	0.773562	0.532199	39.2232	0.0518169
BOD1L1	Q8NFC6	0.098434	0.0846019	2259.86	3526.41	1403.87	291565	2909.98	16541.7	2832.42	1005.48	4871.73	0.0515	0.0113333	0.00421667	0.0049	0.00118333	0.000516667	43.2559	0.157441	1.21133	0.449794
BOLA2	Q9H3K6	0.0810506	0.211491	2259.86	3526.41	1403.87	1.10555e+06	1.01475e+07	326978	137967	669084	503168	0.20415	2.86518	0.097	0.0428667	0.1297	0.0840667	1610.54	0.00327465	182.224	0.000392336
BOP1	Q14137	0.777596	0.0204815	2259.86	3526.41	1403.87	5.53793e+06	3.50998e+06	3.36083e+06	2.50461e+06	4.61156e+06	4.25968e+06	0.9934	1.0345	1.0266	0.698633	0.88295	0.793583	1725.8	1.74e-05	1582.15	1.14e-05
BPNT1	O95861	0.534389	0.326078	2259.86	3526.41	1403.87	279177	205626	136890	2705.83	272497	243904	0.0490833	0.0745833	0.03845	0.000433333	0.0487333	0.0374667	86.4646	0.000183117	72.1971	0.052232
BPTF	Q12830	0.50986	0.848101	2259.86	3526.41	1403.87	44806.8	466100	370381	112814	403948	197013	0.0081	0.150267	0.11125	0.0344	0.0735	0.0295667	122.569	0.00479089	99.2712	0.00028538
BRAP	Q7Z569	2.09025	0.514351	2259.86	3526.41	1403.87	2452.81	1821.9	932084	1.03627e+06	628.051	1.59897e+06	0.000433333	0.000433333	0.278367	0.301867	0.000433333	0.281367	130.228	0.390021	366.594	0.105187
BRAT1	Q6PJG6	0.554937	0.166281	2259.86	3526.41	1403.87	179057	108316	194588	30461.1	178412	206584	0.03135	0.0450333	0.0554333	0.0105333	0.0309667	0.03165	67.0307	0.000193516	57.7815	0.00229892
BRD1	O95696	0.361794	0.0936789	2259.86	3526.41	1403.87	123365	42499.2	42156.6	40292.6	19682.9	41552.2	0.0218	0.0222333	0.0102333	0.0135167	0.00286667	0.00325	28.9314	0.00176786	14.1204	0.000900201
BRD2	P25440	0.254336	0.0584198	2259.86	3526.41	1403.87	1.50919e+06	1.0153e+06	796422	517416	81801.6	270897	0.274833	0.294333	0.2322	0.146617	0.01415	0.04305	461.87	4.52e-05	121.015	0.000780316
BRD3	Q15059	0.141187	0.0296784	2259.86	3526.41	1403.87	2.50277e+06	383024	416887	49514.9	190162	326926	0.47305	0.125933	0.1237	0.0163	0.0330333	0.0527	459.334	0.000966616	78.8028	0.00127396
BRD4	O60885	0.537116	0.0387244	2259.86	3526.41	1403.87	1.20112e+06	448337	519445	416301	459275	427659	0.224083	0.144	0.151017	0.120467	0.0864167	0.0719333	301.649	0.000151764	181.253	1.96e-05
BRD7	Q9NPI1	0.36349	0.589744	2259.86	3526.41	1403.87	9032.41	1821.9	99554	2705.83	628.051	89682.1	0.00271667	0.000433333	0.0279833	0.000433333	0.000433333	0.01045	15.3555	0.23584	12.9366	0.295901
BRD8	Q9H0E9	7.02273	0.705996	2259.86	3526.41	1403.87	27820.5	1821.9	1287.31	131475	628.051	1988.68	0.005	0.000433333	0.000433333	0.0403333	0.000433333	0.000433333	4.30168	0.590901	18.6494	0.307596
BRD9	Q9H8M2	0.550126	0.73186	2259.86	3526.41	1403.87	56586.5	1821.9	38618	2705.83	47021.9	39639.4	0.0099	0.000433333	0.00945	0.000433333	0.00763333	0.00281667	13.4944	0.155107	12.4291	0.0508243
BRI3BP	Q8WY22	1.96861	0.308208	2259.86	3526.41	1403.87	117590	1821.9	88168.8	132774	163617	138652	0.0204167	0.000433333	0.0242833	0.041	0.0283167	0.0195333	28.8702	0.144803	60.5055	5.4e-05
BRIX1	Q8TDN6	1.35594	0.456964	2259.86	3526.41	1403.87	2.54924e+07	7.39773e+07	7.6885e+07	150357871	7.41163e+07	8.92744e+07	4.58293	20.4533	23.443	32.2655	15.2297	18.2399	24527.3	2.34e-05	43635.9	3.03e-06
BRMS1	Q9HCU9	0.749504	0.309417	2259.86	3526.41	1403.87	157736	117661	89596.3	98806.2	127668	157520	0.0283167	0.0475667	0.02485	0.0303	0.0226667	0.0225333	50.763	0.000220021	53.4056	8.68e-05
BROX	Q5VW32	0.888988	0.846913	2259.86	3526.41	1403.87	503222	865485	735838	345863	1.1196e+06	1.03231e+06	0.0912833	0.255367	0.2156	0.0983167	0.220617	0.1809	292.699	5.11e-05	347.388	0.000116837
BRPF1	P55201	0.484879	0.0553188	2259.86	3526.41	1403.87	486429	133263	151408	70983.8	170807	229755	0.0876833	0.0520833	0.04155	0.0225333	0.0298667	0.0355167	107.244	0.000742973	65.5822	0.000360251
BRWD1	Q9NSI6	0.0668991	0.0138753	2259.86	3526.41	1403.87	190149	45263.2	69689.8	2705.83	29123.2	1988.68	0.0348667	0.0231833	0.0184333	0.000433333	0.00425	0.000433333	42.4334	0.00193336	4.70334	0.189108
BTAF1	O14981	0.116081	0.0157937	2259.86	3526.41	1403.87	412957	19609.7	155250	9755.05	21082.9	61690.5	0.0728333	0.0156167	0.04235	0.00608333	0.00313333	0.00596667	81.7531	0.0143998	12.8688	0.00858502
BTF3	P20290	1.08186	0.615865	2259.86	3526.41	1403.87	8.93952e+06	1821.9	5.12373e+06	166108	1.08074e+07	6.91657e+06	1.61283	0.000433333	1.55187	0.0505667	2.03168	1.34197	1956.16	0.128316	2488.14	0.00339075
BTK	Q06187	395.859	3.1e-08	2259.86	3526.41	1403.87				556479	880578	1.09121e+06	0.000433333	0.000433333	0.000433333	0.159283	0.166617	0.188717	0.773562	0.532199	351.63	2.95e-05
BUB1	O43683	20.0385	0.0164968	2259.86	3526.41	1403.87				58992.7	32642.4	34813.1	0.000433333	0.000433333	0.000433333	0.0192167	0.00476667	0.00206667	0.773562	0.532199	17.5863	0.000438293
BUB1B	O60566	7.42308	0.178282	2259.86	3526.41	1403.87				2705.83	47710.7	28207.7	0.000433333	0.000433333	0.000433333	0.000433333	0.00776667	0.00145	0.773562	0.532199	10.935	0.0522336
BUB3	O43684	0.590729	0.117208	2259.86	3526.41	1403.87	7.63909e+06	4.1701e+06	4.44188e+06	1.32531e+06	5.21801e+06	4.9929e+06	1.36373	1.22598	1.33185	0.388883	0.983133	0.944567	2260.19	1.9e-05	1604.45	7.67e-05
BUD13	Q9BRD0	0.420498	0.18936	2259.86	3526.41	1403.87	270839	243211	343025	201520	34765.1	225733	0.04785	0.08675	0.102817	0.06	0.00521667	0.0346167	119.201	7.02e-05	64.2571	0.00196884
BYSL	Q13895	1.15333	0.110934	2259.86	3526.41	1403.87	2.03357e+06	1.06269e+06	1.2909e+06	1.49179e+06	2.08681e+06	2.10116e+06	0.3677	0.31275	0.3753	0.434583	0.405883	0.377167	610.164	3.97e-05	789.939	1.01e-05
BZW1	Q7L1Q6	2.664	0.19258	2259.86	3526.41	1403.87	313958	4.22315e+06	3.67744e+06	6.42524e+06	1.20563e+07	1.24485e+07	0.0544167	1.23685	1.12278	1.72933	2.30163	2.40007	1142.47	0.00169822	4301.74	8.2e-06
BZW2	Q9Y6E2	16.7888	0.000620912	2259.86	3526.41	1403.87	1.20475e+06	301926	293490	8.97064e+06	1.19623e+07	1.18189e+07	0.224867	0.102817	0.0847833	2.40847	2.24347	2.2729	250.366	0.000565671	4555.1	3.64e-06
C11orf58	O00193	0.0830266	0.0950579	2259.86	3526.41	1403.87	8.82246e+06	7.68787e+06	3.97949e+06	2705.83	1.8906e+06	332957	1.59115	2.21157	1.20532	0.000433333	0.361333	0.0540333	2849.71	2.52e-05	309.627	0.0572576
C12orf43	Q96C57	0.135167	0.607307	2259.86	3526.41	1403.87	1.0243e+06	1821.9	606801	94274.4	628.051	142689	0.192617	0.000433333	0.175383	0.0292833	0.000433333	0.0200833	227.106	0.133694	33.0441	0.139326
C12orf45	Q8N5I9	0.417112	0.491062	2259.86	3526.41	1403.87	198437	1821.9	126777	2705.83	628.051	194904	0.0361833	0.000433333	0.0350667	0.000433333	0.000433333	0.0290333	45.484	0.141788	27.5708	0.276063
C14orf166	Q9Y224	0.586405	0.0434069	2259.86	3526.41	1403.87	4.54439e+06	4.59467e+06	4.56076e+06	2.41001e+06	3.69891e+06	3.9791e+06	0.8197	1.35715	1.38602	0.66765	0.68935	0.732283	1905.36	8.82e-06	1403.03	9.5e-06
C16orf62	Q7Z3J2	7.52564	0.373901	2259.86	3526.41	1403.87				22989	628.051	1988.68	0.000433333	0.000433333	0.000433333	0.00891667	0.000433333	0.000433333	0.773562	0.532199	3.56123	0.394141
C16orf80	Q9Y6A4	0.375488	0.23849	2259.86	3526.41	1403.87	1.08957e+06	457998	587226	2705.83	765510	298971	0.203	0.14775	0.16995	0.000433333	0.1474	0.0476833	296.906	0.000104368	148.424	0.0541644
C17orf75	Q9HAS0	6.4359	0.118128	2259.86	3526.41	1403.87				2705.83	31287.8	42604.9	0.000433333	0.000433333	0.000433333	0.000433333	0.00458333	0.00335	0.773562	0.532199	10.6533	0.0511341
C17orf85	Q53F19	0.633966	0.157477	2259.86	3526.41	1403.87	649030	150334	292197	235809	286447	267632	0.11705	0.0579667	0.0840667	0.0707333	0.0511667	0.04235	151.813	0.000597245	109.857	3.12e-05
C18orf25	Q96B23	0.20886	0.35867	2259.86	3526.41	1403.87	912646	7.2495e+06	614028	796900	824706	726597	0.166617	2.0813	0.177717	0.224083	0.157833	0.1247	1220.58	0.00125796	326.586	1.31e-05
C19orf25	Q9UFG5	74.5	0.373901	2259.86	3526.41	1403.87				2705.83	512198	1988.68	0.000433333	0.000433333	0.000433333	0.000433333	0.0959833	0.000433333	0.773562	0.532199	71.8891	0.185215
C19orf43	Q9BQ61	1.12313	0.591109	2259.86	3526.41	1403.87	1.24448e+06	1821.9	1287.31	2705.83	967922	451847	0.232483	0.000433333	0.000433333	0.000433333	0.186683	0.0749667	173.514	0.456344	197.837	0.0537616
C19orf47	Q8N9M1	0.0363806	0.373901				2452.81	1821.9	124750				0.000433333	0.000433333	0.0348667	0.000433333	0.000433333	0.000433333	17.9447	0.400948
C19orf70	Q5XKP0	117.679	0.000409082	2259.86	3526.41	1403.87				196244	407605	136157	0.000433333	0.000433333	0.000433333	0.0591667	0.0749167	0.0189	0.773562	0.532199	102.92	0.000194154
C1orf112	Q9NSG2	0.109264	0.143371	2259.86	3526.41	1403.87	34166.4	1821.9	30727.3	2705.83	628.051	9491.69	0.00608333	0.000433333	0.00751667	0.000433333	0.000433333	0.000666667	9.27876	0.160445	1.78377	0.445047
C1orf116	Q9BW04	2.95598	0.120383	2259.86	3526.41	1403.87	2452.81	1821.9	116804	88086.8	260252	181056	0.000433333	0.000433333	0.0328333	0.0274	0.04605	0.0261667	16.8396	0.401538	73.6278	0.000250128
C1orf123	Q9NWV4	0.713194	0.354993	2259.86	3526.41	1403.87	1.85422e+06	1.20699e+06	678371	425899	2.51251e+06	154972	0.337	0.352083	0.194383	0.122483	0.4858	0.0218	520.099	9.32e-05	430.225	0.00150787
C1orf35	Q9BU76	0.204138	0.209701	2259.86	3526.41	1403.87	449853	219440	1.38565e+06	117828	430928	1988.68	0.08145	0.0793333	0.40795	0.0360167	0.07965	0.000433333	285.8	0.000813116	76.5971	0.069099
C1orf52	Q8N6N3	0.0198524	0.373901				2452.81	171731	1287.31				0.000433333	0.0646167	0.000433333	0.000433333	0.000433333	0.000433333	24.4044	0.453007
C1orf68	Q5T750	0.0194903	0.373901	377195	509358	160766	2452.81	1821.9	225211	2705.83	628.051	1988.68	0.000433333	0.000433333	0.0658333	0.000433333	0.000433333	0.000433333	0.219118	0.0971747	0.00508209	0.000343874
C1QBP	Q07021	11.4443	0.0111055	2259.86	3526.41	1403.87	1.71484e+06	3.19553e+06	361769	2.09824e+07	2.3468e+07	2.61027e+07	0.3114	0.932867	0.108283	5.56537	4.55635	5.35728	733.246	0.00082948	9812.48	2.27e-06
C21orf59	P57076	0.316883	0.24673	2259.86	3526.41	1403.87	447187	392745	1.90845e+06	309781	450153	422723	0.0808667	0.128767	0.562367	0.08915	0.0842333	0.07125	382.243	0.000556009	164.483	2.93e-05
C2orf43	Q9H6V9	280.103	2.2e-05	2259.86	3526.41	1403.87				506496	389859	855615	0.000433333	0.000433333	0.000433333	0.144	0.07045	0.149683	0.773562	0.532199	243.663	4.88e-05
C2orf47	Q8WWC4	201.744	1.76e-07	2259.86	3526.41	1403.87				328559	409137	553206	0.000433333	0.000433333	0.000433333	0.0941667	0.0757667	0.0923333	0.773562	0.532199	179.538	3.41e-05
C3orf17	Q6NW34	0.713949	0.925023	2259.86	3526.41	1403.87	2452.81	37387.2	29255.5	35094.8	628.051	74658.2	0.000433333	0.0206833	0.0072	0.0120167	0.000433333	0.00776667	9.60976	0.115093	15.3517	0.165723
C3orf37	Q96FZ2	0.0491493	0.373901				139951	1821.9	1287.31				0.0255833	0.000433333	0.000433333	0.000433333	0.000433333	0.000433333	19.8967	0.502907
C3orf38	Q5JPI3	0.0761719	0.373901				2452.81	1821.9	61683.2				0.000433333	0.000433333	0.0162	0.000433333	0.000433333	0.000433333	9.17338	0.408789
C4orf27	Q9NWY4	0.742476	0.610447	21884.3	3526.41	1403.87	7.85615e+06	3.61239e+06	1.03854e+06	446769	5.23246e+06	4.96333e+06	1.38602	1.06042	0.308133	0.127767	0.991283	0.92615	466.429	0.0029264	396.895	0.00287504
C5orf22	Q49AR2	0.022459	0.000226076				107082	62610.5	42752.7				0.0185167	0.0289	0.0104667	0.000433333	0.000433333	0.000433333	29.5467	0.000847153
C5orf24	Q7Z6I8	1.57558	0.972775	2259.86	3526.41	1403.87	1.01317e+06	1821.9	195548	2705.83	121576	2.0308e+06	0.190683	0.000433333	0.05565	0.000433333	0.0215667	0.3668	168.361	0.144548	299.728	0.0656633
C5orf51	A6NDU8	0.0205209	0.373901				2452.81	1821.9	216107				0.000433333	0.000433333	0.0624833	0.000433333	0.000433333	0.000433333	30.6505	0.396805
C6orf211	Q9H993	4.19704	0.972466	2259.86	3526.41	1403.87	44834.2	76659.5	77274.2	579613	628.051	604948	0.0081	0.0350667	0.02095	0.16615	0.000433333	0.102517	27.6445	0.000472912	164.835	0.112444
C7orf50	Q9BRJ6	0.215928	0.00927846	2259.86	3526.41	1403.87	3.25968e+06	867140	807371	271115	407639	495247	0.60955	0.25585	0.2362	0.0798667	0.0749167	0.0830833	686.244	0.000265337	163.279	4.4e-05
C7orf55-LUC7L2		0.342332	9.33e-05	102472	3526.41	62725.4	2.19216e+07	1.3505e+07	1.26267e+07	4.41815e+06	7.9214e+06	6.83445e+06	4.05773	4.0029	3.66005	1.21872	1.49258	1.30107	284.805	0.00407521	113.641	0.00359108
C8orf33	Q9H7E9	1.29634	0.431668	2259.86	3526.41	1403.87	959930	1821.9	489660	333005	1.141e+06	552402	0.17685	0.000433333	0.1411	0.0957	0.224867	0.0921667	201.861	0.134756	281.832	0.000116647
C9orf114	Q5T280	0.19561	0.12539	2259.86	3526.41	1403.87	813680	449703	321165	43713.9	333639	1988.68	0.14855	0.144533	0.0957	0.0148667	0.06075	0.000433333	220.378	0.000143852	52.7586	0.0791579
C9orf142	Q9BUH6	0.00981626	0.117494				2452.81	239372	169549				0.000433333	0.0848333	0.0471667	0.000433333	0.000433333	0.000433333	57.2135	0.112809
C9orf64	Q5T6V5	84.3333	0.00529696	2259.86	3526.41	1403.87				59059.6	447298	70149	0.000433333	0.000433333	0.000433333	0.0192167	0.08335	0.00706667	0.773562	0.532199	80.1801	0.00231405
C9orf78	Q9NZ63	0.238734	0.0123767	2259.86	3526.41	1403.87	7.99816e+06	3.8772e+06	2.17082e+06	948251	1.74978e+06	875064	1.43368	1.1279	0.657267	0.274833	0.340333	0.153283	1953.53	8.37e-05	496.943	2.75e-05
CA8	P35219	1.74457	0.109995	2259.86	3526.41	1403.87	405250	686703	394719	871578	1.14183e+06	1.26213e+06	0.07045	0.2118	0.1172	0.248917	0.225167	0.222783	206.765	7.53e-05	455.56	1.4e-05
CAAP1	Q9H8G2	0.521686	0.764724	2259.86	3526.41	1403.87	145477	1821.9	192785	2705.83	209239	61588.2	0.02645	0.000433333	0.0549667	0.000433333	0.0363	0.00596667	47.2985	0.14074	38.0428	0.0561733
CAB39	Q9Y376	0.932887	0.573947	2259.86	3526.41	1403.87	781197	454199	14472.1	372766	437881	509975	0.141767	0.145983	0.0038	0.106183	0.0810167	0.0847833	173.831	0.0272028	183.671	2.37e-05
CAB39L	Q9H9S4	0.913625	0.761775	2259.86	3526.41	1403.87	1.00567e+06	747387	1.18402e+06	1.00965e+06	1.02312e+06	1.15643e+06	0.186683	0.229833	0.34875	0.29535	0.1994	0.204417	408.486	3.45e-05	443.552	1.08e-05
CACTIN	Q8WUQ7	0.15375	0.0566812	2259.86	3526.41	1403.87	191717	107585	93642.8	2705.83	628.051	114833	0.0350667	0.04475	0.0266333	0.000433333	0.000433333	0.0155	54.6505	0.000309349	16.4346	0.288754
CACYBP	Q9HB71	2.65325	0.00199297	2259.86	3526.41	1403.87	7.76946e+06	3.40952e+06	5.02837e+06	1.14606e+07	1.91888e+07	1.76955e+07	1.38162	0.995133	1.51602	3.10343	3.67635	3.54868	2254.11	2.68e-05	6723.77	4.48e-06
CAD	P27708	2.44884	0.0497138	2259.86	3526.41	1403.87	641521	213994	841512	1.20091e+06	1.49563e+06	2.41184e+06	0.115833	0.0775	0.2504	0.355033	0.297017	0.434583	236.021	0.000408687	710.47	2e-05
CALB1	P05937	33.0048	0.0081918	2259.86	3526.41	1403.87	33612.2	1821.9	1287.31	230245	406899	497946	0.00601667	0.000433333	0.000433333	0.0689333	0.0747333	0.0835167	5.10719	0.575201	157.868	6.71e-05
CALM1	P0DP23	0.631812	0.0140459	582131	571645	22914.4	1.93069e+07	1.04469e+07	9.93323e+06	8.68343e+06	9.6078e+06	9.14289e+06	3.57677	2.95538	2.94855	2.37422	1.8193	1.7965	33.7277	0.0191987	23.3146	0.0117118
CALML5	Q9NZT1	0.48239	0.964061	441829	3526.41	1403.87	2452.81	1.00573e+06	102767	290191	380088	1988.68	0.000433333	0.290283	0.0291833	0.0851167	0.0687667	0.000433333	2.48668	0.560896	1.50476	0.283817
CALR	P27797	7.16048	0.0551314	2259.86	3526.41	1403.87	2452.81	1821.9	55842.2	120511	283344	153047	0.000433333	0.000433333	0.0144	0.0371167	0.0507667	0.0214333	8.36102	0.41024	77.4535	0.000146722
CAND1	Q86VP6	0.0925004	0.0571816	2259.86	3526.41	1403.87	3.48689e+07	3.0624e+07	2.72049e+06	1.9693e+06	2.74872e+06	2.42064e+06	6.32682	9.33427	0.841917	0.562367	0.526017	0.43815	9487.07	0.000549618	992.839	8.12e-06
CAND2	O75155	0.234512	0.101319	2259.86	3526.41	1403.87	173005	47561.3	122963	2705.83	28721.6	118904	0.03075	0.0242833	0.0340167	0.000433333	0.0042	0.01625	47.7779	0.00125614	20.9079	0.0598909
CANX	P27824	1.73949	0.125442	2259.86	3526.41	1403.87	1.8758e+06	2.17676e+06	2.94171e+06	4.14237e+06	4.46023e+06	6.87157e+06	0.343317	0.645633	0.919433	1.15397	0.841917	1.32373	972.758	2e-05	2152.14	7.65e-06
CAP1	Q01518	5.85891	0.0214337	2259.86	3526.41	1403.87	529089	422524	87370.7	2.14354e+06	2.50958e+06	2.31238e+06	0.0948167	0.1372	0.02385	0.595633	0.48465	0.418817	144.501	0.00156528	968.756	6.77e-06
CAPG	P40121	0.0200411	0.0129531				117384	98514.1	8937.43				0.0204167	0.0416167	0.00283333	0.000433333	0.000433333	0.000433333	31.2699	0.0251359
CAPN1	P07384	1.64913	0.286984	2259.86	3526.41	1403.87	135598	139321	580740	288329	1.00021e+06	752209	0.0244	0.0541833	0.168517	0.0838667	0.1938	0.129833	119.004	0.00111192	283.825	0.000132068
CAPN2	P17655	4.82005	0.107834	2259.86	3526.41	1403.87	105548	1821.9	27039	176127	231464	181665	0.0180667	0.000433333	0.0066	0.0540333	0.0405	0.02645	18.6935	0.169208	81.9533	4.48e-05
CAPN7	Q9Y6W3	35.3974	0.000825365	2259.86	3526.41	1403.87				33324.8	46375.3	184937	0.000433333	0.000433333	0.000433333	0.0112333	0.00758333	0.0272	0.773562	0.532199	36.8056	0.00226938
CAPNS1	P04632	3.57439	0.145785	2259.86	3526.41	1403.87	35183.8	652593	401673	1.54267e+06	2.27199e+06	1.60264e+06	0.00621667	0.203683	0.118883	0.451417	0.441567	0.282217	151.52	0.0085151	753.436	1.1e-05
CAPRIN1	Q14444	2.70577	0.0306948	2259.86	3526.41	1403.87	889858	354838	498009	1.10071e+06	3.1215e+06	1.33454e+06	0.161917	0.115	0.145483	0.323667	0.58405	0.2352	242.374	0.000130861	772.828	4.59e-05
CAPZA1	P52907	1.34065	0.184239	2259.86	3526.41	1403.87	5.62857e+06	5.04067e+06	4.19765e+06	5.55904e+06	1.15519e+07	7.105e+06	1.01032	1.4883	1.26263	1.50903	2.1619	1.37158	2067.68	1.03e-05	3367.94	9.21e-06
CAPZA2	P47755	1.43649	0.0875071	2259.86	3526.41	1403.87	1.15582e+06	1.10183e+06	776900	1.34986e+06	2.0668e+06	1.70687e+06	0.212267	0.326433	0.226567	0.398317	0.401617	0.299367	422.043	3.19e-05	712.577	1.14e-05
CAPZB	P47756	1.43278	0.335307	2259.86	3526.41	1403.87	2.01911e+06	1.10741e+06	261431	1.13747e+06	1.85211e+06	2.2782e+06	0.363967	0.3277	0.0745833	0.330583	0.355033	0.41225	471.193	0.000864416	732.639	1.96e-05
CARHSP1	Q9Y2V2	1.15115	0.864731	2259.86	3526.41	1403.87	1.66741e+06	1.13196e+06	1.25397e+06	1.87467e+06	2.1579e+06	1.10496e+06	0.2998	0.3322	0.36505	0.538333	0.417267	0.19215	563.736	2.51e-05	714.524	1.96e-05
CARM1	Q86X55	0.179621	0.100782	2259.86	3526.41	1403.87	254538	122085	75943.1	31285	628.051	85346.6	0.0457	0.0492	0.02025	0.0108167	0.000433333	0.00943333	62.9426	0.000754418	16.3084	0.167041
CARS	P49589	2.19419	0.762393	2259.86	3526.41	1403.87	2452.81	17599.1	12022.8	105886	628.051	71185.9	0.000433333	0.0145833	0.00335	0.0326	0.000433333	0.00726667	4.46092	0.124453	24.7144	0.146731
CASP10	Q92851	13.1282	0.11626	2259.86	3526.41	1403.87				2705.83	48229.1	81238.5	0.000433333	0.000433333	0.000433333	0.000433333	0.00785	0.00878333	0.773562	0.532199	18.3826	0.0521476
CASP6	P55212	0.596803	0.343223	2259.86	3526.41	1403.87	228872	144211	186579	2705.83	216683	320959	0.0411667	0.05535	0.0536167	0.000433333	0.0373333	0.0518333	77.8375	0.000121189	75.1512	0.052554
CAT	P04040	1.33554	0.406226	101443	101022	1403.87	372899	1821.9	562444	525260	544272	333468	0.06505	0.000433333	0.1639	0.149017	0.103067	0.0542667	4.59689	0.663753	6.88187	0.0552072
CBFA2T3	O75081	0.192734	0.13456	2259.86	3526.41	1403.87	231711	331396	250871	79499.9	628.051	131998	0.04195	0.109333	0.0726	0.02475	0.000433333	0.0179667	113.207	7.6e-05	29.5023	0.142619
CBFB	Q13951	0.160854	0.483568	2259.86	3526.41	1403.87	3.30839e+07	1.10149e+06	800361	927911	1.93929e+06	2.27488e+06	6.0018	0.325883	0.234483	0.268017	0.376517	0.411017	4865.79	0.00407143	715.157	3.4e-05
CBR1	P16152	0.323155	0.176033	2259.86	3526.41	1403.87	82269.4	46556	36315.4	12355.4	628.051	75386.1	0.01335	0.02375	0.00875	0.00653333	0.000433333	0.00785	22.9677	0.000944526	12.2904	0.202917
CBR3	O75828	0.328141	0.179472	2259.86	3526.41	1403.87	87411.3	49465.8	38585.2	13127.6	628.051	80097.7	0.01405	0.02465	0.00945	0.00676667	0.000433333	0.0086	24.4032	0.000877762	13.0531	0.199218
CBS	P35520	2.86811	0.23693	2259.86	3526.41	1403.87	2452.81	498268	152923	1.04279e+06	811485	677560	0.000433333	0.158283	0.04195	0.3049	0.155633	0.115	90.9083	0.118109	352.126	1.79e-05
CBX1	P83916	0.328671	0.0165079	87324.2	3526.41	1403.87	9.37858e+07	3.79031e+07	2.41673e+07	1.18552e+07	2.59177e+07	1.60988e+07	15.8711	11.0775	7.14932	3.23277	4.88243	3.09183	1689.42	0.00273011	583.947	0.00186312
CBX2	Q14781	0.441665	0.144347	2259.86	3526.41	1403.87	543196	863999	367347	118259	645511	279325	0.0986167	0.254333	0.110183	0.0362333	0.12385	0.0444667	246.802	0.000109382	145.073	0.00049201
CBX3	Q13185	0.503492	0.0720175	745730	3526.41	1403.87	1.50894e+08	7.39139e+07	4.42976e+07	2.83545e+07	6.51803e+07	4.7415e+07	27.9707	20.2178	13.2318	7.55947	13.6139	9.75128	358.491	0.0126965	187.768	0.0078044
CBX4	O00257	0.0120352	0.120109				432373	65705.5	1287.31				0.0775	0.0300833	0.000433333	0.000433333	0.000433333	0.000433333	69.4514	0.194788
CBX5	P45973	0.718493	0.0648352	2259.86	3526.41	1403.87	15835206	7.92243e+06	8.3619e+06	8.05119e+06	7.76674e+06	9.62266e+06	2.89813	2.30163	2.51272	2.17402	1.46382	1.90353	4467.16	1.7e-05	3538.26	3.65e-06
CBX8	Q9HC52	2.03875	0.371238	2259.86	3526.41	1403.87	2.11618e+06	793090	711221	3.98346e+06	1.85863e+06	1.2654e+06	0.384817	0.240483	0.2053	1.11197	0.357333	0.224083	503.535	0.000146793	988.504	4.51e-05
CCAR1	Q8IX12	0.213969	0.0192332	2259.86	3526.41	1403.87	1.52115e+06	738656	441759	259013	212632	155739	0.277333	0.227067	0.130817	0.0773167	0.0367	0.0219	375.731	0.000193358	87.2561	6e-05
CCDC12	Q8WUD4	0.001388	0.000756874				1.77198e+06	1.84105e+06	207180				0.322217	0.554983	0.0594	0.000433333	0.000433333	0.000433333	531.311	0.00148395
CCDC124	Q96CT7	56.7178	0.0459392	2259.86	3526.41	1403.87	205774	1821.9	1287.31	466444	1.02059e+07	597648	0.0374667	0.000433333	0.000433333	0.13115	1.94202	0.101017	29.0513	0.491306	1567.42	0.00162743
CCDC137	Q6PK04	0.522176	0.0625618	2259.86	3526.41	1403.87	2.00328e+06	842630	987782	551991	1.13083e+06	561479	0.360267	0.2504	0.29535	0.15715	0.2225	0.09345	533.187	7.58e-05	312.136	4.28e-05
CCDC22	O60826	1.55128	0.373901	2259.86	3526.41	1403.87				2705.83	628.051	24480.2	0.000433333	0.000433333	0.000433333	0.000433333	0.000433333	0.00115	0.773562	0.532199	3.86836	0.355158
CCDC25	Q86WR0	0.00107778	0.373901				6.62095e+06	1821.9	1287.31				1.20532	0.000433333	0.000433333	0.000433333	0.000433333	0.000433333	921.269	0.438359
CCDC43	Q96MW1	384.795	0.373901	2259.86	3526.41	1403.87				2705.83	628.051	2.78516e+06	0.000433333	0.000433333	0.000433333	0.000433333	0.000433333	0.499367	0.773562	0.532199	387.822	0.241016
CCDC47	Q96A33	1.16372	0.470295	2259.86	3526.41	1403.87	465959	756157	184321	2705.83	1.9677e+06	291606	0.0836833	0.231333	0.0530833	0.000433333	0.381633	0.0463	195.606	0.000456939	314.599	0.0581888
CCDC71L	Q8N9Z2	0.498792	0.11779	2259.86	3526.41	1403.87	3.37308e+06	2.17786e+06	1.88449e+06	1.34767e+06	594578	2.24083e+06	0.628967	0.647	0.552617	0.396583	0.113267	0.402233	1034.11	2.56e-05	581.779	8.9e-05
CCDC8	Q9H0W5	0.484043	0.504066	2259.86	3526.41	1403.87	4836.54	1821.9	1287.31	2705.83	628.051	8919.54	0.00226667	0.000433333	0.000433333	0.000433333	0.000433333	0.00065	1.10509	0.992763	1.7042	0.453401
CCDC86	Q9H6F5	0.628991	0.0128927	60715.4	3526.41	1403.87	9.76749e+06	5.12184e+06	4.36225e+06	3.81383e+06	5.14334e+06	4.55413e+06	1.7621	1.50903	1.308	1.06042	0.971033	0.848783	293.265	0.00422782	205.822	0.00231232
CCDC9	Q9Y3X0	49.8182	0.0182669	2259.86	3526.41	1403.87	24742.2	1821.9	1287.31	349070	83360.9	903549	0.00463333	0.000433333	0.000433333	0.0992167	0.0144	0.160383	3.87356	0.601836	185.807	0.00137223
CCDC94	Q9BW85	0.050235	0.0221715	2259.86	3526.41	1403.87	584772	374313	315122	45216.8	628.051	1988.68	0.10435	0.122483	0.0923333	0.0151667	0.000433333	0.000433333	177.216	8.69e-05	6.65265	0.350202
CCNA2	P20248	0.553598	0.939646	2259.86	3526.41	1403.87	611715	1821.9	1287.31	2705.83	332199	1988.68	0.109833	0.000433333	0.000433333	0.000433333	0.0604167	0.000433333	85.5093	0.46737	46.855	0.185305
CCNB1	P14635	1.60388	0.62441	2259.86	3526.41	1403.87	259453	149187	166096	2705.83	614130	717543	0.0464667	0.0575333	0.0461667	0.000433333	0.117933	0.122483	79.9339	0.000150198	185.584	0.0529239
CCNB2	O95067	171.359	0.000114199	2259.86	3526.41	1403.87				115782	435415	637361	0.000433333	0.000433333	0.000433333	0.0350667	0.0801167	0.107583	0.773562	0.532199	165.304	0.000518837
CCNH	P51946	1.05397	0.787598	2259.86	3526.41	1403.87	4.47542e+06	5.2132e+06	4.80463e+06	6.10024e+06	5.35887e+06	6.87913e+06	0.807717	1.54102	1.45805	1.66245	1.01795	1.33185	2015.71	9.05e-06	2550.47	4.39e-06
CCNK	O75909	0.762241	0.611931	2259.86	3526.41	1403.87	426736	1821.9	221412	377078	628.051	15415.6	0.07655	0.000433333	0.0646167	0.10665	0.000433333	0.00085	90.3973	0.138525	54.6751	0.179778
CCNL1	Q9UK58	0.754339	0.959823	2259.86	3526.41	1403.87	134226	1821.9	1287.31	2705.83	628.051	132089	0.0241	0.000433333	0.000433333	0.000433333	0.000433333	0.0179667	19.1005	0.504298	18.8345	0.28508
CCNL2	Q96S94	1.95421	0.185327	2259.86	3526.41	1403.87	176911	162209	148909	132945	538789	691258	0.0310833	0.06165	0.04085	0.0411667	0.10195	0.117933	67.8747	9.29e-05	189.564	0.00045457
CCNT1	O60563	1.73447	0.243298	2259.86	3526.41	1403.87	617890	424741	113193	517392	1.1509e+06	669159	0.111033	0.137783	0.0318833	0.146617	0.226683	0.113567	160.751	0.00104588	325.09	4.13e-05
CCT2	P78371	1.50571	0.0277152	2259.86	3526.41	1403.87	1.62355e+07	9.04036e+06	12839684	1.92154e+07	2.5259e+07	2.08108e+07	2.94855	2.6461	3.75953	5.12952	4.83937	4.11582	5301.08	1.07e-05	9079.83	2.51e-06
CCT3	P49368	2.11753	0.0131331	2259.86	3526.41	1403.87	5.75655e+06	3.63836e+06	5.82574e+06	9.83448e+06	1.36317e+07	1.53624e+07	1.03032	1.07212	1.78918	2.5965	2.63713	3.00698	2116.88	1.51e-05	5400.25	4.17e-06
CCT4	P50991	1.70635	0.00692392	83829.8	3526.41	15095.4	7.53872e+06	6.27414e+06	6.1281e+06	1.07882e+07	1.46567e+07	1.38167e+07	1.3468	1.8193	1.87543	2.9423	2.85598	2.80432	194.638	0.00283818	383.22	0.000962855
CCT5	P48643	1.23187	0.262822	39226.5	3526.41	1403.87	1.20238e+07	4.67543e+06	8.53507e+06	9.62093e+06	1.30916e+07	1.27765e+07	2.1619	1.38162	2.56998	2.5423	2.51272	2.47605	571.471	0.0021967	803.706	0.000792191
CCT6A	P40227	2.3787	0.000556792	2259.86	3526.41	1403.87	5.48658e+06	2.73595e+06	3.03991e+06	7.86447e+06	1.02137e+07	1.27516e+07	0.9754	0.823983	0.95085	2.13463	1.94562	2.46172	1566.37	2.76e-05	4287.79	4.83e-06
CCT6B	Q92526	2.14313	0.00351745	2259.86	3526.41	1403.87	721720	577341	435865	1.14974e+06	1.51132e+06	1.77322e+06	0.127583	0.185217	0.1297	0.33595	0.300267	0.312117	241.292	5.31e-05	616.717	1.26e-05
CCT7	Q99832	1.77218	0.0302747	24246.6	3526.41	1403.87	8.11685e+06	7.21793e+06	6.27889e+06	9.23771e+06	2.0107e+07	1.70646e+07	1.46382	2.06185	1.94562	2.44558	3.85257	3.39793	740.781	0.000986695	1590.62	0.000392336
CCT8	P50990	1.4654	0.0361214	108706	3526.41	13180	1.6883e+07	1.47577e+07	1.52181e+07	2.25536e+07	2.9497e+07	2.94961e+07	3.09183	4.40583	4.4684	6.13368	5.38543	6.0159	373.639	0.00242043	650.231	0.000916101
CD2AP	Q9Y5K6	1.12565	0.632164	2259.86	3526.41	1403.87	367332	74719.5	387507	179404	442634	614716	0.0644	0.0337167	0.115833	0.0549667	0.0826667	0.1032	115.374	0.00159004	172.007	0.000179635
CD2BP2	O95400	0.307887	0.0715892	2259.86	3526.41	1403.87	264654	332567	359111	25560.8	173755	259956	0.047	0.1096	0.107133	0.0096	0.0305	0.0411	133.006	6.12e-05	63.8751	0.00363805
CD3EAP	O15446	0.857779	0.450231	2259.86	3526.41	1403.87	4.11182e+06	3.44415e+06	2.30929e+06	1.81144e+06	3.70722e+06	4.83486e+06	0.758383	1.0163	0.692017	0.5195	0.694017	0.902367	1372.05	2.12e-05	1439.96	2.6e-05
CDAN1	Q8IWY9	9.39269	0.0453208	2259.86	3526.41	1403.87	2452.81	1821.9	8712.25	6075.84	30422	169592	0.000433333	0.000433333	0.00278333	0.00555	0.00445	0.0242833	1.80622	0.490792	28.6628	0.0283961
CDC123	O75794	4.56056	0.15859	2259.86	3526.41	1403.87	125107	1821.9	62653.3	82308.8	407687	467516	0.0221167	0.000433333	0.0166667	0.0255167	0.0753	0.0780333	26.367	0.149043	133.17	0.000789371
CDC16	Q13042	0.984536	0.670947	2259.86	3526.41	1403.87	24335.3	1821.9	32947.6	34737.1	628.051	1988.68	0.00451667	0.000433333	0.00798333	0.0118667	0.000433333	0.000433333	8.22025	0.164742	5.19514	0.365191
CDC27	P30260	2.54434	0.00673521	2259.86	3526.41	1403.87	207362	172297	155464	476983	674688	616200	0.03755	0.06505	0.0426833	0.134717	0.13115	0.103783	74.4246	9.68e-05	245.874	2.04e-05
CDC37	Q16543	1.07518	0.86365	2259.86	3526.41	1403.87	1.06567e+07	4.63061e+06	7.03287e+06	4.56308e+06	1.35832e+07	1.02213e+07	1.94202	1.37417	2.15142	1.26263	2.62732	1.98868	3104.27	2.33e-05	3945.34	2e-05
CDC40	O60508	0.00475552	7.96e-06				397588	379813	281812				0.0679167	0.1247	0.08075	0.000433333	0.000433333	0.000433333	147.315	6.12e-05
CDC42	P60953	0.85783	0.709169	2259.86	3526.41	1403.87	2.5866e+06	505117	1.01365e+06	346678	1.99635e+06	1.83099e+06	0.48465	0.1627	0.301867	0.0986167	0.391517	0.324133	570.971	0.000335924	580.519	0.000299987
CDC45	O75419	0.368052	0.0271634	2259.86	3526.41	1403.87	1.83432e+06	1.08792e+06	1.61162e+06	239612	954837	901160	0.33265	0.321367	0.464483	0.0719333	0.181183	0.15855	630.566	3.03e-05	291.456	0.000220735
CDC5L	Q99459	0.840497	0.502058	2259.86	3526.41	1403.87	6.5876e+06	1.96273e+06	2.95315e+06	5.7423e+06	1.96762e+06	1.90165e+06	1.20037	0.592367	0.924567	1.56107	0.381633	0.341183	1599.9	7.94e-05	1336.77	4.64e-05
CDC7	O00311	1.18819	0.648542	2259.86	3526.41	1403.87	2452.81	1821.9	33650.5	2705.83	42752.7	42841.8	0.000433333	0.000433333	0.00816667	0.000433333	0.00688333	0.00341667	5.27461	0.419688	12.2807	0.0506587
CDC73	Q6P1J9	1.37271	0.348387	2259.86	3526.41	1403.87	1.80971e+06	1.55562e+06	1.63207e+06	1.39409e+06	4.51587e+06	2.51203e+06	0.32795	0.454267	0.469833	0.414533	0.856983	0.447183	695.035	1.64e-05	1171.32	4.15e-05
CDCA2	Q69YH5	0.462073	0.0642011	2259.86	3526.41	1403.87	1.03012e+06	230219	521075	277769	357742	317174	0.193267	0.08235	0.1513	0.08145	0.06505	0.0507667	247.758	0.00044246	132.499	2.83e-05
CDCA5	Q96FF9	0.884678	0.487053	2259.86	3526.41	1403.87	9.38505e+06	6.40716e+06	6.91513e+06	2.29973e+06	4.83728e+06	1.72731e+07	1.66943	1.85475	2.11915	0.6335	0.914167	3.44487	3158.12	9.76e-06	3394.94	0.000131219
CDCA8	Q53HL2	0.980577	0.903145	2259.86	3526.41	1403.87	1.0627e+07	4.76045e+06	4.6892e+06	6.9015e+06	8.31754e+06	6.62589e+06	1.93542	1.40835	1.40835	1.83612	1.56107	1.26263	2792.24	3.09e-05	3038.18	3.99e-06
CDK1	P06493	1.85315	0.00770969	67368.9	3526.41	1403.87	1.66355e+07	7.38133e+06	10462764	1.87144e+07	2.59304e+07	2.66505e+07	3.03223	2.13463	3.12898	5.0082	4.89888	5.46635	476.901	0.00348809	986.115	0.00113907
CDK11A	Q9UQ88	0.91246	0.536135	2259.86	3526.41	1403.87	1.34168e+06	515463	818008	1.39885e+06	481270	547842	0.247567	0.165633	0.241167	0.415767	0.0903667	0.09095	372.058	0.000103171	337.679	8.81e-05
CDK11B	P21127	1.11242	0.882647	2259.86	3526.41	1403.87	1.40626e+06	738834	861477	1.77675e+06	762028	940881	0.256567	0.227067	0.258667	0.5135	0.146617	0.165633	418.151	5.11e-05	483.949	3.68e-05
CDK12	Q9NYV4	0.197599	0.146928	2259.86	3526.41	1403.87	84786.6	117994	237667	52841.3	51203	1988.68	0.0137	0.04785	0.0689333	0.01705	0.0083	0.000433333	61.2572	0.000535354	14.747	0.0699717
CDK2	P24941	0.353025	0.669142	2259.86	3526.41	1403.87	5.41964e+06	165553	296043	832330	469751	400571	0.9583	0.0626167	0.0852833	0.2352	0.0884167	0.0669	817.959	0.00701367	236.804	4.65e-05
CDK2AP1	O14519	0.00711095	0.373901				2452.81	1821.9	631466				0.000433333	0.000433333	0.18195	0.000433333	0.000433333	0.000433333	88.4183	0.391422
CDK5RAP1	Q96SZ6	4.11566	0.0847335	2259.86	3526.41	1403.87	115015	1821.9	1287.31	95247.3	159126	190209	0.0198833	0.000433333	0.000433333	0.0296833	0.0274	0.0283167	16.4286	0.509709	61.8322	0.000124817
CDK5RAP3	Q96JB5	1.66152	0.392946	2259.86	3526.41	1403.87	68034.5	1821.9	90980	17694.7	138106	199690	0.0117667	0.000433333	0.0255667	0.0077	0.02475	0.0303	22.369	0.14745	49.4413	0.00560441
CDK6	Q00534	1.08546	0.873072	2259.86	3526.41	1403.87	7.35805e+06	1.96283e+06	4.24268e+06	5.46219e+06	7.27023e+06	3.24283e+06	1.308	0.592367	1.27572	1.4682	1.38602	0.5933	1886.41	8.87e-05	2221.83	1.33e-05
CDK7	P50613	0.103178	0.0820151	2259.86	3526.41	1403.87	998783	291243	66582	99068.7	628.051	1988.68	0.184717	0.0996833	0.0176667	0.0303	0.000433333	0.000433333	188.676	0.0044183	14.1423	0.316728
CDK9	P50750	0.711248	0.0536811	2259.86	3526.41	1403.87	1.37813e+06	1.15982e+06	895873	742808	906213	1.3072e+06	0.252783	0.339917	0.268017	0.209767	0.171767	0.23065	477.574	2.94e-05	411.15	2.1e-05
CDKAL1	Q5VV42	10.5641	0.200559	2259.86	3526.41	1403.87				2705.83	71756.1	26702.6	0.000433333	0.000433333	0.000433333	0.000433333	0.0119333	0.00136667	0.773562	0.532199	14.0699	0.0559187
CDKN2AIP	Q9NXV6	1.38028	0.81627	2259.86	3526.41	1403.87	660315	359167	341459	1.1396e+06	593004	147287	0.11845	0.116867	0.10185	0.3322	0.11255	0.0206333	189.279	0.000101553	261.453	0.000634629
CDSN	Q15517	3.11021	0.470777	172851	237024	98986.5	257919	1821.9	1287.31	325614	296885	1988.68	0.0461667	0.000433333	0.000433333	0.0925833	0.0532667	0.000433333	0.512964	0.164948	1.22722	0.291438
CDV3	Q9UKY7	3.2081	0.0828329	2259.86	3526.41	1403.87	671109	132512	62108.5	434649	1.17423e+06	1.40311e+06	0.1199	0.05175	0.0164	0.125217	0.2301	0.247967	120.405	0.00433666	418.906	9.3e-05
CDYL	Q9Y232	0.592435	0.415116	2259.86	3526.41	1403.87	342628	370716	107021	133280	169524	333389	0.06	0.120967	0.0300833	0.0413667	0.0294	0.0542667	114.096	0.000633567	88.4813	0.00015232
CEBPZ	Q03701	1.016	0.829738	2259.86	3526.41	1403.87	9.23736e+06	1.18336e+06	5.26283e+06	2.72863e+06	4.80659e+06	1.01814e+07	1.65133	0.345117	1.59115	0.758383	0.9104	1.97623	2181.26	0.000367823	2464.02	3.82e-05
CECR5	Q9BXW7	318.538	5.22e-05	2259.86	3526.41	1403.87				795356	419383	659777	0.000433333	0.000433333	0.000433333	0.223583	0.0777833	0.112733	0.773562	0.532199	260.706	3.41e-05
CELF1	Q92879	0.460932	0.0556627	2259.86	3526.41	1403.87	956493	463396	1.16118e+06	357175	454678	695686	0.174983	0.149517	0.339083	0.10195	0.0852833	0.118633	358.973	0.00010801	209.667	4.14e-05
CELF2	O95319	0.0158279	0.137014				59808.7	194295	1287.31				0.01045	0.07125	0.000433333	0.000433333	0.000433333	0.000433333	35.5196	0.193697
CENPB	P07199	1.32638	0.167188	2259.86	3526.41	1403.87	1.69075e+06	1.0485e+06	797895	1.08215e+06	1.63961e+06	2.67621e+06	0.3049	0.307667	0.233117	0.318917	0.323667	0.479117	491.945	5.56e-05	750.746	2.96e-05
CENPC1	Q03188	1.43055	0.54473	2259.86	3526.41	1403.87	3.35703e+06	2.51193e+06	1.82448e+07	2.80494e+06	2.14999e+07	2.40863e+07	0.6251	0.758383	5.40985	0.77435	4.1576	4.78623	3353.72	0.000319726	6730.2	0.000168221
CENPF	P49454	0.091442	0.157362				2452.81	3882.77	4751.96				0.000433333	0.0115167	0.00226667	0.000433333	0.000433333	0.000433333	1.54205	0.231088
CENPK	Q9BS16	0.586711	0.12365	2259.86	3526.41	1403.87	482767	340300	369671	103176	484801	361878	0.08705	0.11195	0.111033	0.0317833	0.09095	0.0591667	165.885	5.52e-05	132.105	0.000468085
CENPN	Q96H22	4.20727	0.843409	2259.86	3526.41	1403.87	146781	1821.9	1287.31	2705.83	600558	1988.68	0.0266333	0.000433333	0.000433333	0.000433333	0.114833	0.000433333	20.8466	0.501354	84.178	0.185193
CENPO	Q9BU64	0.101695	0.117316				39642.5	1821.9	22343.7				0.00706667	0.000433333	0.00528333	0.000433333	0.000433333	0.000433333	8.87438	0.166903
CENPP	Q6IPU0	0.00424513	3.04e-06				629254	206669	399761				0.112867	0.0749167	0.11845	0.000433333	0.000433333	0.000433333	171.858	0.000257036
CENPQ	Q7L2Z9	0.0154364	0.373901				462033	1821.9	1287.31				0.08335	0.000433333	0.000433333	0.000433333	0.000433333	0.000433333	64.6917	0.472569
CENPT	Q96BT3	3.53513	0.115895	2259.86	3526.41	1403.87	259777	17793	153950	131708	996526	759902	0.0466167	0.0148667	0.0421667	0.04065	0.193267	0.1325	60.0156	0.012904	262.6	0.000744358
CENPV	Q7Z7K6	0.712528	0.0868456	2259.86	3526.41	1403.87	8.14475e+06	6.91456e+06	7.57371e+06	4.6241e+06	7.75132e+06	7.32756e+06	1.47213	2.0105	2.34757	1.28142	1.45805	1.41472	3147.78	7.29e-06	2740.28	7.03e-06
CEP170	Q5SW79	20.4487	0.123993	2259.86	3526.41	1403.87				58237.5	628.051	71733.4	0.000433333	0.000433333	0.000433333	0.0187667	0.000433333	0.00738333	0.773562	0.532199	18.1636	0.155318
CEP44	Q9C0F1	22.8974	0.373901	2259.86	3526.41	1403.87				2705.83	628.051	194182	0.000433333	0.000433333	0.000433333	0.000433333	0.000433333	0.0289	0.773562	0.532199	27.4704	0.276142
CEP72	Q9P209	3.32922	0.742895	2259.86	3526.41	1403.87	2452.81	1821.9	11345.8	36543	628.051	1988.68	0.000433333	0.000433333	0.00318333	0.0126167	0.000433333	0.000433333	2.17249	0.46608	5.4463	0.362123
CEP85	Q6P2H3	146.449	0.373901	2259.86	3526.41	1403.87				667439	628.051	1988.68	0.000433333	0.000433333	0.000433333	0.189517	0.000433333	0.000433333	0.773562	0.532199	93.1908	0.272279
CETN2	P41208	0.316192	0.246467	2259.86	3526.41	1403.87	2.63193e+06	900398	1.16542e+06	2705.83	791562	1.11616e+06	0.489867	0.266333	0.3425	0.000433333	0.151917	0.19505	653.359	0.000104038	265.701	0.0532642
CFDP1	Q9UEE9	0.0458096	0.0316149	2259.86	3526.41	1403.87	2.10301e+06	1.35297e+06	696373	2705.83	628.051	275444	0.383233	0.390517	0.2013	0.000433333	0.000433333	0.0438	577.507	0.000109766	38.7722	0.269267
CFL1	P23528	2.8044	0.00409714	408964	185370	434516	9.6403e+07	7.97187e+07	4.3446e+07	2.50656e+08	1.90473e+08	2.09955e+08	16.2738	21.5697	12.8625	55.8872	40.4214	45.891	213.411	0.000123276	632.827	1.1e-05
CFL2	Q9Y281	1.50362	0.154195	2259.86	3526.41	1403.87	1.22374e+07	1.03702e+07	7.75735e+06	9.37816e+06	2.06614e+07	2.43047e+07	2.20403	2.9246	2.40847	2.49467	3.95582	4.88243	4223.13	9.35e-06	7558.16	1.16e-05
CGGBP1	Q9UFW8	0.00426183	1.58e-05				596523	412217	220402				0.107317	0.13375	0.0639667	0.000433333	0.000433333	0.000433333	170.948	0.000200448
CGNL1	Q0VF96	0.535515	0.177081	2259.86	3526.41	1403.87	110530	76304.8	57049.8	51183.5	78902.1	64367	0.0191333	0.0348667	0.01475	0.0166667	0.01375	0.0064	33.9192	0.000408808	27.0443	0.000168623
CHAC2	Q8WUX2	0.49639	0.881611	2259.86	3526.41	1403.87	2452.81	1821.9	66374.1	2705.83	628.051	78649.7	0.000433333	0.000433333	0.0176	0.000433333	0.000433333	0.0083	9.82578	0.407787	11.4022	0.300083
CHAF1A	Q13111	0.727416	0.22389	2259.86	3526.41	1403.87	594562	639990	434275	381459	609237	540720	0.106417	0.199033	0.12885	0.1092	0.1167	0.0900167	232.099	4.63e-05	212.988	2.8e-05
CHAF1B	Q13112	0.376429	0.00248604	2259.86	3526.41	1403.87	1.94745e+06	786236	1.10339e+06	412595	656768	583288	0.352083	0.236717	0.322217	0.118633	0.12655	0.09775	533.658	7.47e-05	229.849	2.64e-05
CHAMP1	Q96JM3	0.5339	0.215819	2259.86	3526.41	1403.87	169429	132329	80824.7	132893	43064.5	72980.8	0.0300833	0.05175	0.02215	0.041	0.00688333	0.00763333	53.2093	0.000311654	34.6222	0.000562626
CHCHD3	Q9NX63	1.30724	0.250514	2259.86	3526.41	1403.87	488926	470683	612813	735615	952759	898558	0.0885	0.151917	0.17685	0.208367	0.17995	0.15715	218.691	4.02e-05	359.789	1.39e-05
CHD1	O14646	0.928582	0.76971	2259.86	3526.41	1403.87	1.13246e+06	862886	1.21516e+06	750263	1.30708e+06	1.65735e+06	0.208367	0.25365	0.357333	0.212817	0.25705	0.290967	446.515	2.74e-05	516.637	3.02e-05
CHD1L	Q86WJ1	0.537084	0.0459863	2259.86	3526.41	1403.87	792924	591058	540369	432805	327872	473949	0.144	0.189517	0.156817	0.124967	0.0592667	0.0791167	267.637	4.11e-05	171.711	2.76e-05
CHD2	O14647	0.815909	0.802711	2259.86	3526.41	1403.87	507920	6.17964e+06	8.11811e+06	112410	9.70356e+06	8.56745e+06	0.0919167	1.78352	2.4831	0.0342333	1.83055	1.69138	2059.16	0.00145954	2556.75	0.00502715
CHD3	Q12873	0.595521	0.143374	2259.86	3526.41	1403.87	494438	374573	287254	302027	179290	345453	0.08915	0.122617	0.08145	0.0874	0.03115	0.0560667	160.812	7.71e-05	114.987	6.84e-05
CHD4	Q14839	0.445908	0.000819203	10405.5	3526.41	1403.87	5.22554e+06	3.95221e+06	3.38656e+06	1.81182e+06	2.29918e+06	2.33666e+06	0.924567	1.14748	1.03872	0.52105	0.444167	0.4219	819.282	0.000292444	420.433	0.000203665
CHD5	Q8TDI0	0.670238	0.108682	3191.88	3526.41	1403.87	703437	650655	539627	473050	448155	635259	0.1247	0.202567	0.156467	0.133033	0.0838667	0.107317	233.154	5.28e-05	191.632	3.44e-05
CHD7	Q9P2D1	0.86002	0.919925	2259.86	3526.41	1403.87	6490.73	5855.89	5628.93	3830.46	4648.24	75051.9	0.00236667	0.0117667	0.00241667	0.00505	0.00133333	0.00785	2.50003	0.0217224	11.6174	0.0925635
CHD8	Q9HCK8	0.288816	0.0811779	2259.86	3526.41	1403.87	38770.5	10616.6	24309.1	4715.38	5722.09	7860.78	0.00665	0.0128833	0.0058	0.00531667	0.00138333	0.000616667	10.2496	0.00807163	2.54491	0.0161788
CHEK1	O14757	0.329035	0.218885	2259.86	3526.41	1403.87	405119	26718.5	249395	2705.83	243571	84961.7	0.07045	0.0177833	0.0720333	0.000433333	0.0428667	0.00943333	94.7453	0.00928797	46.0684	0.0548098
CHERP	Q8IWX8	0.272244	0.0277765	2259.86	3526.41	1403.87	663161	311639	297358	177558	94268.2	105374	0.1192	0.105083	0.0859167	0.0542667	0.0164	0.0137833	176.931	0.000154812	52.4607	0.000134051
CHMP2A	O43633	0.344414	0.241798	2259.86	3526.41	1403.87	1.15069e+06	530231	780465	261038	675039	1988.68	0.2118	0.16955	0.2278	0.0777833	0.131583	0.000433333	342.328	7.27e-05	130.466	0.0657777
CHMP4A	Q9BY43	0.064253	0.0223916	2259.86	3526.41	1403.87	180590	98552.2	42092.6	2705.83	628.051	52305.2	0.0319333	0.0416167	0.0102333	0.000433333	0.000433333	0.00451667	44.6771	0.00176009	7.73824	0.31516
CHMP4B	Q9H444	0.0051104	0.139382				1.24769e+06	1821.9	74523.4				0.234233	0.000433333	0.0197167	0.000433333	0.000433333	0.000433333	184.146	0.168172
CHMP5	Q9NZZ3	38.0513	0.373901	2259.86	3526.41	1403.87				2705.83	628.051	302425	0.000433333	0.000433333	0.000433333	0.000433333	0.000433333	0.0486	0.773562	0.532199	42.5247	0.267596
CHMP7	Q8WUX9	12.4359	0.373901	2259.86	3526.41	1403.87				2705.83	87976.3	1988.68	0.000433333	0.000433333	0.000433333	0.000433333	0.0153	0.000433333	0.773562	0.532199	12.8886	0.186178
CHORDC1	Q9UHD1	1.43217	0.655596	2259.86	3526.41	1403.87	1.39537e+06	251586	741649	1.2075e+06	1.85833e+06	532442	0.255367	0.0895833	0.217367	0.361333	0.35595	0.08805	332.205	0.000566042	500.445	8.45e-05
CHRAC1	Q9NRG0	1.35001	0.393851	2259.86	3526.41	1403.87	2452.81	916524	612895	665430	1.19911e+06	1.02494e+06	0.000433333	0.270233	0.17685	0.188433	0.235767	0.17995	213.052	0.112842	401.866	2.3e-05
CHTF18	Q8WVB6	0.333184	0.100002	2259.86	3526.41	1403.87	38706.7	33562.3	44984	15630.9	25623.1	27836.2	0.00665	0.0196	0.0109667	0.00726667	0.0037	0.00143333	16.3075	0.000515381	9.60901	0.00100437
CHTOP	Q9Y3Y2	0.874647	0.443682	38459.7	3526.41	1403.87	1.04702e+07	4.05545e+06	5.34138e+06	4.74214e+06	6.6869e+06	7.61905e+06	1.86817	1.19315	1.61283	1.32808	1.26757	1.49258	457.871	0.00245633	438.997	0.00108941
CHUK	O15111	1.37959	0.905931	2259.86	3526.41	1403.87	2452.81	1821.9	11662.8	2705.83	32843.3	1988.68	0.000433333	0.000433333	0.00321667	0.000433333	0.00476667	0.000433333	2.21657	0.464004	5.22073	0.188561
CIAPIN1	Q6FI81	1.5678	0.103481	2259.86	3526.41	1403.87	649737	532971	339592	523417	1.2198e+06	1.27091e+06	0.1172	0.17125	0.101417	0.148367	0.2383	0.224567	211.72	8.03e-05	419.202	5.24e-05
CIRBP	Q14011	0.453919	0.00153056	83439	3526.41	64252.7	6.87445e+06	4.26057e+06	4.86364e+06	2.4974e+06	2.66873e+06	3.26979e+06	1.2513	1.25833	1.47213	0.69615	0.512517	0.598733	105.798	0.00671948	55.7864	0.00511379
CIRH1A	Q969X6	0.71594	0.16829	2259.86	3526.41	1403.87	3.39667e+06	2.5409e+06	2.63774e+06	1.16162e+06	3.06407e+06	3.63186e+06	0.634633	0.77435	0.814667	0.341917	0.574133	0.67595	1192.65	1.42e-05	1092.82	4.83e-05
CIZ1	Q9ULV3	0.18364	0.079798	2259.86	3526.41	1403.87	150001	63754.2	198323	2705.83	98867.8	39069.2	0.0268833	0.0291833	0.0570167	0.000433333	0.0176167	0.00271667	57.3115	0.0007517	19.5605	0.0546963
CKAP2	Q8WWK9	81.0513	0.000108407	2259.86	3526.41	1403.87				137633	104548	277095	0.000433333	0.000433333	0.000433333	0.0426833	0.0185333	0.04415	0.773562	0.532199	72.2206	0.000206443
CKAP5	Q14008	6.63227	0.000513602	2259.86	3526.41	1403.87	516057	220565	494736	2.35447e+06	3.52708e+06	4.24251e+06	0.0930167	0.0798667	0.144333	0.653183	0.661267	0.789417	171.256	0.000179044	1408.05	1.07e-05
CKB	P12277	1.23707	0.182435	105155	3526.41	43725.7	2.16638e+07	1.96601e+07	2.12439e+07	2.47047e+07	3.60383e+07	3.17642e+07	3.95582	5.89048	6.27182	6.66127	6.66127	6.61663	410.53	0.00273835	606.974	0.00113808
CLASP1	Q7Z460	209.936	0.00190945	2259.86	3526.41	1403.87				58844.4	1.01944e+06	337351	0.000433333	0.000433333	0.000433333	0.01905	0.198517	0.05535	0.773562	0.532199	196.885	0.00264811
CLASP2	O75122	20.8058	0.0417572	2259.86	3526.41	1403.87	10978.2	26292.9	73926.5	313308	395599	3.61602e+06	0.00288333	0.0176667	0.01945	0.0898833	0.07125	0.6711	15.4653	0.0146829	601.508	0.00104692
CLCA1	A8K7I4	0.233276	0.81237	31510.8	3526.41	1403.87	328327	1821.9	1287.31	37099.9	628.051	1988.68	0.0574333	0.000433333	0.000433333	0.0127333	0.000433333	0.000433333	9.09511	0.804799	1.08989	0.401921
CLCC1	Q96S66	2.28571	0.252398	2259.86	3526.41	1403.87	8978.42	1821.9	39262	40584.1	73078.9	45550.8	0.00271667	0.000433333	0.00968333	0.0135167	0.0121	0.00371667	6.96262	0.218436	22.1433	0.000308993
CLIC1	O00299	0.698294	0.0844829	277659	3526.41	97411.6	6.99109e+07	6.29254e+07	5.43669e+07	3.72599e+07	6.03183e+07	4.79163e+07	11.926	18.2399	16.2738	9.75128	12.7584	9.91887	494.466	0.00542178	384.299	0.00314746
CLIC2	O15247	1.12963	0.627482	2259.86	3526.41	1403.87	3.79901e+06	672053	5.87865e+06	6.35059e+06	3.27629e+06	4.19392e+06	0.7153	0.2089	1.82335	1.70857	0.6135	0.78165	1439.43	0.000603714	1922.19	1.04e-05
CLINT1	Q14677	10.0103	0.0405504	2259.86	3526.41	1403.87	2452.81	1821.9	63601.7	263231	295996	297789	0.000433333	0.000433333	0.0169667	0.0780333	0.0529833	0.0475	9.44021	0.408364	119.193	2.78e-05
CLK2	P49760	0.00682534	0.116169				568376	1821.9	307573				0.100883	0.000433333	0.08915	0.000433333	0.000433333	0.000433333	122.08	0.136694
CLK3	P49761	0.0192774	0.213431	2259.86	3526.41	1403.87	844712	1821.9	404330	2705.83	628.051	51634.7	0.154983	0.000433333	0.119517	0.000433333	0.000433333	0.00443333	173.969	0.135706	7.64499	0.315696
CLNS1A	P54105	1.17641	0.70012	2259.86	3526.41	1403.87	2.34749e+06	3.31924e+06	2.04371e+06	1.46543e+06	5.22241e+06	5.15929e+06	0.440717	0.9754	0.61825	0.430683	0.987167	0.9754	1072.36	2.04e-05	1647.69	6.23e-05
CLP1	Q92989	0.0162724	0.00152137	2259.86	3526.41	1403.87	387589	91585.5	59427.5	2705.83	628.051	23874.2	0.0663167	0.0398833	0.0156833	0.000433333	0.000433333	0.00111667	74.9083	0.0029462	3.78408	0.356842
CLPTM1L	Q96KA5	1.06633	0.670619	2259.86	3526.41	1403.87	2452.81	1821.9	37830	2705.83	40668.4	45022.7	0.000433333	0.000433333	0.00918333	0.000433333	0.00665	0.00363333	5.8559	0.417137	12.2942	0.0507153
CLPX	O76031	13.6846	0.00118461	2259.86	3526.41	1403.87	118706	50838.3	44980.1	581573	1.61627e+06	1.64143e+06	0.0206833	0.0251	0.0109667	0.167967	0.319817	0.288817	29.8359	0.00114264	533.963	6.78e-05
CLSPN	Q9HAW4	0.0859978	0.116479				43714.3	1821.9	27404.2				0.00796667	0.000433333	0.00671667	0.000433333	0.000433333	0.000433333	10.1445	0.161733
CLTC	Q00610	1.36519	0.202608	2259.86	3526.41	1403.87	2.68808e+06	1.39614e+06	2.69662e+06	2.45678e+06	4.0726e+06	4.90203e+06	0.499367	0.402233	0.8263	0.683933	0.75555	0.919433	943.073	3.72e-05	1589.87	1.27e-05
CLTCL1	P53675	1.85865	0.0553937	2259.86	3526.41	1403.87	332369	132001	301995	296194	752902	782755	0.0581	0.05165	0.0882167	0.0859167	0.144833	0.1372	106.585	0.000297399	254.773	9.16e-05
CLUH	O75153	2.46774	0.0510404	2259.86	3526.41	1403.87	111336	13746.7	94780.7	212424	162780	349755	0.0192167	0.0137167	0.027	0.0624833	0.0280667	0.05735	30.5784	0.0119893	100.827	9.2e-05
CMAS	Q8NFW8	0.738792	0.0419514	2259.86	3526.41	1403.87	1.68811e+07	1.27943e+07	9.68474e+06	8.81294e+06	1.08681e+07	1.30877e+07	3.07753	3.63173	2.79612	2.3847	2.05158	2.58622	5474.19	9.88e-06	4557.45	4.04e-06
CMBL	Q96DG6	0.637742	0.0205554	2259.86	3526.41	1403.87	6.81269e+06	5.21916e+06	4.72597e+06	2.62961e+06	4.71293e+06	5.58315e+06	1.23685	1.54703	1.41897	0.732283	0.899	1.04905	2330.67	1.09e-05	1797.7	1.4e-05
CMIP	Q8IY22	197.051	0.116295	2259.86	3526.41	1403.87				2705.83	593193	819674	0.000433333	0.000433333	0.000433333	0.000433333	0.11255	0.143183	0.773562	0.532199	196.877	0.0530745
CMPK1	P30085	0.924505	0.753594	2259.86	3526.41	1403.87	4.83154e+06	5.00144e+06	3.95126e+06	3.98036e+06	5.66102e+06	5.74196e+06	0.856983	1.4831	1.19767	1.10827	1.06042	1.10198	1917.1	1.02e-05	2139.5	6.04e-06
CMSS1	Q9BQ75	0.194471	0.000148164	2259.86	3526.41	1403.87	2.34594e+06	1.0247e+06	1.34202e+06	238135	401674	461913	0.43815	0.2998	0.396583	0.07125	0.0728333	0.07655	655.434	5.61e-05	153.227	5.5e-05
CNDP2	Q96KP4	1.95023	0.123752	2259.86	3526.41	1403.87	745648	223272	331688	1.01108e+06	1.01984e+06	658966	0.1325	0.0803167	0.0986167	0.2958	0.199033	0.112533	180.888	0.000317228	374.108	1.94e-05
CNN2	Q99439	1.32634	0.0084748	2259.86	3526.41	1403.87	1.95945e+06	1.32571e+06	1.19297e+06	1.68889e+06	2.25205e+06	2.88841e+06	0.3545	0.384817	0.351517	0.487617	0.43815	0.52105	622.814	2.93e-05	949.822	1.17e-05
CNOT1	A5YKK6	1.35763	0.461182	2259.86	3526.41	1403.87	43607.3	21041.1	12112.2	54998.5	43441	97492.1	0.0078	0.0158333	0.00335	0.0177667	0.00706667	0.0118	10.6758	0.00728297	27.25	0.000379264
CNOT10	Q9H9A5	38.3333	2.22e-05	2259.86	3526.41	1403.87				53194.9	115575	97510.2	0.000433333	0.000433333	0.000433333	0.0172667	0.0205833	0.0119833	0.773562	0.532199	37.0341	0.000258456
CNOT11	Q9UKZ1	5.84615	0.152187	2259.86	3526.41	1403.87				2705.83	11221.3	59506.8	0.000433333	0.000433333	0.000433333	0.000433333	0.00166667	0.0055	0.773562	0.532199	10.2131	0.0715467
CNP	P09543	197.474	0.122591	2259.86	3526.41	1403.87				2705.83	1.04683e+06	316955	0.000433333	0.000433333	0.000433333	0.000433333	0.205517	0.0507667	0.773562	0.532199	190.051	0.0550524
COASY	Q13057	0.220647	0.152459	2259.86	3526.41	1403.87	382768	167839	386521	2705.83	160296	179739	0.0658333	0.0632667	0.115483	0.000433333	0.0277	0.0258333	130.335	0.000221535	47.6681	0.051895
COCH	O43405	132.295	0.373901	2259.86	3526.41	1403.87				592072	628.051	1988.68	0.000433333	0.000433333	0.000433333	0.171117	0.000433333	0.000433333	0.773562	0.532199	82.7089	0.274189
COG4	Q9H9E3	12.2692	0.13127	2259.86	3526.41	1403.87				34507	27007	1988.68	0.000433333	0.000433333	0.000433333	0.0115833	0.00393333	0.000433333	0.773562	0.532199	8.83191	0.0738943
COG5	Q9UP83	22.1667	0.126586	2259.86	3526.41	1403.87				2705.83	44225.9	152093	0.000433333	0.000433333	0.000433333	0.000433333	0.00713333	0.02125	0.773562	0.532199	27.6802	0.0568419
COIL	P38432	2.0068	0.0226459	21827.6	3526.41	18983.7	2.879e+06	1.81863e+06	2.93246e+06	4.31935e+06	6.46207e+06	8.11493e+06	0.53075	0.541883	0.914167	1.17945	1.22783	1.57983	172.09	0.000884834	426.191	0.000256628
COL18A1	P39060	0.362791	0.373901				9364.14	1821.9	1287.31				0.00271667	0.000433333	0.000433333	0.000433333	0.000433333	0.000433333	1.73478	0.753043
COL1A1	P02452			2259.86	3526.41	14166.2	2452.81	1821.9	1287.31	2705.83	628.051	1988.68							0.278764	0.164177	0.266763	0.0872712
COL1A2	P08123			2259.86	3526.41	18145.3	2452.81	1821.9	1287.31	2705.83	628.051	1988.68							0.232414	0.178863	0.222408	0.0904722
COMMD2	Q86X83	24.141	0.119966	2259.86	3526.41	1403.87				29100.1	628.051	146952	0.000433333	0.000433333	0.000433333	0.0103167	0.000433333	0.0206333	0.773562	0.532199	24.5726	0.163753
COMMD9	Q9P000	1.44163	0.954146	2259.86	3526.41	1403.87	2452.81	1821.9	96850.1	2705.83	628.051	254975	0.000433333	0.000433333	0.0274	0.000433333	0.000433333	0.0398833	14.0644	0.403358	35.9254	0.270698
COMT	P21964	0.456088	0.306008	2259.86	3526.41	1403.87	1.98208e+06	1.57549e+06	1.13481e+06	2705.83	1.29718e+06	1.51967e+06	0.357333	0.458517	0.33265	0.000433333	0.254333	0.26905	652.614	3.06e-05	392.143	0.0533676
COPA	P53621	7.82158	0.00122717	2259.86	3526.41	1403.87	608729	269951	741620	3.71157e+06	5949010	5.96264e+06	0.1094	0.0937833	0.217367	1.0266	1.11528	1.14748	225.35	0.000187908	2172.87	7.6e-06
COPB1	P53618	6.44837	0.00101969	2259.86	3526.41	1403.87	493490	417731	379308	1.74902e+06	4.05111e+06	4.95229e+06	0.08905	0.134717	0.113567	0.502017	0.748667	0.924567	179.486	4.54e-05	1495.44	3.09e-05
COPB2	P35606	11.2974	0.00453004	2259.86	3526.41	1403.87	549694	371256	484950	7.5137e+06	2.95639e+06	7.62342e+06	0.0996833	0.121417	0.139567	2.02023	0.558667	1.49568	195.531	5.15e-05	2516.43	2.25e-05
COPE	O14579	1008.29	0.00226648	2259.86	3526.41	1403.87				175345	771799	5.78499e+06	0.000433333	0.000433333	0.000433333	0.0537333	0.148783	1.10827	0.773562	0.532199	936.3	0.00227028
COPG1	Q9Y678	5.78238	0.00212173	2259.86	3526.41	1403.87	205250	192161	241200	889339	1.96468e+06	2.15207e+06	0.0370833	0.0706	0.0695333	0.25585	0.380567	0.388317	88.8175	7.74e-05	696.243	3.57e-05
COPG2	Q9UBF2	12.1906	0.00215136	2259.86	3526.41	1403.87	41469.2	56825.4	50238.9	614330	986047	1.16882e+06	0.00746667	0.0268833	0.0126167	0.175617	0.19005	0.206883	20.6579	0.000390715	385.137	2.66e-05
COPS2	P61201	0.553486	0.204077	2259.86	3526.41	1403.87	151477	35347.7	118820	100174	55510.2	51044.3	0.0271	0.02015	0.0333	0.03115	0.00906667	0.00436667	42.5088	0.00221468	28.7517	0.000287956
COPS3	Q9UNS2	0.959107	0.8428	2259.86	3526.41	1403.87	472924	451029	498723	289875	543964	982453	0.0851167	0.145083	0.145983	0.0847833	0.103067	0.17295	197.865	3.67e-05	252.609	0.000120995
COPS4	Q9BT78	0.886388	0.6902	2259.86	3526.41	1403.87	142232	1821.9	18789.6	2705.83	154955	1988.68	0.0260833	0.000433333	0.00458333	0.000433333	0.0267	0.000433333	22.6482	0.190616	22.2039	0.185646
COPS5	Q92905	0.014894	0.373901				478941	1821.9	1287.31				0.0864167	0.000433333	0.000433333	0.000433333	0.000433333	0.000433333	67.0431	0.471872
COPS7B	Q9H9Q2	142.436	0.373901	2259.86	3526.41	1403.87				2705.83	959994	1988.68	0.000433333	0.000433333	0.000433333	0.000433333	0.1843	0.000433333	0.773562	0.532199	134.168	0.185156
COPZ1	P61923	4.98112	0.0042544	2259.86	3526.41	1403.87	3.0538e+06	1.09246e+06	812124	5.32407e+06	1.0066e+07	1.14153e+07	0.562367	0.323083	0.23755	1.4468	1.90353	2.24347	689.609	0.000181145	3728.07	1.03e-05
COQ5	Q5HYK3	29.2564	1.51e-05	2259.86	3526.41	1403.87				49200.7	69700.2	89755	0.000433333	0.000433333	0.000433333	0.0162	0.0113833	0.01045	0.773562	0.532199	29.0197	0.000214799
COQ6	Q9Y2Z9	0.019403	0.373901				383396	1821.9	1287.31				0.0661333	0.000433333	0.000433333	0.000433333	0.000433333	0.000433333	53.7548	0.476351
CORO1A	P31146	5.74935	0.066055	2259.86	17793.3	1403.87	24546.8	1821.9	32598.4	85109.1	98443.6	197631	0.00451667	0.000433333	0.00788333	0.02645	0.0176	0.0297333	2.74814	0.418972	17.765	0.00699707
CORO1B	Q9BR76	1.74099	0.148881	2259.86	3526.41	1403.87	272902	73300.6	308374	412955	369016	655850	0.0484167	0.0331167	0.0900167	0.11895	0.0676	0.112117	91.038	0.00115332	199.971	3.74e-05
CORO1C	Q9ULV4	1.68005	0.214841	2259.86	3526.41	1403.87	760260	1.10903e+06	2.42875e+06	1.96523e+06	4.07154e+06	3.84964e+06	0.135617	0.329583	0.74435	0.560217	0.754367	0.717517	597.768	0.000126755	1375	1.69e-05
CORO7	P57737	485.141	0.000418068	2259.86	3526.41	1403.87				1.23122e+06	318476	1.1619e+06	0.000433333	0.000433333	0.000433333	0.3677	0.0572333	0.20575	0.773562	0.532199	377.128	0.000172717
CORO7-PAM16		399.756	0.000463757	2259.86	3526.41	1403.87				1.02978e+06	266370	971804	0.000433333	0.000433333	0.000433333	0.300933	0.0475	0.17125	0.773562	0.532199	315.426	0.00019494
COTL1	Q14019	13.8451	0.0727057	2259.86	3526.41	1403.87	2452.81	462005	1287.31	3.05964e+06	567735	5.82845e+06	0.000433333	0.149167	0.000433333	0.848783	0.1084	1.12005	64.7755	0.436926	1315.11	0.000380239
COX2	P00403	0.346623	0.232245	2259.86	3526.41	1403.87	301959	303594	245964	2705.83	250881	223490	0.05255	0.1032	0.07125	0.000433333	0.04415	0.0341	118.428	6.11e-05	66.3514	0.0521674
COX5A	P20674	2.26727	0.741598	2259.86	3526.41	1403.87	675178	1821.9	50425	561478	727198	1988.68	0.120967	0.000433333	0.0127333	0.161917	0.141767	0.000433333	101.17	0.17251	179.505	0.0636888
CP	P00450	0.489326	0.142108	2259.86	3526.41	1403.87	69148	36225.8	31613.2	29909.8	31907.3	51480.8	0.0118667	0.02025	0.0077	0.0104167	0.00463333	0.00443333	19.0521	0.00119001	15.7574	0.000452205
CPNE1	Q99829	0.674005	0.89106	2259.86	3526.41	1403.87	92199.4	300129	342679	166542	272587	299430	0.0151667	0.10185	0.102517	0.0508833	0.0492	0.0478833	102.224	0.0007769	102.718	6.59e-05
CPNE3	O75131	2.76448	0.258368	2259.86	3526.41	1403.87	2452.81	133999	116353	474950	263762	341242	0.000433333	0.05245	0.0326	0.1335	0.0471667	0.05565	35.1598	0.112452	150.199	4.46e-05
CPPED1	Q9BRF8	0.037037	0.373901				187607	1821.9	1287.31				0.0342333	0.000433333	0.000433333	0.000433333	0.000433333	0.000433333	26.5247	0.493898
CPQ	Q9Y646	0.112069	0.373901				61423.6	1821.9	1287.31				0.0107333	0.000433333	0.000433333	0.000433333	0.000433333	0.000433333	8.97518	0.536985
CPSF1	Q10570	0.273008	0.00650212	2259.86	3526.41	1403.87	498395	310700	520952	75245.9	148183	281840	0.0900167	0.104583	0.1513	0.0238167	0.0256667	0.04495	184.982	7.34e-05	70.2725	0.000422576
CPSF2	Q9P2I0	0.532075	0.0219599	2259.86	3526.41	1403.87	207172	117970	136753	56562.7	101483	196604	0.03755	0.04785	0.0382667	0.0183167	0.0180167	0.0294667	64.2399	0.00018219	49.3245	0.00050616
CPSF3	Q9UKF6	0.826546	0.444751	2259.86	3526.41	1403.87	762445	289720	256812	283619	413846	580463	0.13695	0.09895	0.0735	0.0825167	0.0764167	0.0968	182.052	0.000292539	177.733	5.11e-05
CPSF3L	Q5TA45	0.283871	0.140014	2259.86	3526.41	1403.87	316320	58976.7	83439.3	2705.83	27660.2	178351	0.0550667	0.0279833	0.0228667	0.000433333	0.00406667	0.0255667	63.8007	0.00238614	29.0282	0.0648308
CPSF4	O95639	0.227079	0.167357	2259.86	3526.41	1403.87	533755	772877	346019	2705.83	404239	167436	0.0957	0.234233	0.103983	0.000433333	0.07415	0.02395	229.849	0.000102487	79.8846	0.0538826
CPSF6	Q16630	0.0171505	0.0129315	2259.86	3526.41	1403.87	2.3897e+06	1.76407e+06	1.19416e+06	2705.83	628.051	155628	0.45045	0.524933	0.352083	0.000433333	0.000433333	0.0219	743.785	3.74e-05	22.1083	0.28108
CPSF7	Q8N684	0.131091	0.110447	2259.86	3526.41	1403.87	1.31138e+06	1.66625e+06	1.42239e+06	430526	156329	1988.68	0.2417	0.499367	0.415767	0.124217	0.027	0.000433333	611.951	1.92e-05	81.8961	0.0671858
CRADD	P78560	0.732281	0.500615	2259.86	3526.41	1403.87	519709	648788	859992	523847	790442	615607	0.09355	0.200833	0.256567	0.14855	0.15155	0.10335	282.121	4.75e-05	268.409	2.1e-05
CREB1	P16220	0.00848933	0.116122				420319	215349	1287.31				0.0749167	0.0777833	0.000433333	0.000433333	0.000433333	0.000433333	88.5873	0.170418
CRK	P46108	0.604353	0.546175	2259.86	3526.41	1403.87	99982.2	1821.9	51109.1	2705.83	96742.2	1988.68	0.0165	0.000433333	0.0129333	0.000433333	0.0171833	0.000433333	21.267	0.151533	14.1078	0.186063
CRKL	P46109	0.870102	0.964117	42447.7	3526.41	1403.87	2.80277e+07	1.46882e+07	3.36925e+06	1.36387e+07	7.3825e+06	2.01423e+07	5.05388	4.36028	1.03172	3.69412	1.41897	3.9759	972.712	0.00323804	868.831	0.000968356
CRNKL1	Q9BZJ0	0.255325	0.00631504	2259.86	3526.41	1403.87	275469	228410	172252	63223.4	63164.5	112848	0.0486	0.0815667	0.0482333	0.0200167	0.0102333	0.0153	94.0359	0.0001045	33.2727	0.000212135
CRNN	Q9UBG3	66.5128	0.373901	2259.86	3526.41	1403.87				292251	628.051	1988.68	0.000433333	0.000433333	0.000433333	0.0856	0.000433333	0.000433333	0.773562	0.532199	41.0099	0.28734
CS	O75390	3.46826	0.0125096	2259.86	3526.41	1403.87	1.24264e+06	736413	317865	1.94138e+06	3.35915e+06	3.94218e+06	0.2309	0.224867	0.0944667	0.548767	0.6335	0.726083	319.454	0.00028485	1285.47	1.51e-05
CSDE1	O75534	3.77406	0.00273429	2259.86	3526.41	1403.87	624881	567342	480953	2.54257e+06	2.30689e+06	2.68834e+06	0.112117	0.183183	0.138083	0.707417	0.447183	0.481017	232.704	3.74e-05	1048.35	6.46e-06
CSE1L	P55060	0.457951	0.000109906	32731.6	3526.41	14462.6	1.52094e+07	1.12353e+07	1e+07	4.73745e+06	7.27469e+06	7.22772e+06	2.75115	3.25372	2.9625	1.32373	1.38902	1.39387	718.539	0.000476311	379.33	0.000354126
CSK	P41240	2.45571	0.0216782	2259.86	3526.41	1403.87	438055	166887	315226	574309	689623	1.56614e+06	0.0787833	0.0631333	0.0923333	0.165017	0.1359	0.274333	127.976	0.000237602	393.605	6.41e-05
CSNK1A1	P48729	1.61102	0.215679	2259.86	3526.41	1403.87	134763	255604	274623	362748	488971	671820	0.0241833	0.09025	0.07765	0.103783	0.09155	0.114117	92.4862	0.000200315	211.893	3.63e-05
CSNK1A1L	Q8N752	0.833524	0.163143	2259.86	3526.41	1403.87	134763	71906.2	109560	84001.8	124007	173900	0.0241833	0.0322333	0.0310833	0.0260833	0.022	0.02485	43.9809	0.000295554	53.1157	0.000147863
CSNK1D	P48730	1.37239	0.745126	2259.86	3526.41	1403.87	180478	114793	29212.3	147173	54390.3	385395	0.0319333	0.0469333	0.0072	0.0452333	0.00891667	0.0639667	45.129	0.00395612	81.6338	0.00130231
CSNK2A1	P68400	0.708713	0.185282	2259.86	3526.41	1403.87	876354	1.03537e+06	851399	628584	810821	984760	0.160383	0.303533	0.254333	0.179533	0.155333	0.174167	384.293	2.5e-05	337.151	1.9e-05
CSNK2A2	P19784	0.309741	0.0312223	2259.86	3526.41	1403.87	3.50793e+06	1.78121e+06	3.86879e+06	1.33618e+06	954315	902023	0.661267	0.529583	1.17408	0.392233	0.180567	0.159717	1273.68	3.8e-05	444.013	1.52e-05
CSNK2A3	Q8NEV1	0.388282	0.047849	2259.86	3526.41	1403.87	363571	429821	459100	90574.3	251580	354763	0.06375	0.138883	0.13445	0.0283167	0.0443833	0.0581833	174.196	4.51e-05	96.9267	0.000387418
CSNK2B	P67870	0.53482	0.334221	23763.4	3526.41	1403.87	1.16176e+06	1.03924e+06	676802	2705.83	1.00118e+06	1.07289e+06	0.212817	0.3049	0.1938	0.000433333	0.194183	0.185917	100.294	0.00347468	72.3774	0.0960133
CSTA	P01040	1.41624	0.973748	1.09e+06	3526.41	1403.87	2452.81	1821.9	1.42186e+06	2.10995e+06	628.051	1988.68	0.000433333	0.000433333	0.414883	0.587933	0.000433333	0.000433333	1.30248	0.986425	1.9294	0.472728
CSTB	P04080	1.0159	0.579875	2259.86	3526.41	1403.87	2452.81	1.64801e+06	1.30032e+06	3.20153e+06	628.051	1988.68	0.000433333	0.492233	0.380567	0.88625	0.000433333	0.000433333	410.394	0.112653	445.631	0.253141
CSTF1	Q05048	0.0628271	0.0743093	2259.86	3526.41	1403.87	3.22856e+06	1.56076e+06	505586	144649	628.051	202883	0.597383	0.455517	0.14775	0.04425	0.000433333	0.03075	736.411	0.000437534	48.4217	0.130837
CSTF2	P33240	0.212664	0.00343974	2259.86	3526.41	1403.87	520339	572487	656547	103003	169774	247202	0.0937833	0.184717	0.189217	0.0315167	0.0296167	0.0383333	243.302	3.5e-05	72.3184	0.000154106
CSTF2T	Q9H0L4	0.274323	0.0373979	2259.86	3526.41	1403.87	987994	379935	220922	86389.8	303101	145920	0.182417	0.1247	0.0641	0.0269333	0.0544167	0.0204833	220.976	0.000502528	74.4647	0.000353747
CSTF3	Q12996	0.10228	0.00634477	2259.86	3526.41	1403.87	3.42579e+06	1.23049e+06	1.39418e+06	165463	410848	132244	0.640233	0.363267	0.409617	0.0503833	0.0760167	0.0181333	841.495	8.9e-05	98.5453	0.000243681
CTAGE5	Q96PC5	0.195	0.373901				32672.9	1821.9	1287.31				0.0058	0.000433333	0.000433333	0.000433333	0.000433333	0.000433333	4.97656	0.577416
CTBP1	Q13363	0.388252	0.00034592	2259.86	3526.41	1403.87	1.10905e+06	737791	636204	250376	472331	450733	0.2048	0.226567	0.183183	0.0749167	0.0887667	0.0749167	345.341	4.75e-05	163.201	5.34e-05
CTCF	P49711	0.597435	0.254478	2259.86	3526.41	1403.87	2.32354e+06	1.05203e+06	1.45761e+06	1.16649e+06	1.46861e+06	379362	0.430683	0.310367	0.427417	0.343317	0.292417	0.06235	672.196	4.96e-05	419.249	0.000137058
CTCFL	Q8NI51	1.06454	0.845284	2259.86	3526.41	1403.87	1.2155e+06	821577	598958	1.02196e+06	862738	1.27349e+06	0.226567	0.245617	0.174167	0.2998	0.1631	0.225167	366.618	6.02e-05	439.238	1.45e-05
CTDSPL2	Q05D32	0.38649	0.0755313	2259.86	3526.41	1403.87	4.55665e+06	3.31399e+06	7.62958e+06	1.38388e+06	3.49706e+06	3.03161e+06	0.823983	0.971033	2.3847	0.409617	0.653183	0.552617	2155.76	2.85e-05	1100.47	2.9e-05
CTNNBL1	Q8WYA6	0.748833	0.317298	2259.86	3526.41	1403.87	2.01581e+06	1.67342e+06	1.79843e+06	1.89816e+06	1.00696e+06	1.73565e+06	0.362517	0.503633	0.526017	0.541883	0.19505	0.305567	763.219	1.59e-05	645.436	1.99e-05
CTNND1	O60716	9.07157	0.00946089	2259.86	3526.41	1403.87	44686.7	35040.9	52586	170914	850759	920251	0.0081	0.01995	0.0134	0.0520833	0.161233	0.1627	18.4021	0.000520097	270.081	0.000438286
CTPS1	P17812	2.81133	0.103551	2259.86	3526.41	1403.87	1.33096e+06	143151	269660	1.02791e+06	3.0186e+06	1.11841e+06	0.246433	0.0550667	0.0764167	0.300267	0.566883	0.1953	242.522	0.00201983	718.334	5.85e-05
CTR9	Q6PD62	0.517053	0.0108637	2259.86	3526.41	1403.87	1.00801e+06	737172	734028	490958	472149	575733	0.187733	0.225633	0.2141	0.1398	0.0887667	0.0958667	344.807	3.26e-05	214.021	1.88e-05
CTSG	P08311			2259.86	261657	1403.87	2452.81	1821.9	1287.31	2705.83	628.051	1988.68							0.0209634	0.379559	0.0200609	0.174001
CTTN	Q14247	5.43572	0.00141667	2259.86	3526.41	1403.87	420407	102095	169765	1.00693e+06	1.92512e+06	1.34052e+06	0.0756667	0.0429833	0.0471667	0.294733	0.369883	0.236717	96.28	0.000819158	594.226	1.94e-05
CTU1	Q7Z7A3	71.9487	9.66e-05	2259.86	3526.41	1403.87				54097.8	189700	271036	0.000433333	0.000433333	0.000433333	0.0174667	0.0328	0.0432667	0.773562	0.532199	71.6027	0.000869833
CUL1	Q13616	0.194444	0.0329108	2259.86	3526.41	1403.87	4.43125e+06	782965	1.67135e+06	136090	609064	781197	0.80355	0.2362	0.4822	0.0422833	0.1167	0.13695	957.64	0.000297164	212.284	0.000513782
CUL2	Q13617	0.246264	0.0235095	2259.86	3526.41	1403.87	1.03274e+06	621834	494489	49654.4	327136	344846	0.1938	0.19505	0.14425	0.0163	0.0590667	0.0559167	298.891	7.63e-05	100.365	0.0015903
CUL3	Q13618	0.109162	0.0724313	2259.86	3526.41	1403.87	761430	288858	197577	2705.83	102897	102705	0.136317	0.0983167	0.0560667	0.000433333	0.0182167	0.0130833	173.552	0.00046528	28.9713	0.0514185
CUL4A	Q13619	0.522929	0.00415357	2259.86	3526.41	1403.87	1.03633e+06	577497	485910	338685	463488	534333	0.195533	0.185217	0.140067	0.0968	0.08705	0.0885	292.03	8.47e-05	185.88	2.99e-05
CUL4B	Q13620	0.121213	0.000607995	2259.86	3526.41	1403.87	997909	501675	382516	79758.7	92344.7	108970	0.1843	0.160083	0.11445	0.02485	0.01625	0.0145167	261.761	0.000141533	39.0915	9.31e-05
CUL5	Q93034	0.0438179	0.00912606	2259.86	3526.41	1403.87	208247	181085	107608	2705.83	32477.2	13292.3	0.0379	0.06835	0.0303	0.000433333	0.00476667	0.000783333	69.1142	0.000214469	6.74193	0.0579187
CUTA	O60888	0.861698	0.413163	2259.86	3526.41	1403.87	7.92248e+06	3.94007e+06	5.07981e+06	7.94001e+06	628.051	6.96363e+06	1.39703	1.1402	1.53235	2.15142	0.000433333	1.3549	2356.33	2.03e-05	2072.88	0.0937508
CUX1	P39880	0.142704	0.277731	2259.86	3526.41	1403.87	6090	9768.37	1287.31	2705.83	4922.75	1988.68	0.00236667	0.0127333	0.000433333	0.000433333	0.00135	0.000433333	2.38461	0.391127	1.33756	0.2438
CUZD1	Q86UP6	0.0306002	0.373901				231145	1821.9	1287.31				0.0416167	0.000433333	0.000433333	0.000433333	0.000433333	0.000433333	32.5799	0.488197
CWC15	Q9P013	0.223923	0.183487	2259.86	3526.41	1403.87	1.36881e+06	535837	1.02931e+06	2705.83	475641	438062	0.25105	0.17295	0.305567	0.000433333	0.0894333	0.0735	408.054	9.78e-05	127.453	0.052645
CWC22	Q9HCG8	0.710094	0.0189669	3413.72	3526.41	1403.87	968240	546657	495714	462373	554323	689836	0.178183	0.176283	0.144833	0.130617	0.106417	0.117517	240.965	0.000113831	204.522	3.79e-05
CWC25	Q9NXE8	0.889613	0.424172	2259.86	3526.41	1403.87	2.17501e+06	1.73957e+06	1.81206e+06	2.95325e+06	2.47433e+06	1988.68	0.396583	0.5195	0.5323	0.80895	0.479117	0.000433333	796.458	1.63e-05	755.141	0.0622672
CWC27	Q6UX04	0.171338	0.125735	2259.86	3526.41	1403.87	847845	276385	433795	116572	166957	1988.68	0.155333	0.0954	0.128633	0.03575	0.0288167	0.000433333	216.689	0.000221195	39.7096	0.0666915
CWF19L1	Q69YN2	0.101159	0.00412218	2259.86	3526.41	1403.87	2.02775e+06	399553	1.3457e+06	115935	169774	177993	0.365767	0.130383	0.398317	0.0353	0.0296167	0.0255667	524.746	0.000382946	64.4913	7.28e-05
CWF19L2	Q2TBE0	0.408333	0.739088	2259.86	3526.41	1403.87	2452.81	18452.5	4853.53	4160.82	628.051	31371.2	0.000433333	0.0153	0.00226667	0.00516667	0.000433333	0.00175	3.58253	0.201259	5.02911	0.298887
CXorf38	Q8TB03	0.359926	0.841856	2259.86	3526.41	1403.87	2452.81	54925.4	1287.31	2705.83	628.051	82203.3	0.000433333	0.0260833	0.000433333	0.000433333	0.000433333	0.00883333	8.15916	0.485045	11.8964	0.298643
CXorf56	Q9H5V9	0.480745	0.934835	2259.86	3526.41	1403.87	2452.81	1821.9	832084	408803	628.051	1988.68	0.000433333	0.000433333	0.245383	0.117517	0.000433333	0.000433333	116.32	0.390407	57.22	0.280647
CXXC1	Q9P0U4	0.548216	0.0571435	2259.86	3526.41	1403.87	457319	361588	378837	132323	271201	490810	0.0826667	0.117933	0.113267	0.0408	0.0486	0.0826667	166.581	4.71e-05	124.383	0.000253068
CYC1	P08574	0.0325679	0.373901				2452.81	1821.9	139028				0.000433333	0.000433333	0.03905	0.000433333	0.000433333	0.000433333	19.9305	0.400024
CYCS	P99999	1.18315	0.41125	2259.86	3526.41	1403.87	6.80143e+06	4.96477e+06	3.01229e+06	3.92885e+06	8.48544e+06	8.38481e+06	1.23485	1.4781	0.94015	1.09495	1.59115	1.63607	2055.38	2.79e-05	2892.72	1.34e-05
CYFIP1	Q7L576	2.27947	0.110285	2259.86	3526.41	1403.87	17843	18395.1	49830.7	73703.8	171814	129931	0.00365	0.0151	0.0125	0.0234167	0.0302167	0.0176	11.9704	0.00481937	52.2172	0.000202018
CYFIP2	Q96F07	1.18255	0.623744	2259.86	3526.41	1403.87	9930.07	14421	15470.2	34737.7	52759.1	46760.7	0.00281667	0.01385	0.00396667	0.0118667	0.0087	0.00383333	5.53831	0.00416116	18.6724	0.000264475
DAD1	P61803	1.3713	0.575436	2259.86	3526.41	1403.87	5.46048e+06	979229	602388	4.1595e+06	628.051	4.26089e+06	0.9666	0.283083	0.17465	1.15797	0.000433333	0.794783	979.41	0.000835865	1171.19	0.0967575
DAK	Q3LXA3	0.462157	0.338878	2259.86	3526.41	1403.87	17904.2	23346.8	17937.3	14975	22433	21623.3	0.00365	0.0168	0.00443333	0.00713333	0.00331667	0.00105	8.23187	0.00149907	8.21003	0.000934759
DAP3	P51398	13.0282	0.032356	2259.86	3526.41	1403.87	2452.81	1821.9	59516.1	178624	357835	577374	0.000433333	0.000433333	0.0156833	0.0545833	0.06505	0.0959833	8.87198	0.409298	154.911	0.000158962
DARS	P14868	2.19641	0.00479853	2259.86	3526.41	1403.87	2.69167e+06	1.58645e+06	1.75833e+06	4.35573e+06	6.46721e+06	4.34441e+06	0.500717	0.466	0.512517	1.19767	1.23485	0.816483	839.545	2.64e-05	2109.47	6.56e-06
DARS2	Q6PI48	23.5407	0.0234689	2259.86	3526.41	1403.87	131813	1821.9	1287.31	761618	889024	1.09252e+06	0.0235167	0.000433333	0.000433333	0.216167	0.168617	0.189217	18.7649	0.504912	381.517	1.52e-05
DAXX	Q9UER7	0.261758	0.0428073	2259.86	3526.41	1403.87	790602	508290	515296	210776	67612.7	294381	0.143	0.1639	0.149883	0.0618167	0.01105	0.0467	252.316	5.12e-05	79.6604	0.000588951
DAZAP1	Q96EP5	0.249012	0.00070389	72414.4	3526.41	87902.7	5.04095e+07	1.94815e+07	2.10452e+07	7.26789e+06	9.21254e+06	7.56834e+06	8.7192	5.83032	6.22498	1.93542	1.74938	1.4883	555.019	0.00316611	146.779	0.00283191
DBI	P07108	0.0697826	0.087579	2259.86	3526.41	1403.87	5.23257e+06	4.13982e+06	211109	2705.83	798684	1988.68	0.92615	1.21502	0.06115	0.000433333	0.152817	0.000433333	1332.87	0.00345233	111.733	0.185167
DBN1	Q16643	1.63011	0.282528	2259.86	3526.41	1403.87	1.79867e+06	134227	632832	1.03703e+06	2.02666e+06	1.20301e+06	0.324967	0.0527	0.182417	0.302717	0.396583	0.2137	356.84	0.00237669	593.41	2.19e-05
DBNL	Q9UJU6	14.5942	0.0355333	2259.86	3526.41	1403.87	2452.81	1821.9	88843	260624	894986	726940	0.000433333	0.000433333	0.0246	0.0775	0.1692	0.124967	12.9507	0.404272	261.824	0.000144959
DBT	P11182	20.0256	0.373901	2259.86	3526.41	1403.87				2705.83	628.051	175493	0.000433333	0.000433333	0.000433333	0.000433333	0.000433333	0.0251667	0.773562	0.532199	24.8711	0.278338
DCAF13	Q9NV06	1.18987	0.96582	2259.86	3526.41	1403.87	405033	1821.9	262078	2705.83	413611	579928	0.07045	0.000433333	0.0749167	0.000433333	0.0764167	0.0966333	93.0347	0.137235	138.557	0.0528749
DCAF16	Q9NXF7	2.32139	0.297473	2259.86	3526.41	1403.87	247536	202908	1287.31	236896	288997	871650	0.04425	0.0735	0.000433333	0.0709333	0.0515	0.151917	62.8266	0.172616	194.369	0.000219872
DCAF7	P61962	0.889072	0.504429	2259.86	3526.41	1403.87	166784	216711	776503	215146	1.18732e+06	1988.68	0.0295667	0.0782	0.226083	0.0632667	0.233117	0.000433333	161.332	0.000836263	195.331	0.0687624
DCAKD	Q8WVC6	0.907551	0.971862	2259.86	3526.41	1403.87	102625	1821.9	72090.9	2705.83	95098.8	116260	0.0170833	0.000433333	0.0189	0.000433333	0.0168833	0.0157333	24.5528	0.146785	29.772	0.0515707
DCD	P81605	3361.23	0.373901	5.3064e+06	3.38895e+06	1.75838e+06	2452.81	1821.9	1287.31	1.64061e+07	628.051	1988.68	0.000433333	0.000433333	0.000433333	4.36873	0.000433333	0.000433333	0.000532061	3.58e-05	1.56965	0.107762
DCPS	Q96C86	0.0424077	0.0286946	2259.86	3526.41	1403.87	399981	852355	726692	2705.83	122013	1988.68	0.0687667	0.251583	0.211	0.000433333	0.0216667	0.000433333	275.242	8.86e-05	17.6224	0.18583
DCTN1	Q14203	49.2592	0.00948569	2259.86	3526.41	1403.87	2452.81	1821.9	21131.8	271458	203887	990919	0.000433333	0.000433333	0.00505	0.0803167	0.0355167	0.175617	3.53352	0.4331	203.927	0.000377599
DCTN2	Q13561	2.54693	0.0115013	2259.86	3526.41	1403.87	407890	188846	346475	953540	991430	899830	0.07155	0.0702167	0.10415	0.276683	0.19215	0.1575	131.181	0.000159275	395.653	1.13e-05
DCTN5	Q9BTE1	1.25369	0.399951	2259.86	3526.41	1403.87	159961	1821.9	294536	149092	336645	236042	0.0286333	0.000433333	0.0851167	0.0458167	0.06115	0.0361833	63.4645	0.140428	100.385	0.000100664
DCUN1D5	Q9BTE7	0.00246828	0.000314745				387720	324554	1.19415e+06				0.0663167	0.108283	0.352083	0.000433333	0.000433333	0.000433333	265.144	0.000357286
DDB1	Q16531	0.321281	0.00341469	2259.86	3526.41	1403.87	7.238e+06	5.68667e+06	4.33042e+06	1.52502e+06	3.12949e+06	1.87152e+06	1.2937	1.66943	1.29783	0.447183	0.589583	0.3322	2399.83	1.36e-05	907.635	1.84e-05
DDI2	Q5TDH0	1.2755	0.902736	2259.86	3526.41	1403.87	368564	421465	413935	216306	1.39085e+06	461342	0.0646167	0.136317	0.1229	0.0635333	0.273283	0.0762333	167.446	4.27e-05	287.685	0.000414602
DDOST	P39656	1.00719	0.520933	2259.86	3526.41	1403.87	222828	186303	75088.9	129697	483392	1988.68	0.0402333	0.0695333	0.0200167	0.03965	0.0906333	0.000433333	67.3449	0.00062229	85.5446	0.0688328
DDX1	Q92499	0.801144	0.110545	2259.86	3526.41	1403.87	6.29399e+06	4.35252e+06	4.57293e+06	3.43891e+06	4.60863e+06	6.3558e+06	1.14748	1.28142	1.38902	0.9583	0.881683	1.21872	2116.71	1.19e-05	2003.21	9.09e-06
DDX10	Q13206	1.65099	0.216591	2259.86	3526.41	1403.87	1.44449e+06	922014	1.08598e+06	1.08025e+06	1.67563e+06	4.07018e+06	0.26255	0.271933	0.316217	0.317483	0.33265	0.754367	480.169	3.04e-05	949.363	6.88e-05
DDX17	Q92841	0.625384	0.26615	574325	33032.2	81563.2	7.07361e+07	2.2093e+07	4.18354e+07	1.00738e+07	1.9068e+07	6.65087e+07	12.2491	6.66127	12.4077	2.69853	3.65542	13.2318	195.472	0.00297285	138.841	0.00311997
DDX18	Q9NVP1	0.949354	0.760503	56147.7	3526.41	1403.87	2.05289e+07	9.02031e+06	1.26539e+07	8.96635e+06	1.56951e+07	2.09588e+07	3.7781	2.63713	3.69412	2.40007	3.06083	4.13645	690.972	0.00255474	746.917	0.00123977
DDX19A	Q9NUU7	4.31554	0.0999605	2259.86	3526.41	1403.87	169754	120132	496903	2.28723e+06	611371	1.23793e+06	0.0300833	0.0484167	0.145083	0.62995	0.11705	0.217883	109.426	0.000814896	575.305	8.65e-05
DDX19B	Q9UMR2	3.61022	0.166942	2259.86	3526.41	1403.87	188468	130889	587981	2.37753e+06	677845	754679	0.0344667	0.0515	0.170117	0.6604	0.1335	0.130617	126.192	0.000865782	529.9	0.000107168
DDX20	Q9UHI6	4.19979	0.932035	2259.86	3526.41	1403.87	104482	44925.9	28652.8	43498.4	9448.87	1.07052e+06	0.0179667	0.02295	0.00713333	0.01475	0.00158333	0.185467	24.7645	0.00249616	156.251	0.033906
DDX21	Q9NR30	0.811781	0.174605	1.73865e+06	3526.41	1.05412e+06	2.03384e+08	1.14341e+08	1.20127e+08	9.4431e+07	1.47806e+08	1.5798e+08	34.6479	36.6794	42.494	24.0455	33.7045	34.6479	156.583	0.0294151	143.124	0.0152158
DDX23	Q9BUQ8	0.85334	0.316951	2259.86	3526.41	1403.87	3.23909e+06	1.97825e+06	1.97635e+06	2.40805e+06	2.52664e+06	2.12321e+06	0.6017	0.600083	0.597383	0.6658	0.488933	0.380567	1000.49	2.43e-05	981.608	6.84e-06
DDX24	Q9GZR7	1.22616	0.483417	2259.86	3526.41	1403.87	823581	80599.9	734684	478807	814813	1.14071e+06	0.150717	0.0362333	0.215133	0.13525	0.156467	0.2013	227.932	0.00314066	338.564	4.57e-05
DDX27	Q96GQ7	0.810394	0.326643	2259.86	3526.41	1403.87	4.1079e+06	2.85725e+06	3.84491e+06	3.14963e+06	4.371e+06	3.0472e+06	0.754367	0.8532	1.16292	0.864117	0.823983	0.557083	1503.46	1.39e-05	1469.77	7.18e-06
DDX31	Q9H8H2	0.827609	0.994112	2259.86	3526.41	1403.87	619350	1.41756e+06	407958	534222	991192	1.06679e+06	0.11125	0.40795	0.120333	0.151917	0.19215	0.185217	340.03	0.000219176	360.522	3.39e-05
DDX39A	O00148	0.710945	0.0114595	277988	15961.6	48424.5	2.96834e+07	1.93222e+07	1.8015e+07	1.2972e+07	2.00629e+07	2.2234e+07	5.49762	5.73073	5.26223	3.44487	3.82977	4.44927	195.752	0.0022303	161.428	0.00127266
DDX39B	Q13838	0.699602	0.0106792	387823	15961.6	48424.5	3.09852e+07	2.12699e+07	1.87281e+07	1.33518e+07	2.16475e+07	2.30082e+07	5.79855	6.38923	5.49762	3.62152	4.21393	4.5373	156.97	0.00350357	128.276	0.00202637
DDX3X	O00571	6.7348	0.000357255	479992	3526.41	1403.87	3.15439e+06	2.85357e+06	1.94945e+06	2.06207e+07	1.95961e+07	2.15188e+07	0.58125	0.850517	0.580333	5.52023	3.75953	4.27132	16.4097	0.0440532	127.31	0.0077204
DDX3Y	O15523	8.55745	0.000246089	26679.6	3526.41	1403.87	2.34295e+06	1.71547e+06	1.22009e+06	1.80226e+07	1.76977e+07	1.60251e+07	0.437517	0.512517	0.358217	4.8101	3.30765	3.07753	166.989	0.00284257	1637	0.000366445
DDX41	Q9UJV9	0.300724	0.223185	2259.86	3526.41	1403.87	1.72426e+06	1.2391e+06	596263	662295	628.051	409987	0.313733	0.3677	0.17295	0.187733	0.000433333	0.0687667	495.07	0.000114043	149.22	0.114257
DDX42	Q86XP3	0.452554	0.0565029	2259.86	3526.41	1403.87	1.75083e+06	1.58098e+06	1.37144e+06	1.01935e+06	677336	630856	0.318517	0.464483	0.405883	0.298817	0.133033	0.106183	654.124	1.85e-05	323.713	2.22e-05
DDX46	Q7L014	0.43221	0.00109313	30615.1	3526.41	1403.87	5.40772e+06	3.86198e+06	2.87078e+06	1.66956e+06	2.15094e+06	2.10564e+06	0.95085	1.12005	0.88295	0.4822	0.416467	0.378017	341.548	0.00209722	166.72	0.00149314
DDX47	Q9H0S4	1.37333	0.780304	18136.7	3526.41	1403.87	8.06126e+06	3.1973e+06	2.84172e+06	1.06246e+07	4.33961e+06	4.17607e+06	1.45805	0.936167	0.87505	2.91243	0.811667	0.765667	611.275	0.00111665	829.768	0.000447403
DDX49	Q9Y6V7	0.588603	0.050895	2259.86	3526.41	1403.87	1.80263e+06	721811	688287	614256	727988	706176	0.326433	0.219917	0.1977	0.175617	0.142	0.120333	446.823	0.000122608	284.893	1.49e-05
DDX5	P17844	0.62597	0.0413985	957865	73262.6	292377	5.58367e+07	4.01676e+07	2.87341e+07	1.96578e+07	2.85726e+07	4.02815e+07	9.5545	11.4688	8.7192	5.24727	5.30438	8.06627	94.2485	0.00288987	66.8769	0.00192475
DDX50	Q9BQ39	0.900286	0.584899	2259.86	3526.41	1403.87	1.33523e+07	7.19053e+06	6.38738e+06	3.69153e+06	1.14162e+07	1.35183e+07	2.46735	2.05158	1.98435	1.02165	2.13463	2.69853	3745.43	1.94e-05	3981.29	3.6e-05
DDX51	Q8N8A6	2.24404	0.139446	2259.86	3526.41	1403.87	1.85856e+06	97588.4	116683	1.03944e+06	1.32954e+06	2.00502e+06	0.337867	0.0414667	0.0328333	0.303533	0.26005	0.361333	288.287	0.00824901	608.334	1.98e-05
DDX52	Q9Y2R4	0.586956	0.157249	2259.86	3526.41	1403.87	4.36125e+06	3.86258e+06	6.26313e+06	2.8516e+06	3.50759e+06	4.42004e+06	0.793583	1.12278	1.94202	0.783	0.6554	0.8263	2014.84	1.46e-05	1499.17	7.59e-06
DDX54	Q8TDD1	0.897998	0.826328	2259.86	3526.41	1403.87	5.45798e+06	5.05159e+06	1.36012e+06	5.22335e+06	4.25221e+06	1.88863e+06	0.96425	1.49258	0.401617	1.42922	0.797333	0.340333	1650.83	0.000152388	1580.52	2.82e-05
DDX55	Q8NHQ9	0.384192	0.0237285	2259.86	3526.41	1403.87	1.24693e+06	394224	759234	265231	509346	313837	0.233117	0.129317	0.222083	0.0789	0.0957	0.0499667	333.844	0.000172309	151.376	5.33e-05
DDX56	Q9NY93	1.25337	0.414987	2259.86	3526.41	1403.87	1.4957e+06	501036	1.10235e+06	845219	1.45189e+06	2.28575e+06	0.2714	0.159283	0.320717	0.23955	0.288	0.414233	431.019	0.00013669	637.381	3.99e-05
DDX6	P26196	4.39132	0.0131265	2259.86	3526.41	1403.87	1.50311e+06	824204	298129	3.05894e+06	5.34167e+06	4.29365e+06	0.27305	0.246433	0.0864167	0.846833	1.01032	0.80355	365.144	0.000440235	1765.51	8.73e-06
DECR1	Q16698	4.54375	0.424369	2259.86	3526.41	1403.87	2452.81	1821.9	128990	2705.83	438064	499324	0.000433333	0.000433333	0.0355167	0.000433333	0.0810167	0.0838667	18.5344	0.400656	130.747	0.0526797
DEF6	Q01524	0.982297	0.607846	2259.86	3526.41	1403.87	50434.5	41241.7	25324.4	59987	628.051	118536	0.0091	0.0216	0.00601667	0.0193833	0.000433333	0.01625	16.2724	0.00109777	24.9162	0.148514
DEK	P35659	0.984019	0.792918	339625	3526.41	46223.2	6.05584e+07	4.07516e+07	3.69576e+07	3.75742e+07	5.5201e+07	6.05114e+07	10.6897	11.6876	11.3492	9.91887	10.861	12.4077	355.102	0.00602058	393.674	0.00284886
DENR	O43583	27.2636	0.0679247	2259.86	3526.41	1403.87	160628	1821.9	127863	2.16728e+06	5.64358e+06	602502	0.0288167	0.000433333	0.0353	0.6017	1.0558	0.102367	40.3765	0.141726	1170.12	0.000320903
DES	P17661	2.31523	0.00641658	2259.86	3526.41	4461.02	534953	404735	571617	1.12564e+06	1.52906e+06	1.59744e+06	0.0959833	0.131917	0.16615	0.3277	0.303533	0.281083	147.483	2.42e-05	414.952	5.96e-06
DFFA	O00273	0.234346	0.0435249	2259.86	3526.41	1403.87	2.73647e+06	1.44404e+06	1.46358e+06	834688	297262	187415	0.509083	0.414233	0.428817	0.235767	0.0532667	0.0278333	784.977	3.91e-05	183.496	0.000297339
DFFB	O76075	0.0129741	7.62e-05				239965	85764.7	71931.6				0.0432667	0.0380333	0.0189	0.000433333	0.000433333	0.000433333	55.3064	0.00103196
DGCR14	Q96DF8	0.302256	0.101865	2259.86	3526.41	1403.87	698726	303470	1.32754e+06	320898	346624	204644	0.12395	0.1032	0.388883	0.0917833	0.0632667	0.03115	324.019	0.000351053	121.3	5.07e-05
DGCR8	Q8WYQ5	0.0384805	0.120376				2452.81	44089.1	44495.8				0.000433333	0.0226	0.01075	0.000433333	0.000433333	0.000433333	12.6615	0.113459
DHCR24	Q15392	1.35493	0.94943	2259.86	3526.41	1403.87	2452.81	1821.9	45190.7	2705.83	87499.2	1988.68	0.000433333	0.000433333	0.0109667	0.000433333	0.0151667	0.000433333	6.87961	0.413718	12.8222	0.186185
DHFR	P00374	3.18771	0.327503	2259.86	3526.41	1403.87	3.49949e+06	585442	316728	8.46262e+06	1.07719e+06	2.71877e+06	0.6604	0.187417	0.09355	2.30163	0.21155	0.487617	612.18	0.00148767	1704.91	0.000194811
DHRS2	Q13268	5.78205	0.373901	2259.86	3526.41	1403.87				2705.83	40874.1	1988.68	0.000433333	0.000433333	0.000433333	0.000433333	0.00665	0.000433333	0.773562	0.532199	6.33765	0.187761
DHX15	O43143	0.823304	0.410884	116971	3526.41	30646.7	3.80328e+07	2.59315e+07	2.99182e+07	1.35066e+07	4.10931e+07	4.20854e+07	6.86765	8.06627	9.0012	3.67635	7.662	8.36753	621.147	0.00218424	639.69	0.00140905
DHX16	O60231	0.296171	0.0120058	2259.86	3526.41	1403.87	956043	695881	530139	286006	184050	287864	0.17465	0.213183	0.154533	0.0830833	0.03185	0.0457	303.48	5.33e-05	105.411	5.1e-05
DHX29	Q7Z478	34.8077	0.11649	2259.86	3526.41	1403.87				2705.83	142905	139773	0.000433333	0.000433333	0.000433333	0.000433333	0.0251	0.0197167	0.773562	0.532199	39.6909	0.0517039
DHX30	Q7L2E3	2.4803	0.121052	2259.86	3526.41	1403.87	829196	102298	678320	746998	1.40739e+06	2.65559e+06	0.1522	0.0431333	0.194183	0.21155	0.276683	0.477883	223.892	0.00199548	668.968	7.06e-05
DHX33	Q9H6R0	1.66258	0.11195	2259.86	3526.41	1403.87	98832.6	41690	44454.7	60206.7	181591	200011	0.0162	0.02195	0.01075	0.0193833	0.0315167	0.0304	25.7265	0.00109267	61.4464	0.000485359
DHX36	Q9H2U1	0.68767	0.264681	2259.86	3526.41	1403.87	130322	60808.5	145913	109140	100758	97777.7	0.0231167	0.0285	0.0401667	0.0331667	0.0179667	0.0119833	46.8757	0.000548516	42.7913	7e-05
DHX37	Q8IY37	0.478899	0.00278177	2259.86	3526.41	1403.87	695005	250957	316684	174830	258953	297192	0.123483	0.0894333	0.09355	0.0534167	0.0459333	0.0474167	175.608	0.000226898	101.663	5.66e-05
DHX38	Q92620	0.198823	0.074933	2259.86	3526.41	1403.87	408047	271148	915081	230175	71038.5	66686.6	0.07155	0.0941667	0.273283	0.0687667	0.0118	0.00671667	221.731	0.000277662	51.1673	0.000683507
DHX40	Q8IX18	0.0140667	0.116117				255405	1821.9	166164				0.0458167	0.000433333	0.0461667	0.000433333	0.000433333	0.000433333	58.8848	0.139876
DHX8	Q14562	0.0241588	0.0376224	2259.86	3526.41	1403.87	7.95304e+06	128697	1.69183e+06	49071.1	115840	92521.2	1.42922	0.0507667	0.488933	0.0160667	0.0206333	0.0108667	1359.3	0.00696772	35.8035	0.000316958
DHX9	Q08211	0.58831	0.00594089	1.22954e+06	3526.41	96974.8	4.68625e+07	3.24525e+07	2.81594e+07	1.6917e+07	2.73468e+07	2.90561e+07	8.12172	9.99897	8.5177	4.55635	5.1578	5.95747	80.8054	0.0225163	55.126	0.0138749
DIAPH1	O60610	7.85855	0.000478807	2259.86	3526.41	1403.87	299530	106434	277801	1.25039e+06	2.54174e+06	2.87771e+06	0.05245	0.0444667	0.0791167	0.372517	0.492233	0.518617	95.0974	0.00044466	927.636	2.56e-05
DIAPH3	Q9NSV4	23.0769	0.05968	2259.86	3526.41	1403.87				47230.4	78810.9	13096.4	0.000433333	0.000433333	0.000433333	0.0154667	0.01375	0.000783333	0.773562	0.532199	19.3512	0.00471048
DIDO1	Q9BTC0	0.395262	0.0398122	2259.86	3526.41	1403.87	331148	150573	173227	34258.4	213087	123211	0.0577	0.0581833	0.0487333	0.0114833	0.0368667	0.0167167	91.0898	0.000231928	51.5367	0.00168036
DIEXF	Q68CQ4	0.139483	0.105062	2259.86	3526.41	1403.87	848433	308992	644217	2705.83	221650	161626	0.156167	0.103783	0.187417	0.000433333	0.03885	0.0231167	250.571	0.000164134	53.6819	0.0521995
DIMT1	Q9UNQ2	0.371777	0.0067114	2259.86	3526.41	1403.87	6.63356e+06	2.75546e+06	5.18963e+06	1.51104e+06	2.20075e+06	2.63244e+06	1.20782	0.836	1.57247	0.443	0.427417	0.474033	2027.59	3.39e-05	882.35	1.29e-05
DIP2B	Q9P265	15.2308	0.000900194	2259.86	3526.41	1403.87				23177.1	22554.5	72174.3	0.000433333	0.000433333	0.000433333	0.00895	0.00338333	0.00746667	0.773562	0.532199	16.3983	0.00219089
DIS3	Q9Y2L1	0.531915	0.00047304	2259.86	3526.41	15295.8	3.24258e+06	2.03561e+06	1.85805e+06	971810	1.67831e+06	1.80347e+06	0.6047	0.6135	0.542983	0.28495	0.333333	0.318517	338.498	0.000522928	211.25	0.000373161
DKC1	O60832	0.688323	0.251598	51836.4	3526.41	25544.4	1.01615e+07	3.57961e+06	7.47811e+06	3.92136e+06	7.22285e+06	5.94055e+06	1.8485	1.0558	2.32418	1.092	1.36373	1.14315	262.266	0.00229457	211.165	0.00107494
DLD	P09622	2.29041	0.0671144	2259.86	3526.41	1403.87	1.48794e+06	2.52126e+06	1.33998e+06	5.58965e+06	4.56657e+06	4.72342e+06	0.270233	0.765667	0.395017	1.52358	0.87085	0.88295	743.96	3.6e-05	2069.45	4.71e-06
DLGAP5	Q15398	28.0882	0.00768268	2259.86	3526.41	1403.87	25842.1	1821.9	1287.31	149640	334234	324403	0.0048	0.000433333	0.000433333	0.04605	0.0608333	0.0522833	4.02652	0.597663	112.414	0.000112669
DMAP1	Q9NPF5	0.354742	0.468166	7532.83	3526.41	1403.87	184320	41363.7	1287.31	58533	628.051	1988.68	0.0333	0.0218	0.000433333	0.0188333	0.000433333	0.000433333	18.2114	0.296486	4.90646	0.442055
DNAJA1	P31689	1.48764	0.0260089	2259.86	3526.41	1403.87	3.70781e+06	2.67822e+06	2.65443e+06	3.48985e+06	6.05986e+06	7.00012e+06	0.6944	0.811667	0.818583	0.9666	1.1279	1.36373	1257.34	1.52e-05	2301.74	1.09e-05
DNAJA2	O60884	1.98161	0.131949	2259.86	3526.41	1403.87	2.90496e+06	647163	1.16425e+06	3.86916e+06	3.09101e+06	2.71715e+06	0.536183	0.199983	0.340333	1.06892	0.578483	0.4858	655.949	0.00023989	1345.91	7.07e-06
DNAJA3	Q96EY1	233.323	0.00336659	2259.86	3526.41	1403.87	23187.7	1821.9	1287.31	1.69306e+06	575309	3.31048e+06	0.0043	0.000433333	0.000433333	0.489867	0.109333	0.6063	3.65736	0.608339	775.901	0.000175162
DNAJB1	P25685	2.1592	0.163575	2259.86	3526.41	1403.87	824872	747307	211945	1.36352e+06	870971	2.14382e+06	0.151383	0.229833	0.0613167	0.403367	0.164733	0.387417	248.135	0.000448983	608.932	3.32e-05
DNAJB11	Q9UBS4	60.6923	0.373901	2259.86	3526.41	1403.87				263366	628.051	1988.68	0.000433333	0.000433333	0.000433333	0.0780333	0.000433333	0.000433333	0.773562	0.532199	36.9927	0.289605
DNAJC1	Q96KC8	0.121124	0.0256219	2259.86	3526.41	1403.87	79102.9	45083.9	78233.1	2705.83	27156.6	38564.6	0.0130833	0.0231833	0.02125	0.000433333	0.00393333	0.0026	28.1524	0.000481589	9.51678	0.0513051
DNAJC17	Q9NVM6	0.241588	0.03335	2259.86	3526.41	1403.87	400528	521228	226465	99204	176444	96768.1	0.0693	0.167517	0.0663167	0.0309	0.03075	0.0115833	159.694	0.000149412	51.7953	0.000136853
DNAJC2	Q99543	2.65602	0.0609464	2259.86	3526.41	1403.87	431615	57329	361692	524337	1.08477e+06	1.1506e+06	0.0773167	0.0272	0.108283	0.148783	0.213417	0.203	118.306	0.00290645	383.817	4.2e-05
DNAJC21	Q5F1R6	10.8263	0.0434052	2259.86	3526.41	1403.87	2452.81	1821.9	110991	391742	598405	721475	0.000433333	0.000433333	0.0314667	0.112117	0.11445	0.123483	16.0311	0.402013	238.051	3.4e-05
DNAJC6	O75061	0.451121	0.834495	2259.86	3526.41	1403.87	2452.81	75686.4	18409.9	20334.3	39781	40679.1	0.000433333	0.0344	0.00455	0.00833333	0.0064	0.00303333	13.428	0.1377	14.0184	0.000801377
DNAJC7	Q99615	0.855516	0.57905	2259.86	3526.41	1403.87	725834	195886	271647	366167	363701	400268	0.129133	0.0718167	0.07705	0.104717	0.0663167	0.0668	165.973	0.000454213	157.178	2.19e-05
DNAJC8	O75937	0.352173	0.0035308	51128.2	3526.41	1403.87	9.84781e+06	6.13731e+06	3.6352e+06	1.9511e+06	2.64232e+06	3.14772e+06	1.78918	1.77598	1.09987	0.552617	0.50805	0.582233	349.997	0.00355031	138.09	0.00264391
DNAJC9	Q8WXX5	0.825023	0.173054	77159.6	3526.41	1403.87	2.24387e+07	1.57025e+07	1.2618e+07	1.42509e+07	1.88899e+07	1.41445e+07	4.13645	4.72908	3.65542	3.85257	3.62152	2.85598	618.336	0.00321339	576.019	0.00160842
DNM1L	O00429	6.17535	0.050967	2259.86	3526.41	1403.87	34569.6	1821.9	10093.3	79457.5	121417	101953	0.00613333	0.000433333	0.00303333	0.02475	0.0215667	0.0129667	6.46508	0.206393	42.1169	0.000102539
DNM2	P50570	3.41544	0.00998519	2259.86	3526.41	1403.87	222813	99732.2	279231	781503	674981	1.14591e+06	0.0402333	0.0420167	0.0798667	0.21955	0.131583	0.202567	83.6946	0.000425213	361.939	2.17e-05
DNM3	Q9UQ16	1.72938	0.127308	2259.86	3526.41	1403.87	100970	82282.4	77766	195814	185415	246899	0.0166667	0.037	0.0211	0.05895	0.0320167	0.0383333	36.3022	0.000192042	87.3595	4.27e-05
DNMT1	P26358	0.363667	0.00164274	8703.46	3526.41	1403.87	7.65289e+06	4.95162e+06	4.12967e+06	1.75436e+06	1.97048e+06	3.21564e+06	1.36575	1.4682	1.23685	0.50595	0.383767	0.5907	1227.41	0.000192594	509.066	0.000159895
DNMT3B	Q9UBC3	0.00756327	0.000249419				398500	220581	85717.4				0.0686	0.0798667	0.0234167	0.000433333	0.000433333	0.000433333	98.023	0.00100746
DNPEP	Q9ULA0	4.02095	0.448408	2259.86	3526.41	1403.87	448325	1821.9	1287.31	2705.83	915885	894131	0.0810833	0.000433333	0.000433333	0.000433333	0.172617	0.156467	62.7852	0.473161	252.112	0.0530833
DNTTIP1	Q9H147	0.0210982	0.373901				346594	1821.9	1287.31				0.06075	0.000433333	0.000433333	0.000433333	0.000433333	0.000433333	48.6364	0.478517
DNTTIP2	Q5QJE6	1.2345	0.350753	2259.86	3526.41	1403.87	2.19514e+06	1.61294e+06	2.12666e+06	2.22717e+06	2.4907e+06	4.23792e+06	0.40085	0.479117	0.645633	0.6145	0.481017	0.787833	825.399	1.81e-05	1245.57	1.37e-05
DOHH	Q9BU89	66.3077	9.33e-07	2259.86	3526.41	1403.87				109842	161544	174634	0.000433333	0.000433333	0.000433333	0.0333	0.0278667	0.0250333	0.773562	0.532199	62.0323	7.93e-05
DONSON	Q9NYP3	0.22807	0.373901				26728.1	1821.9	1287.31				0.00483333	0.000433333	0.000433333	0.000433333	0.000433333	0.000433333	4.14975	0.594525
DPEP1	P16444	0.0646766	0.373901	24565.7	3526.41	1403.87	2452.81	32404.1	1287.31	2705.83	628.051	1988.68	0.000433333	0.0192333	0.000433333	0.000433333	0.000433333	0.000433333	1.22539	0.966713	0.18045	0.139286
DPF2	Q92785	0.961391	0.49597	2259.86	3526.41	1403.87	755154	1.1323e+06	315295	2705.83	1.44345e+06	1.41706e+06	0.134217	0.333333	0.0923333	0.000433333	0.28625	0.251583	306.357	0.000252919	398.214	0.0533485
DPH5	Q9H2P9	0.598412	0.833452	2259.86	3526.41	1403.87	104617	1821.9	106594	2705.83	48618.6	146317	0.0179667	0.000433333	0.0298667	0.000433333	0.00796667	0.0204833	29.6285	0.143916	27.4878	0.0556588
DPM1	O60762	0.258349	0.171755	2259.86	3526.41	1403.87	382688	285839	181881	108123	628.051	157186	0.0658333	0.0974833	0.0522833	0.0329167	0.000433333	0.02235	118.274	0.000151364	36.9864	0.136557
DPP3	Q9NY33	3.78118	0.12259	2259.86	3526.41	1403.87	33004.4	1821.9	32571.6	69628.5	69801.8	141571	0.00585	0.000433333	0.00788333	0.0222333	0.0113833	0.01995	9.37365	0.160043	39.0814	0.000247288
DPY30	Q9C005	1.28954	0.475891	2259.86	3526.41	1403.87	1.46103e+07	1.02803e+07	6.35379e+06	2705.83	2.11134e+07	2.69491e+07	2.62732	2.87763	1.96783	0.000433333	4.11582	5.52023	4345.45	1.99e-05	6684.88	0.0545694
DR1	Q01658	0.666827	0.379402	2259.86	3526.41	1403.87	3.15642e+06	1.33669e+06	1.05503e+06	102743	1.83023e+06	2.62682e+06	0.582233	0.388317	0.309267	0.0315167	0.35305	0.46885	771.632	0.000101374	634.174	0.00259786
DRAP1	Q14919	0.751219	0.220487	2259.86	3526.41	1403.87	3.12161e+06	1.88199e+06	1.19623e+06	1.05063e+06	2.2359e+06	2.10876e+06	0.57235	0.5663	0.3545	0.306833	0.436033	0.378817	862.268	6.14e-05	750.373	2.55e-05
DRG1	Q9Y295	1.97861	0.229307	2259.86	3526.41	1403.87	2.00605e+06	191759	1.66484e+06	3.02987e+06	3.16741e+06	2.0938e+06	0.361333	0.07045	0.479117	0.831383	0.595633	0.3753	537.215	0.00173198	1153.12	9.01e-06
DRG2	P55039	1.5641	0.373901	2259.86	3526.41	1403.87				2705.83	628.051	25108	0.000433333	0.000433333	0.000433333	0.000433333	0.000433333	0.00116667	0.773562	0.532199	3.95567	0.353486
DROSHA	Q9NRR4	0.32493	0.131156	2259.86	3526.41	1403.87	38835	19199.1	31834.9	16110.8	14231.3	1988.68	0.00665	0.0154	0.0077	0.00731667	0.00191667	0.000433333	12.4989	0.00165776	4.49654	0.0823913
DSC1	Q08554	12.8462	0.373901	75302	225495	3085.6	2452.81	1821.9	1287.31	47847.8	628.051	1988.68	0.000433333	0.000433333	0.000433333	0.0158333	0.000433333	0.000433333	0.0183032	0.0796872	0.166066	0.141929
DSCR3	O14972	2.23311	0.540972	2259.86	3526.41	1403.87	21264.3	1821.9	1287.31	20995.7	628.051	34396.5	0.00406667	0.000433333	0.000433333	0.00856667	0.000433333	0.00201667	3.38984	0.617571	7.79126	0.196109
DSG1	Q02413	1.63134	0.626823	664733	349183	214654	466113	162375	230744	827776	341648	319360	0.0836833	0.0618167	0.06725	0.2334	0.06235	0.0513167	0.699375	0.481551	1.2118	0.340698
DSP	P15924	3.10647	0.173104	452842	516996	96840.6	583945	8104.71	103286	935309	664880	324382	0.103783	0.0122	0.0292833	0.2714	0.127583	0.0522833	0.65187	0.398205	1.80427	0.153103
DSTN	P60981	2.29135	0.00841833	2259.86	3526.41	1403.87	864163	287949	308435	938440	1.27381e+06	1.52139e+06	0.158283	0.09785	0.0900167	0.27305	0.2504	0.2697	203.132	0.000293213	519.272	1.54e-05
DTD1	Q8TEA8	29.4615	0.00318561	2259.86	3526.41	1403.87				72210.5	67616.8	49587.4	0.000433333	0.000433333	0.000433333	0.0231167	0.01105	0.00413333	0.773562	0.532199	26.3437	0.000164858
DTYMK	P23919	0.701624	0.364402	2259.86	3526.41	1403.87	603894	172084	160777	233523	240908	256253	0.108283	0.0649	0.0443833	0.0700167	0.04235	0.0402833	130.283	0.000722909	101.623	3.1e-05
DUS1L	Q6P1R4	0.00558339	0.000387076				593316	293417	93214.7				0.10595	0.100567	0.0263167	0.000433333	0.000433333	0.000433333	136.29	0.00141291
DUS3L	Q96G46	0.010247	0.00297586				47896.5	80873.9	288258				0.0087	0.03645	0.0817167	0.000433333	0.000433333	0.000433333	58	0.00298624
DUSP3	P51452	0.466372	0.870689	2259.86	3526.41	1403.87	2452.81	1821.9	67652.3	2705.83	628.051	76382.6	0.000433333	0.000433333	0.0179667	0.000433333	0.000433333	0.00791667	10.0036	0.407534	11.0869	0.301055
DUSP9	Q99956	190.859	0.00173112	2259.86	3526.41	1403.87				253240	94562.8	892291	0.000433333	0.000433333	0.000433333	0.0757667	0.0167167	0.155633	0.773562	0.532199	172.471	0.00117671
DUT	P33316	0.0324011	0.0127695	2259.86	3526.41	1403.87	4.04908e+07	2.93196e+06	3.20753e+06	294335	623720	522207	7.14932	0.878583	0.9934	0.0857833	0.120333	0.0861833	6485.31	0.000853016	200.311	5.42e-05
DYNC1H1	Q14204	5.28002	0.00315952	2259.86	3526.41	1403.87	154743	34551	138062	532593	554123	1.12314e+06	0.0276	0.0198833	0.0387	0.15155	0.106183	0.197317	45.5285	0.00255262	307.346	4.53e-05
DYNC1I2	Q13409	8.27915	0.125779	2259.86	3526.41	1403.87	163485	1821.9	128908	323135	456652	2.01373e+06	0.0293667	0.000433333	0.0355167	0.0923333	0.0859167	0.362517	40.9191	0.141653	388.52	0.000391683
DYNC1LI1	Q9Y6G9	54.1119	0.00589241	2259.86	3526.41	1403.87	2452.81	1821.9	25649.9	532050	515150	753906	0.000433333	0.000433333	0.00613333	0.1513	0.0972833	0.1302	4.16189	0.426765	250.496	2.23e-05
EBNA1BP2	Q99848	0.907563	0.595597	2259.86	3526.41	1403.87	2.40409e+07	1.07267e+07	1.46837e+07	1.67284e+07	14525297	1.70314e+07	4.30637	3.06083	4.36028	4.4684	2.80432	3.37072	6877.66	1.53e-05	6715.45	2.57e-06
ECD	O95905	40.2821	0.171472	2259.86	3526.41	1403.87				2705.83	23759.9	301463	0.000433333	0.000433333	0.000433333	0.000433333	0.00351667	0.0484167	0.773562	0.532199	45.6081	0.0738656
ECHDC1	Q9NTX5	64.5769	0.373901	2259.86	3526.41	1403.87				286072	628.051	1988.68	0.000433333	0.000433333	0.000433333	0.0830833	0.000433333	0.000433333	0.773562	0.532199	40.1507	0.287798
ECT2	Q9H8V3	0.0555556	0.11656				58269.8	9895.91	1287.31				0.0102333	0.0127333	0.000433333	0.000433333	0.000433333	0.000433333	9.65948	0.284739
EDC3	Q96F86	4.1837	0.0142256	2259.86	3526.41	1403.87	29064.4	23871.1	34886.3	177739	201720	250046	0.00521667	0.01705	0.0084	0.0544167	0.0349833	0.0389	12.2142	0.000880798	87.5512	4.51e-05
EDC4	Q6P2E9	2.14475	0.210848	2259.86	3526.41	1403.87	183789	180178	203217	150055	652830	970445	0.0331667	0.0679167	0.0585	0.0461667	0.125217	0.170883	78.8836	7.87e-05	246.633	0.000529547
EDF1	O60869	0.779553	0.00193418	2259.86	3526.41	1403.87	7.26768e+06	4.51806e+06	4.77198e+06	3.85221e+06	5.80849e+06	5.46661e+06	1.29783	1.33447	1.44448	1.06653	1.07703	1.0345	2302.84	1.4e-05	2103.9	6.39e-06
EED	O75530	0.534511	0.0140739	2259.86	3526.41	1403.87	7.94346e+06	6.19002e+06	4.651e+06	3.57126e+06	3.361e+06	4.53529e+06	1.41897	1.7965	1.39972	0.987167	0.634633	0.845067	2612.53	1.36e-05	1594.9	6.08e-06
EEF1A1	P68104	6.31948	0.000353024	1.8477e+06	209879	509568	1.1429e+08	8.53122e+07	6.42279e+07	478039531	6.57441e+08	6.89516e+08	21.2259	25.182	19.4794	109.271	128.923	178.179	102.772	0.00157588	710.905	0.000207686
EEF1A2	Q05639	8.05121	7.88e-05	1.25731e+06	119086	255113	4.83817e+07	2.74348e+07	2.22663e+07	239997500	3.28877e+08	3.26992e+08	8.42638	8.7192	6.45712	53.382	70.1121	66.5362	60.118	0.00349611	549.104	0.000322273
EEF1B2	P24534	1.612	0.133534	2259.86	3526.41	1403.87	4.99135e+06	4.06746e+06	3.67454e+06	9.33777e+06	7.83115e+06	6.31918e+06	0.88295	1.19767	1.12005	2.47605	1.4781	1.20532	1770.95	1.14e-05	3266.71	4.7e-06
EEF1D	P29692	2.10295	0.0494748	2259.86	3526.41	23343.5	3.33584e+06	4.0973e+06	4.48227e+06	1.05052e+07	9.29521e+06	1.05091e+07	0.623967	1.20037	1.3549	2.84238	1.7621	2.0813	409.045	0.000820525	1040.5	0.000238799
EEF1E1	O43324	3.47117	0.0533946	2259.86	3526.41	1403.87	2.0934e+06	159585	775341	3.19409e+06	3.88106e+06	3.83456e+06	0.378817	0.06105	0.225633	0.881683	0.717517	0.710867	421.178	0.00206989	1517.31	5.56e-06
EEF1G	P26641	1.55518	0.035578	2259.86	3526.41	1403.87	9.73668e+06	8.19184e+06	9.66542e+06	1.28173e+07	2.06962e+07	1.69231e+07	1.74938	2.37422	2.77802	3.41777	3.9759	3.33957	3837.74	6.79e-06	7014.69	3.83e-06
EEF2	P13639	3.03898	0.000232967	106043	3526.41	56853.3	1.57661e+07	9.71189e+06	1.18876e+07	3.56196e+07	4.50395e+07	4.84238e+07	2.86518	2.81245	3.48195	9.5545	8.28235	9.99897	224.523	0.00448492	775.635	0.00110308
EFHD2	Q96C19	114.744	0.00651704	2259.86	3526.41	1403.87				204045	442702	62115.7	0.000433333	0.000433333	0.000433333	0.0604167	0.0826667	0.00608333	0.773562	0.532199	98.5881	0.00112918
EFTUD1	Q7Z2Z2	51.5769	0.000307966	2259.86	3526.41	1403.87				30923.1	182932	173047	0.000433333	0.000433333	0.000433333	0.0106667	0.0317333	0.02465	0.773562	0.532199	53.8101	0.00204503
EFTUD2	Q15029	0.751599	0.111434	49161.1	3526.41	1403.87	8.25046e+06	5.85953e+06	6.46688e+06	4.79401e+06	5.54015e+06	7.9856e+06	1.49568	1.72933	2.0033	1.33447	1.04327	1.55187	380.409	0.00283807	338.681	0.00155216
EGLN1	Q9GZT9	1.17002	0.888907	2259.86	3526.41	1403.87	48844.1	53650.4	66498.3	109390	23951.6	171280	0.00883333	0.02575	0.0176667	0.0332167	0.00351667	0.0244	23.5034	0.000332676	42.3665	0.00281003
EHBP1	Q8NDI1	0.0401024	0.182035	2259.86	3526.41	1403.87	107000	1821.9	144458	2705.83	7287.61	1988.68	0.0185167	0.000433333	0.03965	0.000433333	0.00148333	0.000433333	35.226	0.143081	1.66646	0.213576
EHD1	Q9H4M9	156.115	6.64e-08	2259.86	3526.41	1403.87				242925	383824	369266	0.000433333	0.000433333	0.000433333	0.0726	0.0693	0.06105	0.773562	0.532199	138.525	4.04e-05
EHMT1	Q9H9B1	0.165086	0.130362	2259.86	3526.41	1403.87	214360	67918.3	453648	2705.83	129613	87453.2	0.0383333	0.03075	0.133033	0.000433333	0.0228667	0.0100667	102.352	0.0019448	30.5658	0.0519522
EHMT2	Q96KQ7	0.239519	0.143805	2259.86	3526.41	1403.87	308775	128763	101177	55068.9	78063	1988.68	0.0538	0.0508833	0.0285	0.0178667	0.0136	0.000433333	74.9239	0.000584804	18.7925	0.069393
EIF1	P41567	1.38964	0.568537	2259.86	3526.41	1403.87	4.88598e+06	4.36127e+06	2.01163e+06	8.2013e+06	4.60153e+06	4.01382e+06	0.870017	1.28865	0.6047	2.22227	0.879833	0.737983	1565.88	4.44e-05	2338.85	1.14e-05
EIF1AD	Q8N9N8	1.16775	0.406179	2259.86	3526.41	1403.87	2452.81	753381	212000	285979	866678	568483	0.000433333	0.23065	0.0613167	0.0830833	0.1639	0.0944667	134.606	0.118113	239.375	0.000100337
EIF1AX	P47813	1.29381	0.462397	2259.86	3526.41	1403.87	2.73277e+06	457799	1287.31	1.37853e+06	1.97606e+06	329991	0.506767	0.14775	0.000433333	0.408517	0.385783	0.0530833	443.921	0.164398	512.448	0.000282967
EIF1B	O60739	2.0107	0.255687	2259.86	3526.41	1403.87	2.49458e+06	964192	412107	3.73746e+06	2.06112e+06	1.81856e+06	0.46885	0.281367	0.122083	1.03172	0.40085	0.321367	538.36	0.000475053	1059.39	1.79e-05
EIF2A	Q9BY44	11.5272	6.8e-06	2259.86	3526.41	1403.87	155102	50774.6	88740	1.15665e+06	1.43219e+06	1.52763e+06	0.0278667	0.0250333	0.0245167	0.339083	0.283083	0.270233	40.9751	0.000916709	572.516	1.06e-05
EIF2AK2	P19525	6.63271	0.128371	2259.86	3526.41	1403.87	2452.81	113933	278640	888675	1.3523e+06	1.80392e+06	0.000433333	0.04655	0.0794833	0.255367	0.264533	0.318917	54.9399	0.116323	562.561	2.3e-05
EIF2B1	Q14232	1.67425	0.259803	2259.86	3526.41	1403.87	1.02354e+06	277474	2.73513e+06	2.97564e+06	3.66471e+06	2.23759e+06	0.19215	0.0959833	0.846833	0.814667	0.683933	0.401617	561.344	0.00108515	1234.74	9.34e-06
EIF2B3	Q9NR50	8.4627	0.0108652	2259.86	3526.41	1403.87	350364	172596	578540	1.59493e+06	7.52659e+06	3.18357e+06	0.0613167	0.0652	0.16705	0.464483	1.43368	0.5862	153.196	0.000346726	1711.38	7.49e-05
EIF2B4	Q9UI10	13.4354	0.0493291	2259.86	3526.41	1403.87	62365.3	1821.9	90768.6	732970	644535	939451	0.0108667	0.000433333	0.0255667	0.206883	0.1237	0.164733	21.5511	0.148402	322.241	1.76e-05
EIF2B5	Q13144	21.28	0.0284105	2259.86	3526.41	1403.87	2452.81	1821.9	122927	752502	1.40487e+06	1.4218e+06	0.000433333	0.000433333	0.0340167	0.213417	0.276117	0.252783	17.6911	0.401078	497.788	2.56e-05
EIF2D	P41214	9.50573	0.0786422	2259.86	3526.41	1403.87	2452.81	49458.7	23547.5	94422.1	568812	872707	0.000433333	0.02465	0.00543333	0.0292833	0.1086	0.1522	10.4948	0.121293	213.618	0.00112576
EIF2S1	P05198	2.96661	0.00314299	2259.86	3526.41	1403.87	3.84162e+06	2.10241e+06	3.03034e+06	9.73745e+06	1.31528e+07	8.84895e+06	0.729383	0.62995	0.947067	2.55687	2.52643	1.7589	1248.15	2.31e-05	4414.26	4.22e-06
EIF2S2	P20042	4.99913	0.0010675	2259.86	3526.41	1403.87	1.0338e+06	446572	343770	2.89229e+06	4.09105e+06	3.52231e+06	0.194183	0.14275	0.1032	0.796133	0.760167	0.643983	253.7	0.000208127	1461.12	6.66e-06
EIF2S3	P41091	1.88929	0.0734401	2259.86	3526.41	1403.87	1.05603e+07	2.66785e+06	6.3303e+06	1.02473e+07	1.47174e+07	1.66603e+07	1.90353	0.807717	1.95262	2.72927	2.87763	3.2045	2720.17	8.37e-05	5789.17	4.37e-06
EIF3A	Q14152	3.03642	0.00621561	2259.86	3526.41	1403.87	2.0365e+06	671263	1.31016e+06	3.62363e+06	4.3394e+06	5.73566e+06	0.36915	0.208367	0.38225	1.00562	0.811667	1.09697	558.81	0.00011325	1905.2	6.97e-06
EIF3B	P55884	3.3296	0.00899689	2259.86	3526.41	1403.87	1.82224e+06	1.78512e+06	2.63749e+06	7.68503e+06	8.90751e+06	9.16937e+06	0.328667	0.53075	0.812083	2.05158	1.70857	1.80528	868.529	2.06e-05	3582.95	3.49e-06
EIF3C	Q99613	3.10702	0.010247	2259.86	3526.41	1403.87	435668	351733	660956	1.20245e+06	2.18977e+06	2.26433e+06	0.07825	0.114333	0.19005	0.358217	0.422683	0.40795	201.436	7.95e-05	786.709	1.87e-05
EIF3CL	B5ME19	3.12542	0.00799126	2259.86	3526.41	1403.87	611918	515966	841593	1.72741e+06	3.01684e+06	3.12512e+06	0.109833	0.165767	0.25105	0.499367	0.5663	0.580333	273.913	4.78e-05	1094.47	1.4e-05
EIF3D	O15371	3.02794	0.00118561	14514.6	3526.41	1403.87	2.81886e+06	2.74621e+06	2.08804e+06	7.08784e+06	1.04238e+07	1.07031e+07	0.524933	0.8263	0.634633	1.89338	1.97623	2.14347	393.579	0.000730507	1451.01	0.000185188
EIF3E	P60228	4.67385	0.0213747	2259.86	3526.41	1403.87	7.00447e+06	893072	1.16525e+06	1.1511e+07	1.38143e+07	1.52398e+07	1.27178	0.264133	0.3425	3.11195	2.68755	2.97993	1260.45	0.000638964	5641.78	3.12e-06
EIF3F	O00303	3.66896	0.000377744	2259.86	3526.41	1403.87	1.809e+06	1.17499e+06	912665	4.92815e+06	5.20517e+06	5.83705e+06	0.3277	0.3425	0.27305	1.35715	0.980817	1.12278	541.943	4.51e-05	2221.15	4.37e-06
EIF3G	O75821	2.76887	0.00136512	2259.86	3526.41	1403.87	2.46326e+06	1.32532e+06	1.32493e+06	3.88511e+06	7.29274e+06	5.04263e+06	0.46305	0.38415	0.388317	1.07212	1.39387	0.955	711.183	4.02e-05	2255.93	8.88e-06
EIF3H	O15372	11.4666	0.00294406	2259.86	3526.41	1403.87	731340	345182	192847	6.71554e+06	4.12059e+06	4.62157e+06	0.129833	0.113267	0.0550667	1.78918	0.765667	0.864117	176.543	0.000406021	2149.85	7.15e-06
EIF3I	Q13347	6.62043	0.0196607	2259.86	3526.41	1403.87	1.07631e+06	273380	108741	1.80214e+06	4.31789e+06	4.5169e+06	0.2013	0.0944667	0.0309667	0.51765	0.80355	0.841917	202.837	0.00230024	1479.38	2.67e-05
EIF3J	O75822	2.90429	0.0250722	2259.86	3526.41	1403.87	594962	1.03532e+06	834773	1.89768e+06	3.88345e+06	3.53318e+06	0.1069	0.303533	0.246433	0.541567	0.71825	0.647917	342.837	4.61e-05	1295.43	1.62e-05
EIF3K	Q9UBQ5	3.84837	0.0015678	2259.86	3526.41	1403.87	3.6489e+06	1.58753e+06	1.30572e+06	7.86127e+06	9.38036e+06	1.02517e+07	0.687567	0.46885	0.381633	2.1265	1.78918	2.0033	909.877	8.02e-05	3823.75	3.68e-06
EIF3L	Q9Y262	8.68746	8.63e-05	10362.5	3526.41	1403.87	2.23141e+06	876365	1.0674e+06	1.03171e+07	1.52011e+07	1.36746e+07	0.406983	0.25785	0.312117	2.77802	2.97993	2.72927	273.017	0.000818748	2562.83	7.9e-05
EIF3M	Q7L2H7	3.23477	0.0304091	2259.86	3526.41	1403.87	2.48528e+06	504944	1.95252e+06	4.41496e+06	7.53904e+06	6.64601e+06	0.467383	0.162367	0.582233	1.21502	1.4379	1.26757	687.434	0.000340553	2586.88	7.13e-06
EIF4A1	P60842	4.85467	2.69e-05	308112	3526.41	42070.9	2.13235e+07	1.35359e+07	1.48663e+07	7.87529e+07	9.32675e+07	1.1125e+08	3.91808	4.03965	4.40583	19.2304	18.2399	22.5507	140.584	0.00926974	800.857	0.00186287
EIF4A2	Q14240	4.79965	0.000115495	134139	3526.41	42070.9	1.05957e+07	5.89722e+06	5.85149e+06	3.81614e+07	4.00096e+07	4.39702e+07	1.92773	1.7406	1.80528	10.1798	7.22298	8.86872	124.318	0.00693251	679.558	0.00121527
EIF4A3	P38919	0.863896	0.133285	495544	3526.41	101930	6.27306e+07	3.48037e+07	4.34486e+07	3.50225e+07	5.05496e+07	5.45728e+07	11.0775	10.5386	12.9738	9.46663	9.5545	10.861	234.581	0.0103261	233.186	0.00510238
EIF4B	P23588	3.2675	0.0118611	2259.86	3526.41	1403.87	953990	204217	471386	1.40778e+06	2.60862e+06	1.87235e+06	0.173867	0.0740667	0.136183	0.418817	0.503633	0.33265	226.643	0.000514986	819.003	1.5e-05
EIF4E	P06730	1.16789	0.947833	2259.86	3526.41	1403.87	345982	811024	1287.31	369016	1.27314e+06	1988.68	0.06065	0.243183	0.000433333	0.1053	0.249617	0.000433333	161.095	0.164879	228.667	0.0658121
EIF4G1	Q04637	1.36168	0.0246722	2259.86	3526.41	1403.87	2.74583e+06	1.84655e+06	1.97947e+06	2.44766e+06	3.90854e+06	4.68442e+06	0.512517	0.557083	0.598733	0.679133	0.722583	0.870017	914.007	1.95e-05	1535.52	1.17e-05
EIF4G2	P78344	7.44479	0.00207238	2259.86	3526.41	1403.87	232619	91102.8	183424	1.65354e+06	1.0048e+06	1.86328e+06	0.0420667	0.03975	0.0528167	0.476467	0.194383	0.331467	70.5335	0.000390252	628.864	1.9e-05
EIF4G3	O43432	1.5029	0.0853796	2259.86	3526.41	1403.87	169176	93557.2	138648	224491	231216	350774	0.0298667	0.04045	0.03885	0.0661333	0.0405	0.0574333	55.8238	0.000215937	112.165	4.73e-05
EIF4H	Q15056	1.68802	0.0157915	2259.86	3526.41	1403.87	7.87598e+06	4.8617e+06	4.26159e+06	1.06051e+07	1.04038e+07	1.04887e+07	1.38902	1.43368	1.28142	2.89813	1.96783	2.06185	2364.25	1.78e-05	4380.66	2.92e-06
EIF5	P55010	4.54144	0.000180727	2259.86	3526.41	1403.87	1.66605e+06	1.26508e+06	1.29592e+06	5.3757e+06	7.7085e+06	9.41222e+06	0.299367	0.373567	0.379517	1.45573	1.45573	1.86817	587.895	2.12e-05	3128.79	6.6e-06
EIF5A	P63241	0.800568	0.352814	184588	3526.41	86596.1	2.95034e+07	1.99294e+07	2.44061e+07	1.11544e+07	2.60446e+07	3.47478e+07	5.43615	6.0159	7.35578	3.06083	4.91963	7.07648	268.789	0.00610419	261.901	0.00367363
EIF5B	O60841	3.09445	0.0380645	2259.86	3526.41	1403.87	5.25831e+06	820886	915267	4.71458e+06	8.86005e+06	7.52608e+06	0.930433	0.245383	0.273683	1.31928	1.69398	1.47213	972.785	0.000568024	2934.67	8.13e-06
EIF6	P56537	1.14396	0.420472	2259.86	3526.41	1403.87	7.19636e+06	4.73491e+06	3.00921e+06	5.56304e+06	7.96782e+06	5.85003e+06	1.28865	1.39703	0.936167	1.51602	1.49935	1.1279	2077.91	3.11e-05	2695.48	5.16e-06
ELAC2	Q9BQ52	0.0948476	0.0573048	2259.86	3526.41	1403.87	2.29035e+06	816279	1.73044e+06	2705.83	576845	1988.68	0.418817	0.244383	0.499367	0.000433333	0.1094	0.000433333	672.735	9.01e-05	80.8801	0.185198
ELAVL1	Q15717	0.72522	0.0492713	187744	3526.41	1403.87	1.86606e+07	1.34356e+07	1.46875e+07	1.05477e+07	1.25204e+07	1.68271e+07	3.45528	3.9759	4.36873	2.86518	2.3847	3.30765	242.813	0.00808089	207.061	0.00441246
ELF1	P32519	0.0399011	0.00624269	2259.86	3526.41	1403.87	114117	60464.2	167669	2705.83	628.051	40003.9	0.0195333	0.0283167	0.04655	0.000433333	0.000433333	0.0029	47.5999	0.000645635	6.02739	0.327183
ELF2	Q15723	0.0287717	0.120924				82973.7	68916.1	1287.31				0.0134	0.03135	0.000433333	0.000433333	0.000433333	0.000433333	21.3038	0.193256
ELL	P55199	0.148924	0.0667249	2259.86	3526.41	1403.87	183229	32301.5	27595.1	17452.3	628.051	11928.9	0.0329167	0.0192333	0.00671667	0.00758333	0.000433333	0.00075	33.8137	0.00848327	4.17367	0.245806
ELMSAN1	Q6PJG2	0.768314	0.49699	2259.86	3526.41	1403.87	44323.6	18575.2	19029.8	36030.8	52540.2	1988.68	0.0081	0.0153	0.00458333	0.0125	0.00856667	0.000433333	11.3946	0.00347469	12.595	0.0717523
ELOVL1	Q9BW60	32.0897	0.373901	2259.86	3526.41	1403.87				2705.83	628.051	259348	0.000433333	0.000433333	0.000433333	0.000433333	0.000433333	0.04085	0.773562	0.532199	36.5336	0.270379
ELOVL5	Q9NYP7	0.45	0.295014	2259.86	3526.41	1403.87	1.20859e+06	722855	708768	2705.83	812878	777783	0.225167	0.220417	0.204417	0.000433333	0.156167	0.1359	367.199	4.84e-05	221.604	0.0530053
ELP2	Q6IA86	3.95067	0.574081	2259.86	3526.41	1403.87	38093	1821.9	16186.3	2705.83	137790	137070	0.0066	0.000433333	0.00411667	0.000433333	0.0245167	0.0191	7.80252	0.178719	38.6036	0.051678
ELP3	Q9H9T3	1514.38	0.373901	2259.86	3526.41	1403.87				7.38847e+06	628.051	1988.68	0.000433333	0.000433333	0.000433333	1.96783	0.000433333	0.000433333	0.773562	0.532199	1027.95	0.246008
EMC1	Q8N766	0.512376	0.516026	2259.86	3526.41	1403.87	16505.3	1821.9	8826.22	2705.83	17084	11940.8	0.00346667	0.000433333	0.00283333	0.000433333	0.00226667	0.00075	3.77648	0.210034	4.41307	0.0527831
EMC3	Q9P0I2	0.717602	0.435651	2259.86	3526.41	1403.87	107474	68315.2	43812.5	80687.9	628.051	129621	0.0186333	0.0310167	0.0106667	0.02525	0.000433333	0.0176	30.542	0.000769598	29.337	0.142568
EMD	P50402	0.697676	0.0201953	2259.86	3526.41	1403.87	8.94116e+06	4.61216e+06	4.8746e+06	3.16208e+06	5.93209e+06	5.86909e+06	1.61778	1.36373	1.4781	0.87085	1.10827	1.13225	2562.94	2.07e-05	2081.08	1.11e-05
EMG1	Q92979	0.47387	0.0526982	2259.86	3526.41	1403.87	5.18237e+06	3.82366e+06	5.7939e+06	1.49828e+06	4.40746e+06	2.98386e+06	0.921983	1.11197	1.78352	0.436033	0.831383	0.541567	2058.36	1.26e-05	1236.36	3.35e-05
EML3	Q32P44	18.3333	0.149	2259.86	3526.41	1403.87				2705.83	109928	43885	0.000433333	0.000433333	0.000433333	0.000433333	0.0198833	0.00351667	0.773562	0.532199	21.7685	0.054488
EML4	Q9HC35	2.2875	0.168327	2259.86	3526.41	1403.87	27801.5	17652.6	10521	41843.1	58185.3	190666	0.005	0.0145833	0.00308333	0.0139667	0.00951667	0.0283667	7.78499	0.0061357	40.4295	0.0013164
ENGASE	Q8NFI3	0.150579	0.373901				42654.9	1821.9	1287.31				0.00776667	0.000433333	0.000433333	0.000433333	0.000433333	0.000433333	6.36483	0.558239
ENO1	P06733	1.0589	0.531908	2.2734e+06	163472	599800	2.5313e+08	2.24072e+08	1.84029e+08	2.62468e+08	3.14769e+08	3.10025e+08	48.4973	66.5362	62.7524	62.7524	62.7524	62.7524	217.749	0.00153815	292.183	0.000626295
ENO3	P13929	0.907786	0.660847	2259.86	3526.41	1403.87	1.04747e+07	3.94788e+06	4.74896e+06	3.31651e+06	6.64381e+06	9.3691e+06	1.87543	1.14315	1.42922	0.924567	1.25833	1.85475	2666.36	3.96e-05	2688.32	2.06e-05
ENSA	O43768	0.950379	0.979812	2259.86	3526.41	1403.87	2.38312e+06	1.90947e+06	882147	1.41875e+06	2.31281e+06	1.94316e+06	0.449933	0.574133	0.2637	0.4219	0.45045	0.351517	719.698	8.21e-05	789.236	1.21e-05
ENY2	Q9NPA8	0.419747	0.65361	2259.86	3526.41	1403.87	4.51836e+06	2.34184e+06	1287.31	813707	890953	1.33869e+06	0.811667	0.69615	0.000433333	0.228517	0.1688	0.235767	954.291	0.15062	423.267	1.9e-05
EP300	Q09472	0.063214	0.0123381	2259.86	3526.41	1403.87	15674.6	21002.9	7748.7	2705.83	628.051	4777.76	0.00338333	0.0158333	0.00266667	0.000433333	0.000433333	0.000516667	6.17876	0.0104265	1.12816	0.439638
EP400	Q96L91	3.4247	0.781107	2259.86	3526.41	1403.87	12600	1821.9	3594.2	2705.83	97273.1	23146.4	0.00306667	0.000433333	0.00203333	0.000433333	0.0174167	0.0011	2.50567	0.347136	17.1242	0.0611403
EPB41	P11171	0.82639	0.803458	2259.86	3526.41	1403.87	1.8644e+06	11643.8	1.18233e+06	1.20659e+06	427332	800026	0.339917	0.01315	0.34745	0.360267	0.0785667	0.140067	425.356	0.0410934	338.512	6.69e-05
EPPK1	P58107	3.6209	0.0074922	2259.86	3526.41	1403.87	133290	25873.1	63737.2	178962	550382	322094	0.0238167	0.0176	0.0169667	0.0548667	0.104583	0.05195	31.0008	0.00373715	146.233	0.000147294
EPRS	P07814	3.06621	0.00307201	2259.86	3526.41	1403.87	1.67472e+06	697610	1.32976e+06	3.11524e+06	5.25121e+06	4.93164e+06	0.300933	0.213417	0.389817	0.856983	0.9934	0.921983	514.884	7.46e-05	1849.49	8.66e-06
EPS15	P42566	2.46578	0.778325	2259.86	3526.41	1403.87	2452.81	5587.04	16422.5	2705.83	38202.2	218403	0.000433333	0.0117667	0.00411667	0.000433333	0.00608333	0.0337167	3.4022	0.177092	36.0648	0.0618024
ERAL1	O75616	14.8406	0.24134	2259.86	3526.41	1403.87	15036.6	1821.9	1287.31	2705.83	172232	205230	0.00331667	0.000433333	0.000433333	0.000433333	0.0303	0.03135	2.5237	0.662258	52.8736	0.0520237
ERCC2	P18074	0.9313	0.861838	2259.86	3526.41	1403.87	1.16467e+06	660341	228721	194553	1.24876e+06	859572	0.2141	0.205517	0.0668	0.05835	0.244383	0.150267	285.631	0.000537836	320.284	0.000440302
ERCC3	P19447	0.0932112	0.0325271	2259.86	3526.41	1403.87	178967	89329.1	184256	2705.83	65366.3	1988.68	0.03135	0.0393	0.0530833	0.000433333	0.0106667	0.000433333	62.9406	0.000306463	9.74401	0.186629
ERCC6L	Q2NKX8	50.3974	0.000117663	2259.86	3526.41	1403.87				111173	94076.5	112695	0.000433333	0.000433333	0.000433333	0.0340167	0.0164	0.0151	0.773562	0.532199	44.2195	7.22e-05
ERH	P84090	0.794984	0.586503	1.10774e+06	411648	484815	7.38527e+07	1.66906e+07	2.71491e+07	2.57634e+07	2.0785e+07	4.71166e+07	12.7584	4.99232	8.36753	7.07648	4.0029	9.68422	58.7228	0.00174243	46.7343	0.000292668
ESD	P10768	0.829083	0.477286	2259.86	3526.41	1403.87	3.95561e+06	3.39171e+06	4.43172e+06	2.25951e+06	5.95144e+06	4.22883e+06	0.736283	0.987167	1.32373	0.621183	1.12005	0.785133	1638.22	1.13e-05	1730.12	2.19e-05
ESF1	Q9H501	0.960124	0.583193	2259.86	3526.41	1403.87	440558	2.45369e+06	167225	407855	2.16262e+06	1.64124e+06	0.0793333	0.732283	0.0464667	0.11705	0.418817	0.288	425.788	0.00262176	585.763	0.000214464
ESRRA	P11474	0.00230103	0.303804	2259.86	3526.41	1403.87	8.7814e+07	15126.4	65456.6	30988	109213	54087	15.2297	0.0142	0.0174167	0.0106667	0.0197167	0.00473333	12224.3	0.120862	27.0214	0.00100238
ESYT1	Q9BSJ8	2.96692	0.0219938	2259.86	3526.41	1403.87	2.03035e+06	452104	512744	2.85399e+06	2.80907e+06	3.46534e+06	0.3668	0.145483	0.148783	0.785133	0.541567	0.634633	416.571	0.000440957	1269.57	6.23e-06
ESYT2	A0FGR8	2.40932	0.933501	2259.86	3526.41	1403.87	43760.4	27270.4	1287.31	2705.83	27070	362638	0.00796667	0.0180667	0.000433333	0.000433333	0.00393333	0.0594	10.058	0.222343	54.5766	0.0731412
ETF1	P62495	2.04745	0.0136501	2259.86	3526.41	1403.87	2.98287e+06	2.64378e+06	2.45069e+06	3.97195e+06	8.53973e+06	8.17628e+06	0.5479	0.8003	0.75225	1.1043	1.59813	1.59813	1123.39	1.29e-05	2877.27	1.28e-05
ETFA	P13804	10.4328	4.84e-05	2259.86	3526.41	1403.87	1.98303e+06	1.73816e+06	1.74642e+06	1.76853e+07	2.34636e+07	2.54199e+07	0.358217	0.518617	0.506767	4.70638	4.5373	5.19117	760.431	1.55e-05	9258.35	2.87e-06
ETFB	P38117	20.1032	0.00180014	2259.86	3526.41	1403.87	701130	458168	161233	5.55194e+06	1.07797e+07	1.41675e+07	0.124433	0.148367	0.04475	1.49568	2.02023	2.86785	183.658	0.000560612	4241.8	1.33e-05
EWSR1	Q01844	0.431331	0.00828376	277884	3526.41	140878	1.21786e+07	1.0434e+07	1.28906e+07	4.69483e+06	6.10431e+06	7.17306e+06	2.18267	2.9423	3.7781	1.311	1.14315	1.38602	84.0734	0.0161582	42.5591	0.0127001
EXOC2	Q96KP1	23.6923	0.00281664	2259.86	3526.41	1403.87				28011.1	24247.8	126056	0.000433333	0.000433333	0.000433333	0.0101333	0.00361667	0.01705	0.773562	0.532199	24.7999	0.0036171
EXOC4	Q96A65	32.3462	1.74e-05	2259.86	3526.41	1403.87				40685.8	98742.8	91523.3	0.000433333	0.000433333	0.000433333	0.0137	0.0176167	0.0107333	0.773562	0.532199	32.1206	0.000437657
EXOC7	Q9UPT5	7.01282	0.373901	2259.86	3526.41	1403.87				19322.9	628.051	1988.68	0.000433333	0.000433333	0.000433333	0.00825	0.000433333	0.000433333	0.773562	0.532199	3.05134	0.408844
EXOSC1	Q9Y3B2	0.00776738	0.116269				420182	262604	1287.31				0.0749167	0.0920167	0.000433333	0.000433333	0.000433333	0.000433333	95.1404	0.16828
EXOSC10	Q01780	1.17249	0.647795	2259.86	3526.41	1403.87	2.48173e+06	2.83754e+06	1.68364e+06	3.29823e+06	2.19801e+06	4.14908e+06	0.464483	0.845067	0.487617	0.917033	0.426033	0.7641	973.959	2.33e-05	1341.46	1.19e-05
EXOSC2	Q13868	0.100453	0.00489878	26575.4	3526.41	1403.87	5.36613e+06	4.24506e+06	1.26637e+06	365286	447543	410300	0.942583	1.24868	0.3668	0.10435	0.0836833	0.0689333	345.257	0.00280387	38.8225	0.00365987
EXOSC3	Q9NQT5	2.44502	0.25953	2259.86	3526.41	1403.87	3.49779e+06	1.30581e+07	6.64692e+06	7.70058e+06	5.36871e+07	1.81962e+07	0.6587	3.74803	2.07098	2.0813	10.0968	3.66005	3227.03	6.62e-05	11068.5	6.39e-05
EXOSC4	Q9NPD3	0.179996	0.161081	2259.86	3526.41	1403.87	1.4966e+06	1.51401e+06	1.11857e+06	2705.83	482701	573776	0.271933	0.4369	0.32795	0.000433333	0.0904833	0.0957	574.282	2.27e-05	147.31	0.0527812
EXOSC5	Q9NQT4	0.0103383	0.323712	2259.86	3526.41	1403.87	286053	1821.9	6.61939e+06	2705.83	628.051	149071	0.0502	0.000433333	2.05158	0.000433333	0.000433333	0.0208667	960.658	0.154395	21.1963	0.2821
EXOSC6	Q5RKV6	0.0805666	0.0411603	2259.86	3526.41	1403.87	5.12844e+06	1.06287e+06	3.20732e+06	391460	339812	58300.8	0.914167	0.31275	0.9934	0.11195	0.06165	0.00528333	1307.15	0.000193643	109.813	0.00128144
EXOSC7	Q15024	0.016777	0.0229854	2259.86	3526.41	1403.87	2.03665e+06	5.07961e+06	1.80034e+06	2705.83	143907	109336	0.369883	1.49568	0.529583	0.000433333	0.0251667	0.0145833	1240.11	7.38e-05	35.5972	0.0518229
EXOSC8	Q96B26	0.0994372	0.0789163	2259.86	3526.41	1403.87	1.36203e+06	427855	375793	2705.83	163464	150271	0.249617	0.138333	0.112533	0.000433333	0.0283167	0.0210167	301.201	0.000330276	44.0104	0.0518116
EXOSC9	Q06265	0.191842	0.131424	2259.86	3526.41	1403.87	1.48772e+07	1.28317e+07	1.10739e+07	6.82685e+06	260967	1988.68	2.66693	3.65542	3.35463	1.80947	0.04655	0.000433333	5393.87	6.46e-06	986.045	0.0754001
EYA3	Q99504	0.388903	0.835678	2259.86	3526.41	1403.87	175785	1821.9	324511	78505.5	76314.3	97739.5	0.0309	0.000433333	0.0966333	0.0245167	0.0132667	0.0119833	69.8342	0.139816	35.1258	9.9e-05
EZH2	Q15910	0.748442	0.219638	2259.86	3526.41	1403.87	3.58581e+06	1.88619e+06	1.59792e+06	982764	2.50643e+06	2.80167e+06	0.67595	0.5682	0.459767	0.288	0.48365	0.503633	983.28	4.5e-05	874.929	4.62e-05
EZR	P15311	2.72307	0.00214609	9373.19	3526.41	1403.87	3.16201e+06	1.66271e+06	1.87867e+06	4.98471e+06	6.35691e+06	9.49784e+06	0.58405	0.498433	0.550733	1.36373	1.20532	1.87832	468.654	0.000391883	1456.95	0.000101152
FABP5	Q01469	1.0203	0.885275	359238	300365	149349	909092	1.81724e+06	556695	807412	2.56715e+06	929163	0.165767	0.541567	0.161233	0.226567	0.49615	0.163483	4.05836	0.0363249	5.32013	0.0121608
FADD	Q13158	0.0309278	0.134912				188529	1821.9	28829.7				0.0344667	0.000433333	0.00713333	0.000433333	0.000433333	0.000433333	30.4835	0.174901
FADS1	O60427	17.3333	0.373901	2259.86	3526.41	1403.87				67312.6	628.051	1988.68	0.000433333	0.000433333	0.000433333	0.0216667	0.000433333	0.000433333	0.773562	0.532199	9.72572	0.331473
FAF1	Q9UNN5	0.720281	0.422751	2259.86	3526.41	1403.87	1.02212e+06	242813	226233	2705.83	683711	660715	0.191633	0.0865667	0.0661333	0.000433333	0.134717	0.112867	207.39	0.000773663	187.358	0.0528971
FAF2	Q96CS3	0.933457	0.647758	2259.86	3526.41	1403.87	2452.81	56796.7	36263.2	107850	628.051	1988.68	0.000433333	0.0268833	0.00875	0.0328	0.000433333	0.000433333	13.2838	0.115554	15.3636	0.313856
FAH	P16930	1.02121	0.968933	2259.86	3526.41	1403.87	265675	28776.5	1287.31	2705.83	207122	203316	0.0472667	0.0183167	0.000433333	0.000433333	0.0360167	0.0309667	41.1312	0.223037	57.4598	0.0520214
FAHD2A	Q96GK7	1.61097	0.998204	2259.86	3526.41	1403.87	99385.9	1821.9	36232.6	120380	26325.5	1988.68	0.01635	0.000433333	0.00875	0.0368667	0.00383333	0.000433333	19.1151	0.159126	20.6803	0.0801883
FAIM	Q9NVQ4	20.7308	0.373901	2259.86	3526.41	1403.87				2705.83	628.051	180110	0.000433333	0.000433333	0.000433333	0.000433333	0.000433333	0.0260833	0.773562	0.532199	25.5132	0.277765
FAM103A1	Q9BTL3	0.00137525	0.123243				4.48081e+06	1821.9	467909				0.80895	0.000433333	0.1359	0.000433333	0.000433333	0.000433333	688.518	0.143044
FAM118A	Q9NWS6	0.516002	0.130312	2259.86	3526.41	1403.87	130534	171504	123753	62265.5	109020	165654	0.0233	0.0646167	0.0344667	0.0197833	0.0197167	0.02365	59.2187	0.000129691	46.8613	0.000294664
FAM120A	Q9NZB2	21.9872	0.1252	2259.86	3526.41	1403.87				16683.4	116518	1988.68	0.000433333	0.000433333	0.000433333	0.00746667	0.0206833	0.000433333	0.773562	0.532199	18.8022	0.0906282
FAM120B	Q96EK7	2.59108	0.451523	2259.86	3526.41	1403.87	17073.2	1821.9	1287.31	18875	628.051	40960.6	0.00361667	0.000433333	0.000433333	0.00801667	0.000433333	0.00316667	2.80695	0.644256	8.40924	0.1959
FAM129B	Q96TA1	64.9231	0.000196068	2259.86	3526.41	1403.87				151044	121034	120410	0.000433333	0.000433333	0.000433333	0.0464667	0.0214333	0.0165	0.773562	0.532199	54.587	6.22e-05
FAM192A	Q9GZU8	0.283856	0.242237	2259.86	3526.41	1403.87	1.53344e+06	1.29747e+06	335237	475888	628.051	483949	0.278767	0.378817	0.09955	0.133933	0.000433333	0.08055	440.346	0.000409263	133.581	0.114875
FAM203A	Q9BTY7	2.84832	0.0713664	2259.86	3526.41	1403.87	105410	37088.5	87835	193949	152214	568648	0.0180667	0.0206833	0.0241	0.0581	0.02645	0.0944667	32.0346	0.00118028	127.231	0.000305817
FAM207A	Q9NSI2	0.724104	0.556259	2259.86	3526.41	1403.87	2.27592e+06	447577	552037	452870	613680	1.55272e+06	0.414883	0.143183	0.159717	0.128767	0.117933	0.27305	455.558	0.00050781	364.287	0.000108514
FAM208A		0.19891	0.257729	2259.86	3526.41	1403.87	22113.7	1821.9	30990.7	2705.83	628.051	29429.2	0.00416667	0.000433333	0.00763333	0.000433333	0.000433333	0.00156667	7.63912	0.167157	4.55667	0.343617
FAM49B	Q9NUQ9	0.476012	0.0457514	2259.86	3526.41	1403.87	770902	428320	734616	359239	269535	497760	0.140067	0.138533	0.2147	0.103067	0.0482333	0.0835167	268.957	6.59e-05	156.678	4.53e-05
FAM50A	Q14320	0.246418	0.00330584	2259.86	3526.41	1403.87	2.32309e+06	2.19797e+06	2.49786e+06	403192	779501	1.09343e+06	0.430683	0.651133	0.7641	0.115833	0.149517	0.189517	976.187	1.32e-05	316.562	6.53e-05
FAM50B	Q9Y247	0.473802	0.0899943	2259.86	3526.41	1403.87	607178	928796	539141	379475	337246	515009	0.10875	0.273283	0.156167	0.1084	0.0613167	0.0852833	288.605	5.33e-05	171.308	3.02e-05
FAM83A	Q86UY5	0.879726	0.529939	2259.86	3526.41	1403.87	88005.5	75452.6	267103	2705.83	388866	250079	0.0144	0.0342333	0.0756667	0.000433333	0.0700167	0.0389	59.8821	0.00113225	89.2404	0.0527434
FAM96A		208.397	3.6e-09	2259.86	3526.41	1403.87				307905	465323	573289	0.000433333	0.000433333	0.000433333	0.0884167	0.0874	0.0951	0.773562	0.532199	187.272	4.11e-05
FAM96B		20.4915	0.307443	2259.86	3526.41	1403.87	2452.81	30257.7	1287.31	928392	676818	1988.68	0.000433333	0.0187667	0.000433333	0.26905	0.132833	0.000433333	4.72839	0.513834	223.528	0.0634767
FAM98A	Q8NCA5	2.32196	0.0951602	2259.86	3526.41	1403.87	594194	359807	112853	897875	820437	1.01501e+06	0.106417	0.1172	0.03185	0.2575	0.1575	0.178183	148.377	0.000963757	380.148	1.26e-05
FAM98B	Q52LJ0	0.444681	0.156307	2259.86	3526.41	1403.87	3.07895e+06	1.67958e+06	1.39933e+06	1.15591e+06	266354	1.55297e+06	0.5646	0.50595	0.41175	0.3386	0.0475	0.27305	856.43	4.58e-05	413.793	0.000321821
FANCD2	Q9BXW9	0.365211	0.0006892	2259.86	3526.41	1403.87	847688	375127	440548	174234	301586	266832	0.155333	0.1229	0.130617	0.0532667	0.0538833	0.0421667	231.339	0.000116779	103.288	5.87e-05
FANCI	Q9NVI1	0.369912	0.099883	2259.86	3526.41	1403.87	1.63401e+06	1.24321e+06	502261	125524	491923	955690	0.29365	0.36915	0.147033	0.0380333	0.0930167	0.168517	470.016	0.000162732	218.791	0.000698235
FARSA	Q9Y285	2.02092	0.0161445	2259.86	3526.41	1403.87	1.25545e+06	1.32268e+06	1.23352e+06	2.68934e+06	3.65292e+06	3.02979e+06	0.234817	0.383767	0.361333	0.750467	0.679133	0.550733	530.122	1.86e-05	1303.46	6.71e-06
FARSB	Q9NSD9	2.64723	0.00577522	2259.86	3526.41	1403.87	432866	343946	435191	939782	1.70665e+06	1.3392e+06	0.07765	0.112733	0.129133	0.273683	0.33595	0.2362	168.565	4.78e-05	554.319	1.83e-05
FASN	P49327	1.83859	0.00302347	3923.37	3526.41	1403.87	4.417e+06	2.63235e+06	3.13924e+06	6.37015e+06	7.26686e+06	8.34992e+06	0.797333	0.793583	0.978983	1.71298	1.38162	1.6304	1150.78	3.86e-05	2483.37	9.62e-06
FASTKD1	Q53R41	1023.86	2.66e-07	2259.86	3526.41	1403.87				1.39121e+06	2.75996e+06	2.13513e+06	0.000433333	0.000433333	0.000433333	0.41225	0.534617	0.38415	0.773562	0.532199	874.296	1.69e-05
FASTKD2	Q9NYY8	2.17034	0.277182	2259.86	3526.41	1403.87	247508	18311.1	1287.31	68457.5	288754	347886	0.04425	0.0151	0.000433333	0.0219	0.0515	0.05635	37.1489	0.247425	98.0645	0.000772431
FASTKD5	Q7L8L6	107.449	0.000240462	2259.86	3526.41	1403.87				75710.2	195200	486868	0.000433333	0.000433333	0.000433333	0.02395	0.0340167	0.0817167	0.773562	0.532199	105.391	0.000873065
FAU	P62861	0.374896	0.0598918	4.34767e+06	2.06098e+06	2.40703e+06	1.03343e+08	4.27726e+07	2.09452e+07	1.6356e+07	2.93872e+07	2.30106e+07	19.4794	12.2491	6.20207	4.30637	5.35728	4.55635	18.9505	0.00562344	7.79903	0.000923301
FBL	P22087	1.29643	0.288257	236685	3526.41	98215.9	3.01728e+07	2.47837e+07	1.95752e+07	2.11432e+07	5.10373e+07	4.54602e+07	5.61025	7.60255	5.76205	5.66095	9.68422	9.25437	220.23	0.00792436	347.61	0.00339424
FBRS	Q9HAH7	0.15575	0.0755662	2259.86	3526.41	1403.87	83733.1	51906.4	19690.4	2705.83	20541.6	41857.6	0.0136	0.0254333	0.00473333	0.000433333	0.00306667	0.00331667	21.6032	0.00403411	9.05476	0.0540569
FBXL12	Q9NXK8	0.792658	0.971447	2259.86	3526.41	1403.87	2452.81	1821.9	147475	2705.83	184836	1988.68	0.000433333	0.000433333	0.04045	0.000433333	0.0318833	0.000433333	21.1052	0.399546	26.3598	0.185538
FBXO22	Q8NEZ5	0.00452567	3.38e-07				582498	223922	344309				0.10335	0.08055	0.10335	0.000433333	0.000433333	0.000433333	160.042	0.000189544
FBXO28	Q9NVF7	0.341986	0.0976085	2259.86	3526.41	1403.87	187894	228427	87407.8	61115.3	111388	78459	0.0344	0.0817167	0.02385	0.0196167	0.0200833	0.00816667	70.0582	0.000429862	34.9037	0.000174869
FBXO6	Q9NRD1	0.637104	0.727336	2259.86	3526.41	1403.87	67160.2	56807.8	1287.31	24632.7	48222.5	72483.6	0.0115833	0.0268833	0.000433333	0.00941667	0.00785	0.00751667	17.4204	0.198756	20.2136	0.000965677
FBXO7	Q9Y3I1	0.283138	0.856293	2259.86	3526.41	1403.87	88559.9	1821.9	640618	2705.83	118217	228687	0.01465	0.000433333	0.185467	0.000433333	0.0210167	0.0353333	101.667	0.155571	48.6234	0.0529778
FCF1	Q9Y324	0.673291	0.36831	2259.86	3526.41	1403.87	723261	289074	382526	526104	628.051	483014	0.12815	0.0987333	0.11445	0.149517	0.000433333	0.0798667	193.996	0.000157687	140.435	0.114298
FCGBP	Q9Y6R7	0.402062	0.373901				6433.06	1821.9	1287.31				0.00236667	0.000433333	0.000433333	0.000433333	0.000433333	0.000433333	1.32713	0.86653
FCHO1	O14526	100	0.373901	2259.86	3526.41	1403.87				2705.83	628.051	750723	0.000433333	0.000433333	0.000433333	0.000433333	0.000433333	0.129133	0.773562	0.532199	104.874	0.254185
FDFT1	P37268	1.67476	0.367042	2259.86	3526.41	1403.87	8.57286e+06	151244	5.18721e+06	1.0427e+07	6.88456e+06	6.29816e+06	1.5559	0.0585667	1.56438	2.81245	1.311	1.20037	1934.78	0.00655449	3283.63	6.09e-06
FDPS	P14324	1.53238	0.0919783	2259.86	3526.41	1403.87	896787	597558	355876	847507	989218	1.53786e+06	0.1627	0.19005	0.106417	0.241167	0.19105	0.2714	257.327	0.000124084	469.335	2.12e-05
FDXR	P22570	196.051	0.000140805	2259.86	3526.41	1403.87				443995	217234	543976	0.000433333	0.000433333	0.000433333	0.126983	0.0376333	0.09025	0.773562	0.532199	167.619	9.24e-05
FECH	P22830	637.654	0.000435656	2259.86	3526.41	1403.87				353291	3.24734e+06	703679	0.000433333	0.000433333	0.000433333	0.101017	0.608033	0.1199	0.773562	0.532199	598.641	0.00051911
FEN1	P39748	1.02587	0.844806	401382	32353.2	81897.3	3.0593e+07	2.227e+07	1.22995e+07	1.77204e+07	2.63023e+07	3.27687e+07	5.71718	6.75067	3.62152	4.72908	4.99232	6.78415	126.374	0.00248812	148.927	0.000956963
FERMT3	Q86UX7	1.7854	0.00344352	2259.86	3526.41	1403.87	7.92511e+06	4.28658e+06	3.97116e+06	1.00313e+07	1.12345e+07	1.06742e+07	1.39972	1.26263	1.20282	2.68755	2.09417	2.11915	2250.7	2.32e-05	4442.18	2.99e-06
FGFR1OP	O95684	41.5385	0.373901	2259.86	3526.41	1403.87				2705.83	296587	1988.68	0.000433333	0.000433333	0.000433333	0.000433333	0.0531333	0.000433333	0.773562	0.532199	41.902	0.185339
FH	P07954	1.05239	0.708737	2259.86	3526.41	1403.87	2.42644e+06	1.23086e+06	823809	1.35515e+06	2.03392e+06	1.82748e+06	0.458517	0.363967	0.243183	0.400167	0.397667	0.323667	623.229	0.000100489	725.512	1.11e-05
FHL3	Q13643	0.435611	0.263442	2259.86	3526.41	1403.87	1.88253e+06	1.07512e+06	739138	1.05163e+06	628.051	434436	0.3439	0.31495	0.216167	0.308133	0.000433333	0.0726	514.148	8.08e-05	206.768	0.112131
FHOD1	Q9Y613	558.241	0.0883921	2259.86	3526.41	1403.87	29325.2	32800.8	54180.2	312232	721346	1.07995e+08	0.00536667	0.0195333	0.01415	0.0894333	0.1402	21.5697	16.1758	0.000989721	15163.6	0.00887959
FIP1L1	Q6UN15	0.606107	0.221661	2259.86	3526.41	1403.87	1.18656e+06	1.67968e+06	1.42077e+06	1.08375e+06	747554	1.29589e+06	0.21955	0.50595	0.414233	0.3194	0.144	0.2274	596.234	2.23e-05	434.927	1.98e-05
FIS1	Q9Y3D6	1.29349	0.97034	2259.86	3526.41	1403.87	228856	1821.9	1287.31	2705.83	628.051	331716	0.0411	0.000433333	0.000433333	0.000433333	0.000433333	0.0534167	32.2616	0.488457	46.5985	0.266005
FKBP15	Q5T1M5	3.51282	0.373901	2259.86	3526.41	1403.87				2705.83	25109.5	1988.68	0.000433333	0.000433333	0.000433333	0.000433333	0.0037	0.000433333	0.773562	0.532199	4.14512	0.189918
FKBP1A	P62942	0.402576	0.501921	2259.86	3526.41	1403.87	2452.81	2.67289e+06	3.083e+06	2705.83	3.83698e+06	1988.68	0.000433333	0.809983	0.9625	0.000433333	0.712867	0.000433333	800.866	0.112724	534.297	0.185176
FKBP3	Q00688	3.61478	0.236037	2259.86	3526.41	1403.87	497834	1821.9	222349	1.16096e+06	625438	594993	0.0898833	0.000433333	0.06505	0.341183	0.120467	0.0999667	100.416	0.138946	331.202	3.49e-05
FKBP4	Q02790	1.01593	0.784571	2259.86	3526.41	1403.87	1.8664e+07	1.39324e+07	4.44038e+06	1.36512e+07	1.5257e+07	1.24578e+07	3.48195	4.1576	1.32808	3.71108	2.99097	2.40847	5151.05	7.91e-05	5753.15	2.83e-06
FKBP5	Q13451	0.515536	0.248195	2259.86	3526.41	1403.87	1.3242e+07	1.29241e+07	3.73329e+06	2.54271e+06	2.64656e+06	1.28734e+07	2.40007	3.69412	1.1402	0.707417	0.50945	2.51272	4158.39	7.6e-05	2512.15	0.000109981
FKBP8	Q14318	4.71841	0.0208646	2259.86	3526.41	1403.87	120187	311850	189612	881987	1.54756e+06	1.66159e+06	0.02095	0.1053	0.0543333	0.251583	0.306833	0.29365	86.4585	0.000311845	568.992	2.19e-05
FLAD1	Q8NFF5	0.487562	0.28515	2259.86	3526.41	1403.87	135935	56661.9	290050	17348.5	215460	147956	0.0246	0.0268833	0.0825167	0.00758333	0.037	0.02075	67.1262	0.00168102	52.9565	0.00608513
FLG	P20930	25.1154	0.373901	2259.86	60783.4	1403.87	2452.81	1821.9	1287.31	103120	628.051	1988.68	0.000433333	0.000433333	0.000433333	0.0317833	0.000433333	0.000433333	0.0863036	0.384229	1.64067	0.474106
FLG2	Q5D862	0.765359	0.300422	385899	229999	321989	780454	723893	597269	378281	1.02878e+06	600163	0.141567	0.221033	0.173183	0.107583	0.200833	0.10165	2.2408	0.00861755	2.14016	0.049261
FLII	Q13045	28.6495	0.0460509	2259.86	3526.41	1403.87	4273.21	1821.9	25728.6	731284	76043.1	203690	0.00218333	0.000433333	0.00613333	0.206333	0.0132667	0.0310833	4.42602	0.308203	140.612	0.00143012
FLNA	P21333	2.67242	0.000430247	4177.09	3526.41	1403.87	1.75407e+06	1.25883e+06	1.3928e+06	3.77581e+06	4.56295e+06	5.43544e+06	0.319817	0.37175	0.408517	1.04327	0.870017	1.0266	483.751	5.87e-05	1512.42	1.55e-05
FLNB	O75369	2.33656	0.0967252	2334.75	3526.41	1403.87	123518	75013.8	148402	198437	244084	720554	0.0218	0.0340167	0.04065	0.0595167	0.0429833	0.1229	47.7539	0.000314073	160.092	0.000245733
FLNC	Q14315	2.58144	0.000364223	2259.86	3526.41	1403.87	1.26249e+06	858141	1.07652e+06	2.49614e+06	3.6153e+06	3.78843e+06	0.236717	0.252783	0.313367	0.6944	0.67595	0.7022	444.657	2.86e-05	1376.87	8.2e-06
FLOT1	O75955	1.43116	0.889562	2259.86	3526.41	1403.87	43169.8	1821.9	30128.1	42402.6	628.051	73219.5	0.0078	0.000433333	0.00738333	0.0142833	0.000433333	0.00763333	10.4476	0.159729	16.168	0.161442
FLOT2	Q14254	1.55336	0.575563	2259.86	3526.41	1403.87	2452.81	1821.9	54944	2705.83	90120.9	70582	0.000433333	0.000433333	0.0142833	0.000433333	0.0159	0.0072	8.23609	0.410486	22.7268	0.0514137
FLYWCH1	Q4VC44	0.00195891	0.373901				2452.81	1821.9	2.20694e+06				0.000433333	0.000433333	0.662767	0.000433333	0.000433333	0.000433333	307.534	0.387574
FMR1	Q06787	3.65339	0.444052	2259.86	3526.41	1403.87	2452.81	1821.9	116495	207684	333108	1988.68	0.000433333	0.000433333	0.0326	0.0612333	0.0606	0.000433333	16.7965	0.401563	75.4896	0.065407
FN1	P02751	1.29369	0.59495	2259.86	3526.41	1403.87	149864	1821.9	1287.31	72316.9	628.051	98893.7	0.0268833	0.000433333	0.000433333	0.0231167	0.000433333	0.01235	21.2755	0.500687	23.8992	0.147281
FN3K	Q9H479	0.641516	0.258231	2259.86	3526.41	1403.87	809926	585847	262562	348727	490293	428979	0.146733	0.188233	0.075	0.09895	0.0920167	0.0720333	230.64	0.00022492	176.352	2.55e-05
FNBP4	Q8N3X1	0.216105	0.118461	2259.86	3526.41	1403.87	78220.3	41122	309398	38845.8	42563.6	69291.6	0.0129333	0.0216	0.0904833	0.0131833	0.00685	0.00698333	59.6289	0.00432132	20.9594	0.000330175
FOXJ3	Q9UPW0	0.00241113	0.00133397				1.04203e+06	1.0611e+06	108335				0.1963	0.312117	0.03075	0.000433333	0.000433333	0.000433333	307.568	0.00255383
FOXK1	P85037	0.010297	4.67e-05				138548	145653	164402				0.0250333	0.05565	0.0455667	0.000433333	0.000433333	0.000433333	62.3914	0.000100796
FOXK2	Q01167	0.0368969	0.12876				2452.81	57060.2	31677				0.000433333	0.0271	0.0077	0.000433333	0.000433333	0.000433333	12.6826	0.117408
FOXRED1	Q96CU9	274.256	3.19e-07	2259.86	3526.41	1403.87				377774	577068	798743	0.000433333	0.000433333	0.000433333	0.107133	0.1096	0.1398	0.773562	0.532199	243.887	4.36e-05
FPGS	Q05932	16.4231	0.373901	2259.86	3526.41	1403.87				2705.83	628.051	146253	0.000433333	0.000433333	0.000433333	0.000433333	0.000433333	0.0204833	0.773562	0.532199	20.8045	0.282559
FRG1	Q14331	0.523195	0.0103153	2259.86	3526.41	1403.87	2.88861e+06	2.57097e+06	1.78354e+06	1.14841e+06	1.69956e+06	1.65828e+06	0.533667	0.78165	0.522717	0.335167	0.334467	0.292017	1007.37	2.12e-05	626.727	1.25e-05
FRK	P42685	0.0821918	0.373901				91604.2	1821.9	1287.31				0.01495	0.000433333	0.000433333	0.000433333	0.000433333	0.000433333	13.1727	0.518521
FSCN1	Q16658	1.78738	0.0324139	50668.5	3526.41	1403.87	6.34987e+06	7.29287e+06	4.94117e+06	9.27632e+06	1.49071e+07	1.6505e+07	1.16292	2.11915	1.49935	2.46735	2.9246	3.15427	334.25	0.00313227	731.821	0.00108792
FTH1	P02794	1.85074	0.212321	2259.86	3526.41	1403.87	947637	3.13082e+06	1.83772e+06	2.93394e+06	7.48504e+06	4.26859e+06	0.171767	0.924567	0.538333	0.80355	1.42567	0.796133	822.819	0.00010673	2042.74	1.84e-05
FTL	P02792	2.39409	0.804703	2259.86	3526.41	1403.87	2452.81	539179	109901	2705.83	1.86742e+06	769480	0.000433333	0.174167	0.03115	0.000433333	0.358217	0.133933	90.6148	0.123403	367.114	0.0542239
FTSJ1	Q9UET6	79.7051	0.142217	2259.86	3526.41	1403.87				2705.83	491978	88096.2	0.000433333	0.000433333	0.000433333	0.000433333	0.0930167	0.0101667	0.773562	0.532199	81.0526	0.0589603
FTSJ3	Q8IY81	1.07009	0.433472	2259.86	3526.41	1403.87	7.94511e+06	4.00937e+06	4.90915e+06	5.24512e+06	7.24823e+06	8.07445e+06	1.42567	1.17945	1.4883	1.43368	1.37417	1.57247	2345.38	2.02e-05	2860.55	5.53e-06
FTSJD2	Q8N1G2	0.0901065	0.0600008	2259.86	3526.41	1403.87	960948	262404	324871	2705.83	108562	102977	0.177417	0.0920167	0.0968	0.000433333	0.0193833	0.0131833	215.326	0.000397365	29.797	0.051453
FUBP1	Q96AE4	0.472841	0.00413543	246544	3526.41	7541.93	1.54309e+07	1.15399e+07	1.43091e+07	5.5585e+06	9.33752e+06	8.19616e+06	2.81245	3.33957	4.18585	1.49935	1.77598	1.61283	160.24	0.00732997	89.6392	0.00519578
FUBP3	Q96I24	0.782664	0.255453	16076.7	3526.41	7370.48	3.45625e+06	2.37397e+06	3.62796e+06	2.31189e+06	3.66368e+06	3.27812e+06	0.651133	0.707417	1.09495	0.637983	0.6822	0.600083	350.645	0.000192666	343.065	9.9e-05
FUS	P35637	0.382274	0.0017933	1.39646e+06	3526.41	200867	5.78357e+07	4.38779e+07	3.82983e+07	1.52263e+07	1.97155e+07	2.63875e+07	9.91887	12.7584	11.926	4.03965	3.80287	5.38543	87.4611	0.0255038	38.3106	0.0200659
FXR1	P51114	2.03854	0.00429005	2259.86	3526.41	1403.87	1.79624e+06	937264	957238	2.63824e+06	2.66062e+06	3.05768e+06	0.324133	0.276683	0.287067	0.737983	0.510883	0.561117	513.306	5.17e-05	1162.22	6.15e-06
FXR2	P51116	3.1605	0.0110124	2259.86	3526.41	1403.87	181636	63673.6	207105	559268	647296	583649	0.0326	0.0290833	0.0594	0.160717	0.124217	0.09775	62.9214	0.000870265	248.981	1.6e-05
G3BP1	Q13283	1.79174	0.0743562	2259.86	3526.41	1403.87	3.42234e+06	1.51712e+06	2.59942e+06	3.99898e+06	4.30565e+06	7.38819e+06	0.637983	0.437517	0.796133	1.11528	0.8003	1.4379	1048.5	4.08e-05	2182.54	9.77e-06
G3BP2	Q9UN86	1.7274	0.236966	2259.86	3526.41	1403.87	81103.4	114264	448788	405442	499601	705747	0.0132667	0.04655	0.131917	0.1167	0.0941667	0.120333	89.5886	0.00188092	224.028	3.11e-05
G6PD	P11413	12.9615	0.00394355	2259.86	3526.41	1403.87	234250	118346	589764	3.5441e+06	5.16827e+06	7.36416e+06	0.0422833	0.0482333	0.1704	0.980817	0.9754	1.42567	131.063	0.000908843	2235.91	1.1e-05
GABARAPL2	P60520	0.0144928	0.373901				2452.81	1821.9	304920				0.000433333	0.000433333	0.0888333	0.000433333	0.000433333	0.000433333	43.0026	0.394768
GALE	Q14376	6.65266	0.0267934	2259.86	3526.41	1403.87	264862	68325.2	81019.3	430509	548222	2.44123e+06	0.0471667	0.0310167	0.02215	0.124217	0.103983	0.439283	57.6076	0.0014434	475.645	0.000304482
GALK1	P51570	2.63581	0.0587356	2259.86	3526.41	1403.87	774084	438122	277444	1.78693e+06	1.15e+06	1.17094e+06	0.140917	0.140917	0.0787833	0.5162	0.226567	0.20775	207.179	0.00018271	571.321	1.48e-05
GAN	Q9H2C0	2.1416	0.294756	2259.86	3526.41	1403.87	2452.81	36931.8	30438	116437	57724.1	117660	0.000433333	0.0205833	0.00746667	0.0354167	0.00951667	0.0160667	9.71089	0.114738	40.5863	0.000234727
GANAB	Q14697	0.278615	0.619342	2259.86	3526.41	1403.87	36137.7	674532	80443.4	114896	159922	49816.5	0.0063	0.2106	0.0219	0.0348667	0.0274667	0.0042	110.027	0.011612	45.15	0.000496916
GAPDH	P04406	0.695926	0.0245961	1.94005e+06	839692	531764	1.32925e+08	5.87562e+07	6.54437e+07	5.00912e+07	7.27462e+07	7.06993e+07	24.0455	17.2103	19.8577	13.4383	14.7426	14.3496	77.646	0.000636233	58.4437	0.000226745
GAPVD1	Q14C86	13.3411	0.00986191	2259.86	3526.41	1403.87	108406	51118.3	14428.9	950149	1.07333e+06	871192	0.0188333	0.0251	0.0038	0.275667	0.209767	0.151383	24.1932	0.010174	402.589	1.21e-05
GAR1	Q9NY12	0.910855	0.500552	159167	3526.41	1403.87	7.43162e+06	3.72836e+06	2.9174e+06	3.58473e+06	5.13857e+06	5.64612e+06	1.31928	1.08903	0.908	0.9934	0.96425	1.06303	85.7869	0.014041	87.5666	0.00639945
GARS	P41250	15.5138	0.0433941	2259.86	3526.41	1403.87	730017	609678	935941	1.53856e+06	3.26455e+07	1.47186e+07	0.1297	0.193267	0.2799	0.449933	5.97823	2.9246	316.494	3.84e-05	6801.35	0.000477066
GART	P22102	1.81215	0.4568	2259.86	3526.41	1403.87	9.99667e+07	1.4826e+06	4.39323e+06	1.31389e+08	1.57833e+07	1.47426e+07	17.4419	0.42645	1.31447	28.728	3.09183	2.9423	14720.5	0.00305149	22519	0.000119064
GATA1	P15976	0.732527	0.0222454	2259.86	3526.41	1403.87	2.13667e+06	1.34895e+06	1.16499e+06	1.05126e+06	1.20523e+06	1.5688e+06	0.388317	0.389817	0.341917	0.307667	0.237133	0.275667	646.804	3.57e-05	532.02	1.31e-05
GATA2	P23769	0.133616	0.0669364	2259.86	3526.41	1403.87	403964	101346	101327	2705.83	74475.7	61401.4	0.0700833	0.0426833	0.0286833	0.000433333	0.0125	0.00596667	84.3707	0.00130384	19.274	0.0511938
GATAD2A	Q86YP4	0.591072	0.0428079	7647.82	3526.41	1403.87	2.32682e+06	1.00398e+06	1.05833e+06	554935	1.04804e+06	1.39378e+06	0.434583	0.2893	0.310367	0.15855	0.206333	0.246433	348.951	0.000431478	238.252	0.000276881
GATAD2B	Q8WXI9	0.305632	0.962892	9942.17	3526.41	1403.87	765018	1.62282e+06	19999.4	238419	340944	353089	0.137533	0.48365	0.00473333	0.07125	0.0620833	0.0579667	161.899	0.0408835	62.6966	0.000788007
GBAS	O75323	76.5256	0.373901	2259.86	3526.41	1403.87				2705.83	628.051	586206	0.000433333	0.000433333	0.000433333	0.000433333	0.000433333	0.0986167	0.773562	0.532199	81.9928	0.25739
GCAT	O75600	201.628	1.38e-06	2259.86	3526.41	1403.87				351755	378272	562528	0.000433333	0.000433333	0.000433333	0.0999667	0.0686	0.09355	0.773562	0.532199	179.768	3.3e-05
GCDH	Q92947	13.6538	0.373901	2259.86	3526.41	1403.87				2705.83	628.051	124494	0.000433333	0.000433333	0.000433333	0.000433333	0.000433333	0.0168833	0.773562	0.532199	17.7781	0.286604
GCLM	P48507	6.36181	0.0759844	2259.86	3526.41	1403.87	766451	525389	25841.3	2.20493e+06	3.37742e+06	4.03547e+06	0.138083	0.168617	0.0064	0.60955	0.637983	0.74435	183.262	0.014311	1337.64	1.14e-05
GCN1L1	Q92616	8.90481	0.000536593	2259.86	3526.41	1403.87	205460	135221	258454	1.36167e+06	2.74406e+06	2.9538e+06	0.0370833	0.0530833	0.0738833	0.402233	0.524933	0.533667	83.3273	0.000166973	981.834	2.25e-05
GDI1	P31150	4.54212	4.06e-06	2259.86	3526.41	1403.87	761473	448590	473255	2.24592e+06	3.16755e+06	3.64268e+06	0.136317	0.144	0.136717	0.61825	0.595633	0.680333	234.115	6.31e-05	1259.52	9.27e-06
GDI2	P50395	4.54822	0.00048108	2259.86	3526.41	1403.87	5.42759e+06	2.70296e+06	1.968e+06	1.38492e+07	1.79416e+07	1.81701e+07	0.9625	0.814667	0.5907	3.75953	3.35463	3.65542	1404.5	5.56e-05	6948.53	2.92e-06
GEMIN4	P57678	15.0727	0.0206978	2259.86	3526.41	1403.87	2452.81	1821.9	23965.1	78035.9	105366	331522	0.000433333	0.000433333	0.00555	0.0243333	0.0189667	0.0534167	3.92758	0.428845	71.6152	0.000651975
GEMIN5	Q8TEQ6	9.60291	0.00175738	2259.86	3526.41	1403.87	58573.4	27151.3	98454.9	497089	955505	1.20372e+06	0.0102333	0.0179667	0.0278333	0.141567	0.182417	0.2141	25.6156	0.00227381	369.438	4.73e-05
GEMIN7	Q9H840	0.416721	0.89005	2259.86	3526.41	1403.87	2452.81	1821.9	175214	2705.83	113400	1988.68	0.000433333	0.000433333	0.0499667	0.000433333	0.0203167	0.000433333	24.9632	0.398238	16.4246	0.185897
GET4	Q7L5D6	0.025008	0.178006				13628.1	1821.9	172393				0.00313333	0.000433333	0.0484167	0.000433333	0.000433333	0.000433333	26.125	0.21396
GFAP	P14136	1.17886	0.525282	4.02304e+06	3.60549e+06	1.05782e+06	3.61238e+06	1.66829e+06	2.8813e+06	3.32497e+06	5.00803e+06	3.06789e+06	0.679133	0.502017	0.89	0.92615	0.95085	0.5646	0.939631	0.936428	1.31251	0.213657
GFI1B	Q5VTD9	0.112932	0.398842	2259.86	3526.41	1403.87	1.03521e+06	1821.9	1.78755e+06	2705.83	628.051	483642	0.19505	0.000433333	0.523383	0.000433333	0.000433333	0.0803167	392.841	0.131973	67.7282	0.260092
GFM1	Q96RP9	28.8544	0.030854	2259.86	3526.41	1403.87	2452.81	58090.8	65030.3	1.66576e+06	2.19608e+06	2.25499e+06	0.000433333	0.0277	0.0173	0.481017	0.42405	0.405883	17.4647	0.112994	850.725	8.87e-06
GFPT1	Q06210	1.6071	0.14335	2259.86	3526.41	1403.87	280062	317845	380327	430112	936616	762152	0.0493833	0.10665	0.113967	0.12385	0.177233	0.132833	136.052	5.93e-05	296.083	4.3e-05
GGA2	Q9UJY4	2.03846	0.373901	2259.86	3526.41	1403.87				2705.83	13030.1	1988.68	0.000433333	0.000433333	0.000433333	0.000433333	0.00178333	0.000433333	0.773562	0.532199	2.46513	0.196618
GID8	Q9NWU2	0.583063	0.279656	2259.86	3526.41	1403.87	398227	367935	257882	2705.83	679122	133310	0.0681	0.1199	0.07375	0.000433333	0.13375	0.0184333	142.423	7.29e-05	113.369	0.057662
GIGYF2	Q6Y7W6	1.64805	0.74442	2259.86	3526.41	1403.87	1.1799e+06	46193.5	349560	69795.4	1.57152e+06	1.33185e+06	0.217883	0.0235167	0.104717	0.0222333	0.313367	0.234817	219.14	0.00821028	413.506	0.00321054
GINS1	Q14691	0.796594	0.221743	2259.86	3526.41	1403.87	853355	350281	622024	457444	636086	632506	0.156817	0.114117	0.180217	0.129833	0.1229	0.10665	253.912	0.000118665	240.056	2.14e-05
GINS3	Q9BRX5	0.302866	0.124938	2259.86	3526.41	1403.87	1.53315e+06	261808	1.23839e+06	2705.83	628.051	1.25599e+06	0.278367	0.0917833	0.362517	0.000433333	0.000433333	0.221033	421.876	0.000682431	175.146	0.248341
GINS4	Q9BRT9	0.0232558	0.116583				179407	1821.9	87150				0.03165	0.000433333	0.0238167	0.000433333	0.000433333	0.000433333	37.3259	0.145655
GIPC1	O14908	0.533369	0.334322	2259.86	3526.41	1403.87	155794	117684	70977.7	2705.83	134622	180736	0.0280667	0.0475667	0.0187667	0.000433333	0.02375	0.0261667	47.9067	0.000380356	44.2361	0.0520224
GKN1	Q9NS71	0.131108	0.870009	2259.86	3526.41	1403.87	2452.81	1.42798e+07	1287.31	1.95929e+06	628.051	1988.68	0.000433333	4.27132	0.000433333	0.55925	0.000433333	0.000433333	1986.55	0.410619	272.861	0.258169
GLE1	Q53GS7	246.154	5.44e-06	2259.86	3526.41	1403.87				469001	592674	452080	0.000433333	0.000433333	0.000433333	0.1325	0.112533	0.0749667	0.773562	0.532199	210.532	2.09e-05
GLMN	Q92990	4.94504	0.0700425	2259.86	3526.41	1403.87	2452.81	1821.9	51630.3	94401.1	97314.2	156550	0.000433333	0.000433333	0.0130833	0.0292833	0.0174167	0.0222833	7.77522	0.411462	48.4364	0.000115779
GLO1	Q04760	0.791473	0.14713	2259.86	3526.41	1403.87	6.94325e+06	5.98302e+06	4.92434e+06	3.58456e+06	6.56902e+06	6.84992e+06	1.25833	1.74938	1.49258	0.991283	1.2513	1.31928	2482.65	1e-05	2364.83	1.05e-05
GLRX3	O76003	1.1302	0.452281	25525.2	3526.41	1403.87	2.77377e+06	2.51699e+06	2.06205e+06	2.71651e+06	4.346e+06	3.17709e+06	0.5162	0.761233	0.625733	0.75225	0.814667	0.58405	241.429	0.00198299	336.215	0.00084429
GLS	O94925	975.103	2.26e-06	2259.86	3526.41	1403.87				1.15171e+06	1.84657e+06	3.10962e+06	0.000433333	0.000433333	0.000433333	0.337867	0.3545	0.575267	0.773562	0.532199	849.482	3.34e-05
GLTSCR2		0.575645	0.104746	2259.86	3526.41	1403.87	1.60596e+06	488628	481407	342175	599796	727525	0.290283	0.156817	0.138533	0.0972833	0.114617	0.125217	358.267	0.000272149	232.192	4.85e-05
GLUL	P15104	1.48571	0.370798	2259.86	3526.41	1403.87	500147	1821.9	179684	290464	357411	370222	0.0907833	0.000433333	0.0510833	0.0852833	0.0649	0.0612333	94.8038	0.141206	141.596	2.71e-05
GLYR1	Q49A26	0.966982	0.714526	2259.86	3526.41	1403.87	7.93711e+06	4.92561e+06	4.92765e+06	3.96653e+06	7.93789e+06	8.25351e+06	1.41472	1.4468	1.49568	1.09987	1.49568	1.61778	2474.27	1.44e-05	2803.55	1.2e-05
GMIP	Q9P107	1.71795	0.296251	2259.86	3526.41	1403.87				2705.83	4117.4	4187.38	0.000433333	0.000433333	0.000433333	0.000433333	0.0013	0.0005	0.773562	0.532199	1.53135	0.0949919
GMNN	O75496	0.000801908	3.72e-06				1.93293e+06	2.11723e+06	2.10146e+06				0.34965	0.6335	0.637983	0.000433333	0.000433333	0.000433333	855.562	1.41e-05
GMPPA	Q96IJ6	3.6601	0.000238795	2259.86	3526.41	1403.87	83420.5	19183.7	60865.2	220975	268658	320056	0.01345	0.0154	0.0160167	0.0646167	0.0481	0.0515	22.7352	0.00435058	112.611	3.78e-05
GMPR	P36959	2.26512	0.234027	2259.86	3526.41	1403.87	39854	1821.9	42515.3	51297.4	84375.6	85097.3	0.00706667	0.000433333	0.0104167	0.0166667	0.0144833	0.00943333	11.7093	0.155717	30.7046	0.000191657
GMPS	P49915	0.205986	7.28e-05	10689.3	3526.41	1403.87	2.7992e+07	1.54825e+07	1.40375e+07	3.16098e+06	5.80932e+06	4.69608e+06	5.0082	4.63045	4.08502	0.867817	1.08402	0.87505	3682.04	0.000170293	874.952	0.000161676
GNB1L	Q9BYB4	93.2179	7.33e-05	2259.86	3526.41	1403.87				151701	291482	157066	0.000433333	0.000433333	0.000433333	0.0467	0.0521333	0.02235	0.773562	0.532199	83.4822	9.89e-05
GNB2L1	P63244	1.37094	0.0655033	246201	3526.41	88122.2	1.73896e+07	8.41931e+06	1.0011e+07	1.22369e+07	2.35459e+07	1.9876e+07	3.2045	2.44558	2.99097	3.30765	4.58293	3.95582	106.023	0.0125671	164.744	0.00475556
GNL1	P36915	4.43275	0.0455281	2259.86	3526.41	1403.87	182973	38100.6	20902.3	414488	359904	456459	0.0328333	0.02095	0.00495	0.119517	0.0655333	0.0753	33.6539	0.0106886	171.186	2.28e-05
GNL2	Q13823	0.490016	0.0615872	2259.86	3526.41	1403.87	2.19747e+06	1.22293e+06	1.89202e+06	1.10269e+06	991644	749032	0.401617	0.35925	0.557083	0.324133	0.192833	0.12885	738.847	3.13e-05	395.454	1.57e-05
GNL3	Q9BVP2	1.00162	0.891654	2259.86	3526.41	1403.87	9.06302e+06	5.39775e+06	5.57042e+06	5.60047e+06	6.54583e+06	1.06948e+07	1.6252	1.59115	1.69138	1.53235	1.24868	2.13463	2785.92	1.44e-05	3176.73	8.17e-06
GNL3L	Q9NVN8	1.83013	0.409643	2259.86	3526.41	1403.87	2452.81	64432.9	26733.7	162152	58718	73766.3	0.000433333	0.0293667	0.0066	0.0493167	0.0096	0.0077	13.0205	0.122322	40.9778	0.000412225
GOLGA2	Q08379	0.67545	0.303626	2259.86	3526.41	1403.87	48196.4	24266.9	48412	41655.6	45474.3	49858	0.0087	0.0172667	0.0119833	0.0139667	0.00746667	0.0042	16.8112	0.00126621	19.0522	0.00018589
GOLPH3	Q9H4A6	19.6362	0.0473334	2259.86	3526.41	1403.87	125151	1821.9	76020.7	548348	2.34725e+06	1.31427e+06	0.0221167	0.000433333	0.0205167	0.156167	0.4573	0.2322	28.2323	0.146355	585.505	0.000115147
GOLT1B	Q9Y3E0	26.4744	0.373901	2259.86	3526.41	1403.87				110550	628.051	1988.68	0.000433333	0.000433333	0.000433333	0.03355	0.000433333	0.000433333	0.773562	0.532199	15.7392	0.313041
GON4L	Q3T8J9	0.0659341	0.00599854				6793.41	8932.73	19784.3				0.00248333	0.0125	0.00473333	0.000433333	0.000433333	0.000433333	4.93877	0.020088
GORASP2	Q9H8Y8	3.13945	0.45041	2259.86	3526.41	1403.87	2452.81	1821.9	68143.1	2705.83	158311	206568	0.000433333	0.000433333	0.0180167	0.000433333	0.0272	0.03165	10.0718	0.407439	51.1234	0.0520933
GOSR2	O14653	15.9615	0.373901	2259.86	3526.41	1403.87				2705.83	109765	1988.68	0.000433333	0.000433333	0.000433333	0.000433333	0.0198833	0.000433333	0.773562	0.532199	15.9189	0.185929
GOT1	P17174	2.65964	0.230055	2259.86	3526.41	1403.87	2452.81	24812.8	89718.5	148883	246435	172294	0.000433333	0.0174167	0.02485	0.0457	0.0432667	0.0246	16.2701	0.130274	78.943	6.64e-05
GOT2	P00505	0.186412	0.381843	2259.86	3526.41	1403.87	227469	1821.9	98010	2705.83	628.051	97629.3	0.0408	0.000433333	0.0277	0.000433333	0.000433333	0.0119833	45.5208	0.145083	14.0419	0.293344
GPATCH4	Q5T3I0	0.831218	0.371695	2259.86	3526.41	1403.87	1.24682e+06	567059	490634	643079	767081	757938	0.233117	0.18195	0.141767	0.183183	0.14775	0.131917	320.51	0.000127364	301.538	1.45e-05
GPATCH8	Q9UKJ3	0.259162	0.182193	2259.86	3526.41	1403.87	9318.6	1821.9	11639.2	2705.83	628.051	13298.4	0.00271667	0.000433333	0.00321667	0.000433333	0.000433333	0.000783333	3.16818	0.210414	2.31321	0.405817
GPI	P06744	1.13737	0.262376	2259.86	3526.41	1403.87	9.10233e+06	7.58682e+06	6.24536e+06	7.21723e+06	1.20073e+07	1.21497e+07	1.6428	2.1619	1.93907	1.92078	2.2729	2.33912	3189.71	9.3e-06	4363.5	5.93e-06
GPKOW	Q92917	0.835021	0.878171	2259.86	3526.41	1403.87	944686	1.91447e+06	1.83368e+06	1.05985e+06	2.35987e+06	1.71452e+06	0.171117	0.57715	0.53695	0.3107	0.459767	0.302717	652.677	4.98e-05	714.067	2.44e-05
GPN3	Q9UHW5	0.0100762	0.373901				2452.81	1821.9	431241				0.000433333	0.000433333	0.12815	0.000433333	0.000433333	0.000433333	60.5713	0.393037
GPS1	Q13098	0.928894	0.991263	2259.86	3526.41	1403.87	241952	1821.9	1287.31	2705.83	230507	1988.68	0.0434333	0.000433333	0.000433333	0.000433333	0.0402833	0.000433333	34.083	0.487019	32.7117	0.185431
GPX4	P36969	105.474	8.37e-08	2259.86	3526.41	1403.87				134017	274940	290113	0.000433333	0.000433333	0.000433333	0.0416167	0.0495667	0.0459333	0.773562	0.532199	97.2263	0.000114189
GRB10	Q13322	16.0385	0.118225	2259.86	3526.41	1403.87				2705.83	74656	76215.7	0.000433333	0.000433333	0.000433333	0.000433333	0.0125	0.00791667	0.773562	0.532199	21.3595	0.0511392
GRB2	P62993	0.756501	0.241811	2259.86	3526.41	1403.87	3.15078e+06	1.8218e+06	2.10659e+06	2.36553e+06	1.46325e+06	2.13298e+06	0.579417	0.542983	0.640233	0.6587	0.290967	0.383767	984.565	2.44e-05	829.158	1.19e-05
GRHPR	Q9UBQ7	10.6034	0.0542319	2259.86	3526.41	1403.87	2452.81	1821.9	148441	429780	402289	1.37812e+06	0.000433333	0.000433333	0.04065	0.1237	0.073	0.243517	21.2396	0.399494	307.391	0.000151949
GRPEL1	Q9HAV7	0.296127	0.460087	2259.86	3526.41	1403.87	499397	300592	1287.31	2705.83	310625	1988.68	0.0906333	0.10215	0.000433333	0.000433333	0.05635	0.000433333	111.441	0.166633	43.8544	0.185324
GRSF1	Q12849	1.58399	0.670343	2259.86	3526.41	1403.87	364142	71883.3	1287.31	535012	628.051	1988.68	0.0639667	0.0322333	0.000433333	0.1522	0.000433333	0.000433333	60.8212	0.191123	74.773	0.275869
GRWD1	Q9BQ67	0.366164	0.0800821	2259.86	3526.41	1403.87	3.45772e+06	1.83202e+06	1.77987e+06	366674	2.34615e+06	412143	0.653183	0.548767	0.52105	0.105083	0.456517	0.0693	983.236	3.58e-05	434.618	0.000465917
GSE1	Q14687	0.317098	0.0111141	2259.86	3526.41	1403.87	333009	160456	161221	84261.1	86244	93945.4	0.05835	0.06115	0.04475	0.0260833	0.01495	0.01105	91.0532	0.000231855	36.7796	8.21e-05
GSK3A	P49840	38.0513	0.373901	2259.86	3526.41	1403.87				159157	628.051	1988.68	0.000433333	0.000433333	0.000433333	0.0486	0.000433333	0.000433333	0.773562	0.532199	22.4994	0.302084
GSK3B	P49841	4.26693	0.102447	2259.86	3526.41	1403.87	15071.2	1821.9	1287.31	29827.5	35554.1	34729.2	0.00331667	0.000433333	0.000433333	0.0104167	0.00536667	0.00206667	2.52851	0.661913	13.9233	0.00028749
GSN	P06396	8.33333	0.0341193	2259.86	3526.41	1403.87				7508.01	28905	15771	0.000433333	0.000433333	0.000433333	0.00571667	0.00425	0.000866667	0.773562	0.532199	7.25771	0.00778322
GSPT1	P15170	8.26438	0.00116895	2259.86	3526.41	1403.87	205666	168010	208736	1.25184e+06	1.7046e+06	3.38622e+06	0.0370833	0.0634833	0.06	0.373567	0.335167	0.61825	81.0014	8.47e-05	882.132	3.47e-05
GSPT2	Q8IYD1	20.8723	0.0342638	2259.86	3526.41	1403.87	24103.5	1821.9	43660.7	97035.3	772403	826499	0.00451667	0.000433333	0.0105833	0.0299667	0.149167	0.145083	9.67798	0.165022	235.87	0.00116571
GSR	P00390	1.32283	0.811162	2259.86	3526.41	1403.87	690730	1.5545e+06	861495	330913	2.36809e+06	2.9886e+06	0.1229	0.452767	0.258667	0.0954	0.461983	0.5463	432.081	7.19e-05	791.027	0.000513653
GSTK1	Q9Y2Q3	20.2237	0.06078	2259.86	3526.41	1403.87	239700	1821.9	270260	3.63229e+06	4.31941e+06	3.34765e+06	0.04305	0.000433333	0.07655	1.00817	0.80585	0.6135	71.1783	0.137819	1571.5	5.71e-06
GSTO1	P78417	0.822743	0.874437	2259.86	3526.41	1403.87	958905	1.89367e+06	2.07574e+06	1.6784e+06	1.56364e+06	1.88119e+06	0.175383	0.570583	0.628967	0.48465	0.3114	0.335167	685.426	5.42e-05	712.534	8.3e-06
GSTP1	P09211	0.811052	0.296974	1.09956e+06	17950.6	166680	6.16069e+07	4.66346e+07	4.67565e+07	4.25723e+07	3.88054e+07	6.39502e+07	10.861	13.7675	13.6139	11.0775	7.07648	12.8625	120.697	0.00806019	113.167	0.00430893
GTF2B	Q00403	0.172304	0.00444404	2259.86	3526.41	1403.87	1.19397e+06	237040	528037	92459.2	157180	163948	0.222783	0.0838667	0.154067	0.0289	0.0270667	0.0234167	272.463	0.000524229	57.5213	0.000112791
GTF2E1	P29083	0.169318	0.129605	2259.86	3526.41	1403.87	937097	450348	638246	116452	628.051	302374	0.16995	0.144833	0.183983	0.0354167	0.000433333	0.0486	281.732	7.59e-05	58.3374	0.13091
GTF2E2	P29084	0.337017	0.0988844	2259.86	3526.41	1403.87	344882	352543	691240	92740.6	108963	465580	0.0604167	0.114617	0.199033	0.0290333	0.0193833	0.07765	193.134	0.000113282	92.8053	0.000858687
GTF2F1	P35269	0.125583	0.000807214	2259.86	3526.41	1403.87	3.22767e+06	2.60121e+06	2.25129e+06	398087	473412	333972	0.5966	0.785133	0.6711	0.114333	0.08905	0.0544167	1123.78	1.57e-05	167.656	2.67e-05
GTF2F2	P13984	0.155757	0.0242885	2259.86	3526.41	1403.87	3.13603e+06	1.53735e+06	1.95483e+06	444488	545241	138371	0.57715	0.447183	0.58405	0.12735	0.103783	0.0193833	921.845	3.52e-05	156.895	0.000294466
GTF2H1	P32780	0.312001	0.0351561	2259.86	3526.41	1403.87	870909	198335	306930	82122.1	304292	141892	0.159717	0.0726	0.08905	0.0255167	0.0547333	0.0200167	191.397	0.000565449	73.4765	0.000403313
GTF2H4	Q92759	0.719516	0.519783	2259.86	3526.41	1403.87	752442	172811	161579	197047	170838	522511	0.13375	0.0652	0.0450333	0.0592667	0.0298667	0.0864167	151.156	0.00106159	123.836	0.000208854
GTF2I	P78347	0.49385	0.022988	2259.86	3526.41	1403.87	1.32708e+07	1.49926e+07	1.08689e+07	6.12712e+06	9.6439e+06	7.87243e+06	2.40847	4.51325	3.25372	1.66943	1.82335	1.53235	5442.49	6.69e-06	3288.31	5.21e-06
GTF3C1	Q12789	0.676014	0.39864	2259.86	3526.41	1403.87	233924	109414	351879	248588	148344	198678	0.0421667	0.0457	0.1053	0.0745833	0.0258333	0.0301667	96.6902	0.000472439	82.837	6.34e-05
GTF3C2	Q8WUA4	1.17806	0.758317	2259.86	3526.41	1403.87	467480	393090	377365	136424	306278	1.63784e+06	0.0842333	0.128767	0.112733	0.0424167	0.0550667	0.28625	172.171	4.49e-05	289.361	0.00129891
GTF3C3	Q9Y5Q9	0.70799	0.137933	2259.86	3526.41	1403.87	534567	328624	552134	238258	491370	567015	0.0959833	0.1089	0.159717	0.07125	0.0927167	0.0941667	196.842	7.13e-05	180.336	8.08e-05
GTF3C4	Q9UKN8	0.107637	0.0550073	2259.86	3526.41	1403.87	398193	249312	101718	48340.6	628.051	45111.6	0.0681	0.0885	0.0289	0.0159	0.000433333	0.00363333	104.201	0.000682441	13.0846	0.167129
GTF3C5	Q9Y5Q8	0.538038	0.0923061	2259.86	3526.41	1403.87	1.51151e+06	390729	475881	381176	452937	582413	0.275667	0.12815	0.137533	0.1089	0.0847833	0.0975833	330.747	0.000339154	197.009	2.67e-05
GTPBP1	O00178	41.5273	0.0288058	2259.86	3526.41	1403.87	39854.5	1821.9	1287.31	909929	280996	133593	0.00706667	0.000433333	0.000433333	0.26045	0.0505667	0.0184333	5.97537	0.562791	184.213	0.000647575
GTPBP4	Q9BZE4	0.63639	0.0316191	71299.9	3526.41	10914.2	1.62535e+07	1.4096e+07	1.33518e+07	8.28659e+06	1.10042e+07	1.37456e+07	2.95538	4.21393	3.93873	2.25605	2.06185	2.75115	509.693	0.00138751	385.307	0.000855419
GTSE1	Q9NYZ3	0.141697	0.26146	2259.86	3526.41	1403.87	2452.81	12804.5	17846.9	2705.83	628.051	31515.9	0.000433333	0.0136	0.00443333	0.000433333	0.000433333	0.00175	4.60411	0.122873	4.84689	0.339667
GUF1	Q8N442	203.628	0.000571453	2259.86	3526.41	1403.87				84188.1	517788	804694	0.000433333	0.000433333	0.000433333	0.0260833	0.09785	0.140783	0.773562	0.532199	195.639	0.00126558
H1FX	Q92522	0.740374	0.0162724	762508	3526.41	281613	8.07582e+07	4.51553e+07	3.74818e+07	3.10922e+07	5.1114e+07	5.07057e+07	13.3606	13.2318	11.8259	8.32847	9.75128	10.3642	155.964	0.0190951	126.867	0.0103038
H2AFJ	Q9BTM1	1.35179	0.230066	1.69829e+07	3.69895e+06	6.47683e+06	3878566730	2536530282	2113453270	3454446623	3962150607	4500748402	721.255	682.715	721.255	1340.53	760.235	772.094	314.027	0.000249051	438.804	7.76e-05
H2AFV	Q71UI9	1.04101	0.809568	3.00276e+07	3.34922e+06	5.01437e+06	5471902136	3215767155	2500910122	2763262890	5063177250	5369526329	1033.77	833.06	833.06	743.066	1033.77	1033.77	291.436	0.00102499	343.724	0.00044481
H2AFX	P16104	1.0228	0.981376	1.14179e+07	1.61017e+06	1.66178e+06	2084818736	1132717474	8.65705e+08	9.93286e+08	1770911400	1968465177	305.881	327.281	325.061	241.562	355.85	382.662	277.963	0.00100229	322.172	0.000409906
H2AFY	O75367	1.03218	0.940538	1.05245e+06	47844.7	303749	4.48247e+08	2.84033e+08	2.78358e+08	2.31006e+08	494378903	5.14956e+08	77.2554	90.4047	85.7047	51.0464	101.2	109.271	719.805	0.00139733	883.405	0.000705213
H2AFY2	Q9P0M6	1.01964	0.924639	33772.6	3526.41	1403.87	6.96336e+07	4.29411e+07	4.98994e+07	3.00052e+07	8.48402e+07	7.12625e+07	11.8259	12.4077	14.7426	8.06627	16.9326	14.7426	4197.98	0.00065834	4808.63	0.000378716
H2AFZ	P0C0S5	1.03324	0.681543	2.14055e+07	2.25423e+06	3.73054e+06	3908984755	2338161865	1820081037	2013682225	3686895805	3868378553	772.094	568.885	612.878	682.715	653.383	682.715	294.529	0.0010443	349.356	0.00045546
H3F3A	P84243	1.0524	0.236172	2.35754e+07	2.71934e+06	5.68714e+06	2160409925	1123543685	8.64758e+08	1161501091	1746331378	1683731987	325.061	324.939	305.881	355.85	325.061	325.061	129.721	0.00167257	143.568	0.000583499
H3F3C	Q6NXT2	1.11491	0.263423	2.35754e+07	2.71934e+06	5.68714e+06	2147731892	1112324803	8.57611e+08	1153810415	1739519651	1675978691	323.775	305.881	241.562	323.775	323.775	323.775	128.75	0.00168577	142.872	0.00058617
HADH	Q16836	0.300126	0.178887	2259.86	3526.41	1403.87	58178.4	64299.2	93178.8	2705.83	70499	74412.9	0.0102333	0.0293667	0.0263167	0.000433333	0.0115833	0.00776667	29.9933	0.000335713	20.5306	0.0511125
HADHA	P40939	1.01784	0.96721	2259.86	3526.41	1403.87	1.31284e+06	531058	524744	726945	611306	1.4343e+06	0.243183	0.170117	0.152817	0.205517	0.11705	0.25365	329.43	0.0001394	385.604	4.46e-05
HADHB	P55084	1.83866	0.00316952	2259.86	3526.41	1403.87	1.56647e+06	1.20957e+06	1.28205e+06	2.02352e+06	3.18706e+06	3.67813e+06	0.28625	0.35305	0.372517	0.574133	0.600083	0.686167	564.396	2.09e-05	1236.23	1.2e-05
HAL	P42357	3.68497	0.390128	14797.1	17844.4	1403.87	2452.81	1821.9	20139	39921.5	45334.6	1988.68	0.000433333	0.000433333	0.0049	0.01335	0.00746667	0.000433333	0.717093	0.693678	2.5626	0.296841
HARS	P12081	16.1836	0.00116966	2259.86	3526.41	1403.87	45000	27080	89402	970104	1.65961e+06	1.20266e+06	0.00836667	0.0179667	0.0247833	0.28425	0.329583	0.213417	22.4588	0.00217558	533.004	1.67e-05
HAS1	Q92839	0.00785024	0.373901				907078	1821.9	1287.31				0.164733	0.000433333	0.000433333	0.000433333	0.000433333	0.000433333	126.588	0.46092
HAT1	O14929	0.488688	0.0119139	2259.86	3526.41	1403.87	1.75085e+07	9.63142e+06	7.04457e+06	3.83703e+06	7.03394e+06	8.15092e+06	3.21622	2.77802	2.16628	1.06495	1.33185	1.59115	4754.35	2.33e-05	2645.55	1.17e-05
HAUS5	O94927	5.74735	0.157081	2259.86	3526.41	1403.87	2452.81	1821.9	157898	494928	42944.1	621446	0.000433333	0.000433333	0.0431333	0.140917	0.00688333	0.105083	22.5549	0.399012	161.237	0.00325083
HBA1	P69905	0.812822	0.949271	68589.4	152016	136915	5.38005e+06	1.71171e+07	8.04258e+06	1.26176e+07	9.77878e+06	8.63784e+06	0.944567	5.12952	2.46172	3.37072	1.86817	1.6992	85.4209	0.000480331	86.8039	3.97e-05
HBB	P68871	0.417645	0.915017	2259.86	3.34016e+06	706980	2.08622e+06	6.76675e+07	2.56218e+06	2.59387e+07	3.51685e+06	4.02317e+06	0.376117	19.4794	0.783	7.22298	0.657267	0.7393	17.8584	0.210607	8.26759	0.0917476
HBD	P02042	0.765766	0.96252	2259.86	124810	1403.87	2.08622e+06	8.37652e+06	2.56218e+06	4.8767e+06	3.51685e+06	4.02317e+06	0.376117	2.41708	0.783	1.34197	0.657267	0.7393	101.382	0.0142018	96.6483	0.00569006
HBE1	P02100	1.92764	0.0183196	1.96345e+06	124810	864674	1.07173e+08	8.16352e+07	103057351	1.9915e+08	2.02637e+08	2.66618e+08	20.2178	22.2774	32.2655	39.7272	48.4973	55.8872	98.8393	0.00345271	226.353	0.000990324
HBG1	P69891	1.62207	0.0467274	4.17714e+06	124810	1403.87	2.81736e+07	2.17191e+07	2.43921e+07	4.83141e+07	4.3194e+07	5.01515e+07	5.1578	6.61663	7.22298	12.5893	7.93405	10.2917	17.2621	0.0725616	32.9184	0.0269403
HBG2	P69892	1.64204	0.025706	4.33698e+06	124810	1403.87	3.43634e+07	2.66258e+07	2.70951e+07	5.58941e+07	5.38358e+07	6.28886e+07	6.20207	8.42638	8.32847	14.7426	10.3642	12.5893	19.7357	0.0682969	38.676	0.025134
HBS1L	Q9Y450	1202.72	0.132074	2259.86	3526.41	1403.87	118718	137636	118476	5.17689e+08	930909	1.66173e+06	0.0206833	0.0537333	0.0331667	128.923	0.175617	0.29365	52.1311	0.000119373	72360.4	0.00746057
HBZ	P02008	1.98836	0.00261267	2.40888e+06	3526.41	434670	2.12232e+08	1.55614e+08	1.04539e+08	2.96931e+08	3.64488e+08	3.93398e+08	36.6794	45.891	34.6479	70.1121	77.2554	85.7047	165.92	0.0247837	370.492	0.00841466
HCFC1	P51610	0.037401	0.140254	2259.86	3526.41	1403.87	1.17564e+08	2.47845e+06	1.94116e+06	2.49512e+06	522974	448510	21.853	0.74435	0.57715	0.694017	0.0983167	0.0744167	16965.4	0.00374042	482.133	0.000313335
HDAC1	Q13547	0.772598	0.267895	2259.86	3526.41	14126.3	4.95128e+06	5.234e+06	3.38717e+06	3.61931e+06	4.59677e+06	4.30445e+06	0.8775	1.5559	1.04327	1.00085	0.8775	0.807717	681.601	0.000276163	628.775	0.000131997
HDAC2	Q92769	0.637106	0.0435274	2259.86	3526.41	14768.4	5.52276e+06	5.45013e+06	4.10943e+06	3.22192e+06	4.14239e+06	4.18828e+06	0.987167	1.60625	1.23088	0.892017	0.770117	0.77435	733.765	0.000271674	562.041	0.000156362
HDAC6	Q9UBN7	7.14498	0.0294085	2259.86	3526.41	1403.87	2452.81	1821.9	13526.9	42393.3	67280.5	68654.1	0.000433333	0.000433333	0.00361667	0.0142833	0.0109	0.00685	2.47583	0.454058	24.8017	0.000229323
HDDC2	Q7Z4H3	5.76944	0.0921965	2259.86	3526.41	1403.87	2452.81	1821.9	366595	1.3733e+06	617048	682554	0.000433333	0.000433333	0.10995	0.404633	0.118883	0.115833	51.5802	0.393813	371.746	4.28e-05
HDGF	P51858	0.176009	0.00302942	813544	161980	246653	114657668	1.01126e+08	5.42213e+07	9.34242e+06	2.2465e+07	2.43558e+07	21.5697	29.2848	16.1182	2.4831	4.40583	4.89888	220.921	0.000476597	45.9535	0.00111594
HDGFRP2	Q7Z4V5	0.0750888	0.0567609	2259.86	3526.41	1403.87	2.18373e+06	1.04507e+06	750173	30348.5	628.051	357188	0.397667	0.3071	0.219917	0.0105	0.000433333	0.0585	553.392	0.000108747	53.9857	0.157908
HDLBP	Q00341	3.26344	0.0193892	2259.86	3526.41	1403.87	581498	174317	120610	679856	1.30264e+06	1.20172e+06	0.1032	0.066	0.0335	0.192833	0.25585	0.212817	121.893	0.00104415	442.857	2.65e-05
HEATR1	Q9H583	2.74345	0.00596049	2259.86	3526.41	1403.87	3.52363e+06	2.02717e+06	2.07722e+06	4.48198e+06	1.21996e+07	8.44659e+06	0.662767	0.60955	0.62995	1.23685	2.31947	1.66245	1060.9	2.62e-05	3494.8	1.64e-05
HEATR2	Q86Y56	2.38197	0.0148705	2259.86	3526.41	1403.87	288169	242464	319844	538246	983010	1.1959e+06	0.0505667	0.0864167	0.0951	0.1526	0.189217	0.211	118.284	6.4e-05	377.899	3.85e-05
HEATR3	Q7Z4Q2	0.0209404	0.0118107	2259.86	3526.41	1403.87	417112	377239	61873.4	2705.83	24335.9	1988.68	0.0742	0.1237	0.0162	0.000433333	0.00361667	0.000433333	119.083	0.00250121	4.03752	0.190111
HEATR6	Q6AI08	9.32051	0.157459	2259.86	3526.41	1403.87				2705.83	15483.5	85523.3	0.000433333	0.000433333	0.000433333	0.000433333	0.00206667	0.00961667	0.773562	0.532199	14.4243	0.0678997
HEBP2	Q9Y5Z4	0.155891	0.114706	2259.86	3526.41	1403.87	750844	107497	136128	2705.83	128271	90150.4	0.1335	0.04475	0.0380333	0.000433333	0.02275	0.0105333	138.31	0.0023274	30.7542	0.0518606
HELLS	Q9NRZ9	0.225216	0.0851545	2259.86	3526.41	1403.87	349174	148637	199713	2705.83	628.051	249278	0.06115	0.0573	0.0572333	0.000433333	0.000433333	0.0387	97.0111	0.000232873	35.1331	0.271125
HEMGN	Q9BXL5	0.421622	0.00253075	99500	56059.3	40332	2.60976e+07	1.83998e+07	1.23894e+07	7.5079e+06	9.71039e+06	1.03676e+07	4.74592	5.52023	3.63173	2.0033	1.83612	2.02023	290.4	7.48e-05	140.822	2.94e-05
HERC4	Q5GLZ8	0.117138	0.239339	2259.86	3526.41	1403.87	29124.1	19283.2	1287.31	2705.83	628.051	30083.6	0.00521667	0.01555	0.000433333	0.000433333	0.000433333	0.00161667	6.91149	0.242349	4.64768	0.34233
HEXIM1	O94992	0.00337443	1.6e-06				538072	437272	501725				0.09775	0.14055	0.14695	0.000433333	0.000433333	0.000433333	205.43	3.87e-05
HIC2	Q96JB3	1.10925	0.539359	2259.86	3526.41	1403.87	2.65227e+06	1.38592e+06	1.05757e+06	1.27862e+06	2.75515e+06	2.32018e+06	0.492233	0.398317	0.30965	0.380567	0.53075	0.42	708.714	6.69e-05	883.702	2.14e-05
HINT1	P49773	0.489172	0.127803	2259.86	3526.41	1403.87	2.54991e+06	1.30218e+06	848178	256769	1.26464e+06	1.25318e+06	0.481017	0.380567	0.252783	0.0767333	0.247967	0.220417	653.709	0.000101448	385.889	0.000305383
HIRA	P54198	1.02281	0.894054	2259.86	3526.41	1403.87	107850	12180.7	70218.3	64447.1	124728	80349.7	0.0186333	0.0132667	0.0185167	0.02075	0.0221167	0.0087	26.4597	0.0138539	37.4853	0.000187336
HIRIP3	Q9BW71	0.105336	0.064744	2259.86	3526.41	1403.87	476725	365444	437697	2705.83	68275.3	166358	0.0861833	0.11895	0.129983	0.000433333	0.0111167	0.02375	178.003	4.6e-05	33.009	0.0540139
HIST1H1A	Q02539	0.875357	0.743174	2.73234e+07	4.48516e+06	7.30352e+06	1086465267	9.04959e+08	1156935797	8.12086e+08	1177604064	8.05834e+08	178.179	221.736	382.662	221.736	241.562	221.736	80.4958	0.00100434	71.4747	0.000596531
HIST1H1B	P16401	0.940691	0.617531	3.89469e+07	1.22776e+07	1.25443e+07	2382413073	1369239003	1270933627	1246750234	2134692179	1913274001	355.85	382.662	482.261	382.662	409.859	355.85	78.7625	0.000477336	83.0299	0.000196649
HIST1H1C	P16403	0.962654	0.373901	1.89782e+08	5.19923e+07	6.11274e+07	19826053431	11848317997	9998004883	10137314818	17327149197	14408663019	3149.51	3149.51	3149.51	3149.51	3149.51	2796.64	137.577	0.000376827	138.24	0.000155537
HIST1H1D	P16402	1		1.44779e+08	3.75471e+07	4.63302e+07	11283018854	6993122380	5536838510	5601098265	9405253794	8799379774	1785.61	1785.61	1785.61	1785.61	1785.61	1785.61	104.143	0.000517069	104.112	0.000216799
HIST1H1E	P10412	1		1.8963e+08	4.1719e+07	5.1478e+07	12238782773	9015289721	6056537579	6170732184	10258293398	11223444711	2062.02	2062.02	2062.02	2062.02	2062.02	2062.02	96.5629	0.000758322	97.7717	0.000354819
HIST1H1T	P22492	0.790463	0.584331	2.12515e+07	3.48846e+06	5.68051e+06	8.44756e+08	7.03668e+08	8.99668e+08	6.31586e+08	9.15872e+08	6.26607e+08	128.923	191.552	327.281	191.552	191.552	128.923	80.475	0.00100457	71.4671	0.000596623
HIST1H2AA	Q96QV6	1.02111	0.829155	1.33209e+07	1.87853e+06	1.93875e+06	2436624644	1323312802	1011221993	1160248668	2068344200	2298711852	382.662	355.85	355.85	324.939	382.662	409.859	278.394	0.00100171	322.514	0.000409577
HIST1H2AB	P04908	1.26091	0.0378854	1.6963e+07	3.69895e+06	6.46545e+06	3874455668	2532057365	2111182644	3451678932	3955354591	4497158004	612.878	612.878	653.383	905.113	721.255	743.066	313.988	0.00024863	438.825	7.74e-05
HIST1H2AC	Q93077	1.25671	0.113555	1.6963e+07	3.69895e+06	6.46545e+06	3878506350	2533252977	2111658228	3452692086	3956384533	4498470974	682.715	653.383	682.715	1033.77	743.066	760.235	314.199	0.000248719	438.949	7.74e-05
HIST1H2AD	P20671	1.34088	0.180106	1.69829e+07	3.69895e+06	6.47683e+06	3876962410	2537400192	2114531056	3454226026	3963450035	4502023652	653.383	743.066	760.235	1286.69	772.094	833.06	314.039	0.000248813	438.891	7.76e-05
HIST1H2AG	P0C0S8	1.35617	0.137557	1.69829e+07	3.69895e+06	6.47683e+06	3881013092	2538595803	2115006640	3455239180	3964479977	4503336622	760.235	760.235	764.341	1360.42	833.06	905.113	314.25	0.000248902	439.015	7.76e-05
HIST1H2BA	Q96A08	0.827213	0.639242	2.86791e+07	1.92593e+06	8.55277e+06	3493544957	2297988102	857036175	5.93601e+08	1600037160	2920752061	568.885	482.261	221.736	178.179	305.881	568.885	169.789	0.0034188	130.61	0.0023158
HIST1H2BB	P33778	0.858121	0.373901	7.75671e+07	5.57172e+06	2.82792e+07	9652384402	6114554080	4238578547	3193715687	5519147045	7087038538	1344.26	1344.26	1344.26	772.094	1344.26	1344.26	179.554	0.00220801	141.807	0.00128746
HIST1H2BC	P62807	0.879397	0.373901	7.80039e+07	6.12026e+06	2.94081e+07	9690598846	6288572285	4290778093	3300047975	5643330066	7121849200	1360.84	1360.84	1360.84	868.479	1360.84	1360.84	178.539	0.00199926	141.504	0.00115484
HIST1H2BL	Q99880	0.870785	0.373901	7.79667e+07	6.12026e+06	2.94081e+07	9689465815	6285976630	4289991150	3299806850	5639847933	7118017920	1360.42	1360.42	1360.42	833.06	1360.42	1360.42	178.558	0.00199827	141.483	0.00115412
HIST1H3A	P68431	1.00252	0.104453	2.35754e+07	2.71934e+06	5.68714e+06	2160187075	1123230697	8.64827e+08	1161216506	1746319035	1683638380	324.939	323.775	323.775	325.061	324.939	324.939	129.706	0.00167259	143.555	0.000583591
HIST1H4A	P62805	1.04206	0.373901	1.12296e+08	1.33154e+07	5.05276e+07	14070471527	9844287562	9594651046	9500944538	16203066236	14718187983	2796.64	2796.64	2796.64	2796.64	2796.64	3149.51	190.244	0.000932055	229.491	0.000436404
HIST2H2AA3	Q6FI13	1.34014	0.164206	1.69829e+07	3.69895e+06	6.47683e+06	3881013092	2538595803	2115006640	3455239180	3964479977	4503330064	760.235	760.235	764.341	1360.42	833.06	868.479	314.25	0.000248902	439.014	7.76e-05
HIST2H2AB	Q8IUE6	1.11122	0.116117	1.55875e+07	2.16854e+06	2.1602e+06	2870714314	1554189589	1187219955	1347672150	2434015446	2711956703	482.261	409.859	409.859	482.261	482.261	482.261	281.786	0.00104091	326.047	0.00043023
HIST2H2AC	Q16777	1.34814	0.238363	1.69829e+07	3.69895e+06	6.47683e+06	3878566730	2536530282	2113453270	3454446623	3962150607	4500741845	721.255	682.715	721.255	1340.53	760.235	764.341	314.027	0.000249051	438.804	7.76e-05
HIST2H2BF	Q5QNW6	0.863615	0.373901	7.31286e+07	5.73774e+06	2.75701e+07	9084936419	5895536517	4022604463	3093794977	5290621937	6676733625	1286.69	1286.69	1286.69	760.235	1286.69	1286.69	178.539	0.00199926	141.504	0.00115484
HIST2H3A	Q71DI3	1.0024	0.502834	2.35754e+07	2.71934e+06	5.68714e+06	2160806003	1124019186	864892448	1161216506	1746696795	1685194564	327.281	325.061	324.939	325.061	327.281	327.281	129.752	0.00167222	143.616	0.000583553
HIST3H2BB	Q8N257	0.856726	0.373901	7.74909e+07	5.57172e+06	2.82792e+07	9620596840	6096495934	4224058140	3172851091	5504521369	7062087407	1340.53	1340.53	1340.53	764.341	1340.53	1340.53	179.098	0.00220983	141.362	0.00129128
HIVEP1	P15822	1.07692	0.373901	2259.86	3526.41	1403.87				2705.83	628.051	5415.18	0.000433333	0.000433333	0.000433333	0.000433333	0.000433333	0.000533333	0.773562	0.532199	1.21681	0.464594
HK1	P19367	3.64861	0.0639651	2259.86	3526.41	1403.87	39656.8	67991	74563.1	333075	435166	223363	0.00706667	0.03075	0.0197167	0.0957	0.0801167	0.0341	25.3418	0.00059147	137.912	5.65e-05
HK2	P52789	13.7966	7.19e-05	2259.86	3526.41	1403.87	122008	55677.8	105097	949711	1.97578e+06	2.27136e+06	0.0215667	0.02635	0.0296833	0.275217	0.385783	0.409617	39.3293	0.000504009	722.774	3.23e-05
HLTF	Q14527	0.305313	0.00155687	2259.86	3526.41	1403.87	258077	94445.4	104585	27822.8	75468.8	98235	0.0461667	0.04065	0.0295667	0.0101333	0.0130833	0.0123167	63.5741	0.000585818	28.0282	0.00109184
HMBS	P08397	0.999578	0.877735	2259.86	3526.41	1403.87	1.68934e+07	1.04797e+07	9.72324e+06	1.47836e+07	1.29029e+07	1.2605e+07	3.10343	2.9625	2.81875	3.9759	2.46735	2.43768	5159.33	1.11e-05	5603.71	2.79e-06
HMG20A	Q9NP66	0.815528	0.567	2259.86	3526.41	1403.87	1.23855e+06	1.66636e+06	1.46545e+06	1.44546e+06	1.33272e+06	1.45268e+06	0.229833	0.499367	0.430417	0.426033	0.261817	0.25785	607.827	2.06e-05	588.426	8.78e-06
HMG20B	Q9P0W2	0.39038	0.234493	2259.86	3526.41	1403.87	133591	94803.1	72863.1	2705.83	106978	102390	0.02395	0.0408	0.0191	0.000433333	0.0192167	0.0130833	41.8986	0.000291033	29.4951	0.051441
HMGA1	P17096	0.445323	0.00760563	5.68843e+06	1.2351e+06	4.17302e+06	675176015	3.05648e+08	2.9686e+08	2.52662e+08	1.4972e+08	1.65517e+08	109.271	101.2	90.4047	58.9177	34.6479	40.4214	115.142	0.000839508	51.1779	0.000575724
HMGB1	P09429	0.836695	0.448557	4.83912e+06	3526.41	528389	1295475088	9.55073e+08	8.13785e+08	435348991	1063451996	9.28848e+08	241.562	241.562	191.552	101.2	221.736	241.562	570.529	0.0166744	451.989	0.00952277
HMGB2	P26583	0.408923	0.0122531	4.81755e+06	3526.41	1.36864e+06	391823412	3.32205e+08	3.18543e+08	1.3311e+08	2.0143e+08	1.98509e+08	70.1121	116.444	101.2	29.2848	45.891	42.494	168.436	0.0332929	86.1185	0.0225924
HMGB3	O15347	0.37672	0.000126403	394414	3526.41	1403.87	4.93503e+07	2.39344e+07	2.55318e+07	1.02542e+07	1.60933e+07	1.46324e+07	8.56225	7.14932	7.662	2.73858	3.15427	2.91243	247.447	0.0113379	102.618	0.00817283
HMGCS1	Q01581	5.62821	0.373901	2259.86	3526.41	1403.87				2705.83	40279.7	1988.68	0.000433333	0.000433333	0.000433333	0.000433333	0.00645	0.000433333	0.773562	0.532199	6.25499	0.187808
HMGN1	P05114	0.344216	0.0191691	2259.86	3526.41	1403.87	2.15616e+07	1.74299e+07	1.53343e+07	3.00456e+06	1.15537e+07	8.57302e+06	3.93873	5.19117	4.49017	0.827983	2.16628	1.69398	7555.59	5.93e-06	3217.08	4.03e-05
HMGN2	P05204	0.000694037	2.9e-06	2259.86	28001.6	1403.87	4.87955e+06	1.56349e+06	1.87621e+06	2705.83	628.051	1988.68	0.867817	0.456517	0.548767	0.000433333	0.000433333	0.000433333	262.724	0.00316714	0.168088	0.174758
HMGN5	P82970	0.190654	0.00101939	2259.86	3526.41	1403.87	6.06434e+06	3.80245e+06	3.30743e+06	481735	1.34449e+06	1.22372e+06	1.1043	1.10827	1.02165	0.136317	0.264133	0.216167	1832.26	1.99e-05	424.185	6.98e-05
HMMR	O75330	4.22561	0.225908	2259.86	3526.41	1403.87	22887.4	1821.9	12403.6	82553.4	39323.1	39001.7	0.0043	0.000433333	0.00346667	0.0256667	0.00626667	0.00271667	5.16164	0.188621	22.3748	0.000514336
HMOX2	P30519	0.982919	0.293243	2259.86	3526.41	1403.87	2452.81	1821.9	1.35668e+06	830776	85828.9	825330	0.000433333	0.000433333	0.400167	0.234483	0.0148667	0.144833	189.28	0.38886	242.267	0.00149548
HN1	Q9UK76	1.4129	0.362934	2259.86	3526.41	1403.87	1.71647e+06	3.98349e+06	3.98489e+06	3.30347e+06	8.36292e+06	6.84784e+06	0.312117	1.17408	1.20782	0.919433	1.57247	1.31447	1346.96	4.88e-05	2574.95	1.76e-05
HN1L	Q9H910	1.24832	0.346256	2259.86	3526.41	1403.87	2.10915e+06	1.22349e+06	1.45087e+06	1.2004e+06	3.44995e+06	2.56422e+06	0.38415	0.360267	0.426033	0.3545	0.647917	0.458683	665.288	3.01e-05	1003.4	3.74e-05
HNRNPA0	Q13151	0.895586	0.659971	285221	3526.41	107078	1.50587e+07	1.5709e+07	1.41073e+07	1.66763e+07	1.44679e+07	1.63489e+07	2.71682	4.74592	4.13645	4.44927	2.79612	3.14268	113.371	0.0124745	119.985	0.00604114
HNRNPA1	P09651	0.50826	0.00145429	2.51325e+06	70565.1	356291	2.13515e+08	1.2912e+08	1.4937e+08	7.32472e+07	1.13685e+08	1.09264e+08	38.8287	38.8287	45.891	18.2399	22.2774	22.2774	167.342	0.00454473	100.744	0.00310426
HNRNPA1L2	Q32P51	0.529461	0.00284794	2.72089e+06	76395.2	385728	2.26739e+08	1.37237e+08	1.57375e+08	8.10411e+07	1.20712e+08	1.15761e+08	40.4214	39.7272	51.0464	20.7729	24.0455	24.6443	163.792	0.00460584	99.7525	0.0030982
HNRNPA2B1	P22626	0.570058	0.0162889	5.91188e+06	694471	2.25669e+06	5.51201e+08	3.23458e+08	3.60422e+08	2.2936e+08	3.0012e+08	3.5626e+08	85.7047	109.271	116.444	48.4973	58.9177	70.1121	139.352	0.00120463	99.9364	0.000730428
HNRNPA3	P51991	0.507976	0.00285836	1.81458e+06	3526.41	785981	1.67494e+08	8.59065e+07	1.06824e+08	6.23352e+07	7.93825e+07	7.4199e+07	30.6913	25.8909	36.6794	15.8711	16.2738	15.2297	138.331	0.0296041	82.9146	0.0184215
HNRNPAB	Q99729	0.604868	0.101588	1.05745e+06	127590	171988	8.41148e+07	9.48024e+07	5.90806e+07	4.50346e+07	7.06082e+07	5.59899e+07	14.1598	28.728	18.5597	11.4688	14.3496	11.3492	175.381	0.0011515	126.477	0.000712422
HNRNPC	P07910	1.02589	0.804088	1.25847e+08	6.46068e+06	5.53406e+07	5.80267e+08	3.01645e+08	4.35427e+08	4.14079e+08	5.82785e+08	6.01868e+08	95.6738	95.6738	128.923	95.6738	116.444	116.444	7.02027	0.0520287	8.51984	0.0196778
HNRNPCL1	O60812	0.849652	0.255972	238151	73951.8	113102	1.65741e+07	1.20712e+07	1.20153e+07	1.17565e+07	1.17806e+07	1.61892e+07	3.00698	3.50418	3.54868	3.21622	2.21157	3.11958	95.6261	0.000199654	93.4285	0.00010175
HNRNPD	Q14103	0.47147	0.0430901	1.30337e+06	3526.41	522692	3.4207e+08	1.63881e+08	1.1528e+08	5.01309e+07	1.20941e+08	1.4588e+08	58.9177	48.4973	38.8287	13.6139	24.6443	30.6913	339.547	0.0178388	173.236	0.0122046
HNRNPDL	O14979	0.651899	0.0163041	157645	3526.41	57446.7	3.7927e+07	1.77866e+07	1.80379e+07	1.29817e+07	2.18604e+07	1.78073e+07	6.78415	5.30438	5.30438	3.45528	4.30637	3.57677	337.354	0.00480308	240.829	0.00268329
HNRNPF	P52597	0.424216	0.00550543	1.65843e+06	426001	1.02483e+06	9.55275e+07	4.86474e+07	6.70435e+07	3.08303e+07	4.11262e+07	2.86441e+07	16.1182	14.3496	21.0923	8.28235	7.75997	5.83032	67.9321	0.000617427	32.3552	0.000472758
HNRNPH1	P31943	0.570964	0.032465	2.22526e+06	344621	893165	1.00355e+08	7.0966e+07	8.24816e+07	3.26559e+07	5.73213e+07	7.17865e+07	17.8304	19.8577	24.6443	8.8941	11.6876	15.0078	73.289	0.00114318	46.7115	0.00114559
HNRNPH2	P55795	0.395799	0.0276184	857538	37194.6	298792	4.59445e+07	2.66169e+07	5.51295e+07	1.71508e+07	1.94638e+07	2.42004e+07	7.93405	8.36753	16.9326	4.61622	3.72777	4.8101	106.987	0.00516207	50.9541	0.00400392
HNRNPH3	P31942	0.670296	0.0218623	461529	3526.41	356415	4.62171e+07	2.58865e+07	3.33472e+07	2.19421e+07	2.63697e+07	3.19883e+07	8.0306	8.0306	9.99897	5.79855	5.0082	6.66127	128.368	0.019472	97.7516	0.0110923
HNRNPK	P61978	0.632789	0.00296198	7.3559e+06	235573	5.08206e+06	298623955	1.75449e+08	1.68763e+08	1.36491e+08	1.59464e+08	1.60297e+08	53.382	53.382	58.9177	30.6913	36.6794	37.471	50.7227	0.0140926	36.0004	0.00851771
HNRNPL	P14866	0.586767	0.0151173	723250	3526.41	181441	3.94863e+07	2.54439e+07	3.53617e+07	1.7012e+07	2.46941e+07	2.67363e+07	7.07648	7.75997	10.3642	4.58293	4.70638	5.49762	110.427	0.0194022	75.3591	0.0119986
HNRNPLL	Q8WVV9	0.402197	0.0126461	2259.86	3526.41	1403.87	2.25658e+06	1.50332e+06	2.376e+06	846153	1.10275e+06	942844	0.411017	0.432	0.710867	0.240933	0.217883	0.16615	853.376	2.33e-05	402.182	1.29e-05
HNRNPM	P52272	0.330075	0.00510014	1.19589e+06	109775	473735	108939959	5.44021e+07	8.67994e+07	2.73678e+07	3.25466e+07	4.16957e+07	20.7729	16.1182	28.728	7.4403	5.89048	8.32847	140.576	0.00184625	57.1035	0.00164052
HNRNPR	O43390	0.774165	0.101648	146893	3526.41	139535	3.75792e+07	2.6567e+07	3.12542e+07	2.21223e+07	3.28091e+07	3.46899e+07	6.66127	8.32847	9.5545	5.95747	6.0446	6.99922	329.019	0.00588378	309.088	0.00309437
HNRNPU	Q00839	0.801315	0.24531	2.63179e+06	176539	1.4926e+06	2.26723e+08	1.09705e+08	1.15744e+08	8.54636e+07	1.4621e+08	1.62805e+08	39.7272	34.6479	40.4214	21.5697	30.6913	39.7272	105.133	0.00402666	91.7193	0.00210986
HNRNPUL1	Q9BUJ2	0.390874	0.00411018	2259.86	3526.41	1403.87	3.43616e+06	1.80399e+06	2.69702e+06	1.06432e+06	1.25575e+06	1.28775e+06	0.643983	0.53695	0.827983	0.312117	0.246433	0.226683	1103.9	2.7e-05	501.774	1.05e-05
HNRNPUL2	Q1KMD3	0.993312	0.769792	35568.2	3526.41	1403.87	6.60518e+06	1.99258e+07	2.27054e+07	3.25317e+07	2.3405e+06	2.22093e+07	1.20282	6.0018	6.61663	8.86872	0.454267	4.40583	1215.76	0.00163793	1409.47	0.00187161
HOOK3	Q86VS8	174.603	0.116122	2259.86	3526.41	1403.87				2705.83	603608	651474	0.000433333	0.000433333	0.000433333	0.000433333	0.115683	0.110867	0.773562	0.532199	174.932	0.0528589
HOXB9	P17482	0.228744	0.140631	2259.86	3526.41	1403.87	340805	206939	280804	2705.83	88980.4	215501	0.0596833	0.075	0.08055	0.000433333	0.0156833	0.0331167	115.234	9.31e-05	42.7234	0.0539084
HP1BP3	Q5SSJ5	0.670455	0.0648027	797505	3526.41	1403.87	5.80857e+07	3.94116e+07	4.94099e+07	2.3288e+07	4.60711e+07	4.55559e+07	9.99897	11.3492	14.5842	6.38923	8.36753	9.33427	183.077	0.0154746	143.208	0.00884482
HPRT1	P00492	17.2921	0.0296511	2259.86	3526.41	1403.87	2452.81	1821.9	58132.4	552205	313175	384964	0.000433333	0.000433333	0.0151667	0.15715	0.0566167	0.0634833	8.67954	0.409641	173.897	3.86e-05
HRNR	Q86YZ3	1.18303	0.976745	10433.6	53554.9	8715.12	135203	1821.9	15790.8	101160	15130.2	13269.2	0.0244	0.000433333	0.00403333	0.03135	0.00201667	0.000783333	2.10191	0.959047	1.78202	0.30752
HSD17B10	Q99714	0.312493	0.198081	2259.86	3526.41	1403.87	2.65263e+06	417892	2.91642e+06	212215	101660	2.22462e+06	0.493567	0.13525	0.904767	0.0624833	0.0180167	0.398733	832.66	0.000694899	353.052	0.00312667
HSD17B11	Q8NBQ5	0.412744	0.635659	2259.86	3526.41	1403.87	214488	1.53334e+06	1.85095e+06	497729	462822	1.10848e+06	0.03845	0.441567	0.541883	0.141767	0.08675	0.193267	500.516	0.0013005	287.759	6.35e-05
HSD17B4	P51659	2.04504	0.322831	2259.86	3526.41	1403.87	506093	65699.6	423568	289277	1.63536e+06	588261	0.09155	0.0300833	0.125933	0.0844667	0.323083	0.0987333	138.434	0.00266822	349.492	0.000283147
HSDL2	Q6YN16	282.5	0.000133378	2259.86	3526.41	1403.87				585368	762834	315934	0.000433333	0.000433333	0.000433333	0.16995	0.146733	0.0505667	0.773562	0.532199	231.447	6.36e-05
HSF1	Q00613	0.56415	0.455432	2259.86	3526.41	1403.87	36006.9	121443	92794.8	2705.83	146651	142409	0.0063	0.0489333	0.0262167	0.000433333	0.0254333	0.0200833	34.8038	0.00153177	40.5786	0.0517244
HSP90AA1	P07900	1.30436	0.364079	859264	79190	379585	8.50218e+07	9.16535e+07	6.73763e+07	8.00271e+07	1.65513e+08	1.15628e+08	14.4884	26.6668	21.2259	20.4533	37.471	23.443	185.163	0.00135645	274.019	0.000611263
HSP90AB1	P08238	1.47203	0.217184	4.45532e+06	174462	574137	1.35449e+08	166399673	9.86948e+07	1.93946e+08	3.17873e+08	2.59916e+08	24.6443	51.0464	30.6913	36.6794	66.5362	53.382	76.9696	0.00583015	148.299	0.00187258
HSP90B1	P14625	1.20308	0.261887	245972	3526.41	38053.4	5.93498e+06	5.60174e+06	3.28705e+06	5.46319e+06	8.63573e+06	7.24706e+06	1.07703	1.6428	1.00562	1.47213	1.61283	1.39703	51.5516	0.0157737	74.2335	0.00604172
HSPA14	Q0VDF9	16.2889	0.0512813	2259.86	3526.41	1403.87	87455.2	1821.9	59341.6	210745	1.20467e+06	1.08845e+06	0.01405	0.000433333	0.0154	0.0618167	0.236717	0.188233	20.6698	0.148996	348.235	0.000406587
HSPA1A	P0DMV8	1.31629	0.0871256	373782	19805.1	26074.3	2.63868e+07	2.31651e+07	1.90337e+07	3.05071e+07	3.665e+07	3.92729e+07	4.78623	6.99922	5.61025	8.21313	6.75067	7.93405	163.431	0.00316583	253.609	0.00120495
HSPA1L	P34931	1.17438	0.182818	215284	3526.41	41825.9	1.62571e+07	1.32421e+07	1.35423e+07	1.6868e+07	2.18092e+07	1.92025e+07	2.9625	3.80287	3.9759	4.51325	4.27132	3.82977	165.14	0.00695051	222.071	0.00294139
HSPA2	P54652	1.25846	0.127751	233337	3526.41	77388.1	2.05232e+07	1.94573e+07	1.65482e+07	2.26475e+07	3.17055e+07	3.08696e+07	3.75953	5.79855	4.88243	6.17215	5.79855	6.20207	179.883	0.00805817	271.192	0.00324386
HSPA4	P34932	0.426573	0.00301465	17980.2	3526.41	22799.2	8.19195e+06	7.78063e+06	5.43518e+06	2.74956e+06	4.38422e+06	3.74e+06	1.4883	2.22227	1.6428	0.7629	0.8263	0.6944	483.182	0.000430955	245.426	0.000335914
HSPA4L	O95757	0.885581	0.447838	2259.86	3526.41	1403.87	594669	453312	452508	306390	666217	724816	0.1069	0.145733	0.1325	0.0882167	0.128633	0.124217	208.687	4.32e-05	236.076	6.92e-05
HSPA5	P11021	1.31453	0.0863998	83922.4	3526.41	31828.5	6.98112e+06	5.67305e+06	3.66188e+06	6.97955e+06	8.63589e+06	9.2127e+06	1.26518	1.65802	1.11197	1.86817	1.61283	1.82335	136.791	0.00449055	208.155	0.00158929
HSPA6	P17066	1.27429	0.208447	134288	14863.5	31293.3	8.81982e+06	7.58839e+06	6.83521e+06	1.08353e+07	1.31707e+07	9.95056e+06	1.58697	2.16628	2.09417	2.95538	2.55687	1.93907	128.812	0.00126369	188.182	0.000488163
HSPA8	P11142	1.21291	0.314243	3.39357e+06	3526.41	292316	9.32028e+07	1.02072e+08	6.78877e+07	1.0427e+08	1.39793e+08	137347791	15.7059	30.6913	21.5697	25.182	27.9707	29.2848	71.329	0.0344897	103.38	0.0144099
HSPA9	P38646	4.4637	0.00247078	277769	89704.3	124009	1.15302e+07	1.08596e+07	7.87807e+06	2.90085e+07	5.7632e+07	7.09169e+07	2.10547	3.11195	2.43768	7.75997	11.8259	14.5842	61.5848	0.000289541	320.576	8.71e-05
HSPB1	P04792	4.93534	2.81e-05	615280	22086.9	65623.1	1.11005e+07	8.54491e+06	6.72751e+06	3.84645e+07	5.45113e+07	5.72879e+07	2.0105	2.49467	2.0813	10.2917	10.6897	11.5251	37.5154	0.0105044	213.75	0.00160387
HSPB11	Q9Y547	2.57707	0.138583	2259.86	3526.41	1403.87	3.91288e+06	1.08851e+06	809652	7.49071e+06	3.74087e+06	3.45422e+06	0.732283	0.322217	0.236717	1.99542	0.698633	0.6335	808.195	0.00029433	2042.49	1.5e-05
HSPBP1	Q9NZL4	0.574761	0.196626	2259.86	3526.41	1403.87	722040	459628	674070	386671	660677	211147	0.127767	0.148783	0.192833	0.110333	0.126983	0.0324667	258.095	4.89e-05	175.031	0.000133183
HSPD1	P10809	2.35113	0.0345538	271309	17533.5	159844	8.04145e+06	1.32694e+07	6.1303e+06	1.94226e+07	2.90314e+07	3.15224e+07	1.4428	3.82977	1.87832	5.1578	5.32805	6.32682	61.1588	0.0063291	178.246	0.00133708
HSPE1	P61604	0.0433723	0.0332127	2259.86	3526.41	1403.87	1.67536e+06	2.08646e+06	803195	162912	628.051	1988.68	0.301867	0.625733	0.2352	0.0495667	0.000433333	0.000433333	634.899	8.04e-05	23.0216	0.301443
HSPH1	Q92598	1.91612	0.002242	2259.86	3526.41	1403.87	1.3049e+06	966915	751009	1.72315e+06	2.17104e+06	2.81805e+06	0.240483	0.282217	0.220417	0.498433	0.42	0.505467	420.412	3.98e-05	933.533	1.09e-05
HTATSF1	O43719	0.118863	0.0600538	2259.86	3526.41	1403.87	241900	314482	75832.1	21691.6	64505.3	20582.7	0.0434333	0.1057	0.02025	0.00861667	0.0105	0.00101667	87.9278	0.00101792	14.8508	0.00230934
HUWE1	Q7Z6Z7	3.55049	0.00875955	2259.86	3526.41	1403.87	37957.1	14965.7	40489.3	86454.2	261217	223506	0.0066	0.0139667	0.0098	0.0269333	0.0467833	0.0341	12.9917	0.00366709	79.4389	0.000286143
HYOU1	Q9Y4L1	13.0256	0.00158182	2259.86	3526.41	1403.87				25681.8	26090.5	44140	0.000433333	0.000433333	0.000433333	0.0096	0.0038	0.00353333	0.773562	0.532199	13.3394	0.000600118
HYPK	Q9NX55	2.71983	0.278696	2259.86	3526.41	1403.87	1.23797e+06	1821.9	1.14546e+06	2.72325e+06	1.90671e+06	2.28832e+06	0.22935	0.000433333	0.334467	0.754367	0.365767	0.414533	331.74	0.131639	962.19	8.51e-06
IARS	P41252	2.44829	0.000560129	2259.86	3526.41	1403.87	2.26422e+06	1.59378e+06	1.67176e+06	4.2303e+06	5.13451e+06	6.38039e+06	0.41225	0.474033	0.48365	1.16552	0.9625	1.22598	769.074	2.01e-05	2189.83	5.94e-06
IARS2	Q9NSE4	0.96925	0.53672	2259.86	3526.41	1403.87	192914	1821.9	14549.3	51224.8	103973	40815.4	0.0353333	0.000433333	0.0038	0.0166667	0.0185167	0.00316667	29.1072	0.21164	27.2614	0.000525627
IDE	P14735	13.359	0.373901	2259.86	3526.41	1403.87				50446.1	628.051	1988.68	0.000433333	0.000433333	0.000433333	0.0165	0.000433333	0.000433333	0.773562	0.532199	7.37994	0.344629
IDH1	O75874	8.90975	0.0707679	2259.86	3526.41	1403.87	39973.2	1821.9	173722	428480	686260	1.40874e+06	0.00706667	0.000433333	0.0495667	0.123217	0.135617	0.249617	29.974	0.162111	350.963	9.21e-05
IDH2	P48735	90.3164	0.0101199	2259.86	3526.41	1403.87	85915.3	1821.9	44392	1.9429e+06	3.3799e+06	5.64758e+06	0.0137833	0.000433333	0.01075	0.550733	0.639217	1.06495	18.3764	0.153497	1525.75	2.83e-05
IDH3A	P50213	125.39	0.00508611	2259.86	3526.41	1403.87	59637.7	1821.9	1287.31	1.40786e+06	2.31879e+06	2.99376e+06	0.01045	0.000433333	0.000433333	0.418817	0.451417	0.548767	8.7268	0.538529	934.67	1.91e-05
IDH3B	O43837	632.949	3.55e-06	2259.86	3526.41	1403.87				1.21749e+06	1.01067e+06	1.4704e+06	0.000433333	0.000433333	0.000433333	0.364383	0.196633	0.261817	0.773562	0.532199	514.393	1.28e-05
IDH3G	P51553	64.4744	0.120695	2259.86	3526.41	1403.87				203507	130786	1988.68	0.000433333	0.000433333	0.000433333	0.0602667	0.0231167	0.000433333	0.773562	0.532199	46.7698	0.0664511
IDI1	Q13907	0.500499	0.920371	2259.86	3526.41	1403.87	2452.81	174216	1287.31	2705.83	188348	1988.68	0.000433333	0.066	0.000433333	0.000433333	0.0326	0.000433333	24.7501	0.452717	26.8482	0.185528
IFRD1	O00458	0.689781	0.979165	2259.86	3526.41	1403.87	2452.81	1821.9	13814.1	2705.83	12545.9	19756.9	0.000433333	0.000433333	0.0037	0.000433333	0.00171667	0.001	2.51578	0.452798	4.86897	0.0533221
IFRD2	Q12894	0.569565	0.733144	2259.86	3526.41	1403.87	2452.81	1821.9	9662.32	2705.83	628.051	26172.8	0.000433333	0.000433333	0.00296667	0.000433333	0.000433333	0.00131667	1.93835	0.479943	4.10377	0.350804
IGF2BP1	Q9NZI8	2.77374	0.00312652	30997.7	3526.41	16943.5	5.49607e+06	3.62149e+06	5.10169e+06	1.34689e+07	1.45576e+07	1.74377e+07	0.977083	1.06303	1.54703	3.65542	2.81245	3.48195	276.276	0.000845829	883.355	0.000200863
IGF2BP2	Q9Y6M1	3.06228	0.00618675	2259.86	3526.41	1403.87	933273	475259	1.0289e+06	2.15452e+06	3.29191e+06	3.77796e+06	0.1688	0.152817	0.3049	0.5966	0.621183	0.700783	338.997	8.45e-05	1282.92	1.09e-05
IGF2BP3	O00425	3.24385	0.00882007	2259.86	3526.41	1403.87	2.09244e+06	1.00107e+06	1.43243e+06	6.3043e+06	4.50834e+06	5.16678e+06	0.378017	0.287067	0.42	1.69398	0.848783	0.977083	629.464	4.53e-05	2222.41	5.26e-06
IGHMBP2	P38935	3.60256	0.143247	2259.86	3526.41	1403.87				2705.83	20377.7	26543.5	0.000433333	0.000433333	0.000433333	0.000433333	0.00293333	0.00131667	0.773562	0.532199	6.90209	0.0510292
IGJ	P01591			694536	3526.41	1403.87	2452.81	1821.9	1287.31	2705.83	628.051	1988.68							0.0079518	0.334078	0.00760946	0.154583
IK	Q13123	0.857954	0.622743	2259.86	3526.41	1403.87	1.83156e+06	1.72137e+06	2.26215e+06	1.24516e+06	2.19928e+06	2.85033e+06	0.3322	0.514367	0.67595	0.37175	0.42645	0.50805	808.757	1.71e-05	875.471	2.36e-05
IKBKAP	O95163	2.2029	0.0971442	2259.86	3526.41	1403.87	12241.3	9028.7	21379.5	45333.6	70839	133995	0.00298333	0.0126167	0.0051	0.0151667	0.0118	0.0186333	5.93166	0.0082402	34.7931	0.000514793
IKBKG	Q9Y6K9	2.32301	0.157063	2259.86	3526.41	1403.87	2452.81	1821.9	100185	119238	88615.2	114050	0.000433333	0.000433333	0.0281833	0.0365167	0.0155	0.0154667	14.5282	0.403013	44.77	8.18e-05
ILF2	Q12905	0.471052	0.0100587	250210	3526.41	1403.87	4.15081e+07	2.00845e+07	2.4392e+07	9.01123e+06	1.59772e+07	2.09896e+07	7.31243	6.0446	7.22298	2.41708	3.11958	4.1576	337.009	0.00824111	180.207	0.005584
ILF3	Q12906	0.508385	0.00229456	160855	3526.41	27220.4	2.95563e+07	1.47838e+07	1.87818e+07	1.0867e+07	1.25872e+07	1.27603e+07	5.46635	4.44927	5.52023	2.97993	2.40007	2.46735	329.443	0.00396033	189.009	0.00250536
ILKAP	Q9H0C8	0.800458	0.262129	2259.86	3526.41	1403.87	862233	502564	403250	299761	767776	677450	0.1575	0.160383	0.1192	0.08675	0.148117	0.115	245.899	9.31e-05	242.692	7.97e-05
IMMT	Q16891	0.750793	0.964629	2259.86	3526.41	1403.87	103059	1821.9	211174	124923	117653	1988.68	0.0172667	0.000433333	0.06115	0.0379	0.0208667	0.000433333	43.9567	0.144107	34.0139	0.0667141
IMP3	Q9NV31	1.08349	0.952907	2259.86	3526.41	1403.87	1.4305e+06	919374	862877	553343	1.74669e+06	1.99285e+06	0.26045	0.2714	0.26005	0.157833	0.339917	0.360267	446.827	3.81e-05	597.051	0.000100906
IMP4	Q96G21	1.03355	0.999403	2259.86	3526.41	1403.87	5.61132e+06	2.92298e+06	3.24632e+06	2.35826e+06	6.46204e+06	5.73235e+06	1.00562	0.87505	1.00085	0.6554	1.22783	1.09495	1638.44	2.42e-05	2023.97	2.61e-05
IMPDH2	P12268	1.43899	0.103573	2259.86	3526.41	1403.87	1.60252e+06	1.13814e+06	1.53347e+06	1.98832e+06	3.0805e+06	2.2212e+06	0.2893	0.33595	0.445267	0.566883	0.575267	0.398317	594.444	2.32e-05	1013.89	9.71e-06
INCENP	Q9NQS7	0.527975	0.27402	2259.86	3526.41	1403.87	2.4004e+06	414149	1.34691e+06	488282	654426	1.43844e+06	0.452767	0.134217	0.398733	0.1393	0.126067	0.255067	578.773	0.000438058	358.985	7.6e-05
INF2	Q27J81	10.641	0.116499	2259.86	3526.41	1403.87				2705.83	38883.1	70854.3	0.000433333	0.000433333	0.000433333	0.000433333	0.00613333	0.00726667	0.773562	0.532199	15.6385	0.0525508
ING2	Q9H160	0.256217	0.179587	2259.86	3526.41	1403.87	167844	101220	307642	2705.83	133083	128584	0.0296833	0.0426833	0.08915	0.000433333	0.0235167	0.0174333	80.208	0.000476919	36.7687	0.0516379
INO80	Q9ULG1	0.619818	0.873876	2259.86	3526.41	1403.87	70435.4	64769	1287.31	2705.83	94980.2	82348.9	0.0121	0.0296833	0.000433333	0.000433333	0.0167167	0.00901667	18.9832	0.19604	25.0391	0.0513547
INTS1	Q8N201	1.55035	0.384417	2259.86	3526.41	1403.87	239388	21031.2	28515.3	73857	318956	151947	0.04305	0.0158333	0.00698333	0.0235167	0.05735	0.02125	40.1849	0.0176418	75.7648	0.000533345
INTS12	Q96CB8	0.414191	0.789452	2259.86	3526.41	1403.87	296434	1821.9	82493.2	2705.83	97027.3	103971	0.0521333	0.000433333	0.0226	0.000433333	0.0171833	0.0135167	52.9543	0.149677	28.3311	0.0514134
INTS2	Q9H0H0	4.01282	0.373901	2259.86	3526.41	1403.87				2705.83	29271.7	1988.68	0.000433333	0.000433333	0.000433333	0.000433333	0.00435	0.000433333	0.773562	0.532199	4.72399	0.189083
INTS3	Q68E01	0.292616	0.00969815	2259.86	3526.41	1403.87	536282	336021	377744	52913.6	201971	266489	0.0972833	0.111033	0.112867	0.01705	0.0349833	0.04195	173.856	6.53e-05	72.5122	0.000918919
INTS4	Q96HW7	0.087269	0.00573296	2259.86	3526.41	1403.87	53552.6	22841.4	26670.6	2705.83	9268.33	14130.6	0.00928333	0.0166667	0.00651667	0.000433333	0.00158333	0.000816667	14.3342	0.00205356	3.63063	0.0550269
INTS6	Q9UL03	13.7821	0.373901	2259.86	3526.41	1403.87				52929.6	628.051	1988.68	0.000433333	0.000433333	0.000433333	0.01705	0.000433333	0.000433333	0.773562	0.532199	7.72534	0.342289
INTS7	Q9NVH2	1.09108	0.838762	2259.86	3526.41	1403.87	18882.8	24655.8	23638.2	40832.1	73242.3	42649	0.00386667	0.0174167	0.00543333	0.0137	0.0121	0.00335	9.34291	0.00117889	21.797	0.000334096
INTS9	Q9NV88	0.198596	0.140347	2259.86	3526.41	1403.87	315731	35085.8	250397	2705.83	85181	107479	0.0548667	0.01995	0.0723833	0.000433333	0.01465	0.01415	83.6163	0.00515571	27.1713	0.0515388
IPO11	Q9UI26	0.283518	0.0196187	2259.86	3526.41	1403.87	333799	125422	317062	63360.7	63298.6	184590	0.0585	0.0500833	0.0941667	0.02025	0.0102333	0.027	107.965	0.000356208	43.2883	0.000570667
IPO4	Q8TEX9	2.39527	0.0243467	2259.86	3526.41	1403.87	121570	43675.1	151098	263444	279445	457606	0.0213167	0.0225333	0.0413667	0.07825	0.0502	0.0756667	43.9968	0.00132546	139.148	4.91e-05
IPO5	O00410	1.50677	0.136511	2259.86	3526.41	1403.87	1.12746e+06	467229	850288	799723	1.98593e+06	1.75965e+06	0.20725	0.15055	0.25365	0.224867	0.388317	0.308133	340.046	9.62e-05	632.158	3.92e-05
IPO7	O95373	1.01129	0.942992	2259.86	3526.41	1403.87	6.81295e+06	6.29354e+06	4.28667e+06	4.12584e+06	8.99564e+06	7.94088e+06	1.2413	1.83055	1.28865	1.14978	1.71895	1.54102	2419.03	1.31e-05	2929.34	1.21e-05
IPO8	O15397	6.87065	0.0076526	2259.86	3526.41	1403.87	159550	83895.8	118010	372121	1.89427e+06	1.19699e+06	0.0286333	0.0373333	0.0331167	0.10595	0.363267	0.21155	50.2711	0.000260226	481.685	0.000198199
IPO9	Q96P70	0.66448	0.435517	2259.86	3526.41	1403.87	152446	254074	283132	71621.4	468637	149514	0.0274	0.0898833	0.0808667	0.02275	0.08805	0.0208667	95.9163	0.000149016	95.933	0.00101877
IQGAP1	P46940	15.9005	0.00209549	2259.86	3526.41	1403.87	44202.5	31752.8	19876.5	680957	868716	837317	0.00796667	0.0189667	0.00473333	0.193267	0.164267	0.145983	13.3282	0.00178826	331.981	1.46e-05
IQGAP2	Q13576	46.8462	8.73e-05	2259.86	3526.41	1403.87				83301.4	73135.4	159925	0.000433333	0.000433333	0.000433333	0.0259333	0.0121	0.0228667	0.773562	0.532199	43.9993	0.000228808
IQSEC1	Q6DN90	8.52564	0.125805	2259.86	3526.41	1403.87				2705.83	22598.2	70821.9	0.000433333	0.000433333	0.000433333	0.000433333	0.00338333	0.00726667	0.773562	0.532199	13.3691	0.058016
IRAK1	P51617	2.41026	0.373901	2259.86	3526.41	1403.87				2705.83	628.051	35286.7	0.000433333	0.000433333	0.000433333	0.000433333	0.000433333	0.00226667	0.773562	0.532199	5.37132	0.333518
IREB2	P48200	1.78205	0.373901	2259.86	3526.41	1403.87				2705.83	628.051	28317.1	0.000433333	0.000433333	0.000433333	0.000433333	0.000433333	0.00145	0.773562	0.532199	4.402	0.345917
IRF2BP1	Q8IU81	0.255269	0.159457	2259.86	3526.41	1403.87	229114	44082.2	195474	44280.4	628.051	112340	0.0411667	0.0226	0.05565	0.01495	0.000433333	0.0151	65.1822	0.00238586	21.87	0.155295
IRF2BP2	Q7Z5L9	0.302422	0.946141	2259.86	3526.41	1403.87	317621	278289	1287.31	46409.2	155331	46424.8	0.0554333	0.0961833	0.000433333	0.0153	0.0268833	0.0038	83.0578	0.168807	34.5146	0.00102862
ISG20L2	Q9H9L3	0.166958	0.142053	2259.86	3526.41	1403.87	591556	537637	885259	2705.83	260234	278723	0.105083	0.173867	0.2653	0.000433333	0.04605	0.0443833	280.169	5e-05	75.334	0.0522499
ISOC1	Q96CN7	0.508464	0.77875	2259.86	3526.41	1403.87	127694	137382	1287.31	2705.83	185420	65515.1	0.02275	0.0536167	0.000433333	0.000433333	0.0320167	0.0066	37.0457	0.180887	35.2762	0.0549147
IST1	P53990	112.885	0.00390393	2259.86	3526.41	1403.87				343511	231650	79459.5	0.000433333	0.000433333	0.000433333	0.0975833	0.0408	0.00836667	0.773562	0.532199	91.044	0.000496726
ISY1	Q9ULR0	0.874973	0.638414	2259.86	3526.41	1403.87	333695	172591	360291	144752	521287	364526	0.0585	0.0652	0.107583	0.04425	0.0981167	0.06	120.523	0.000169627	143.33	0.00022885
ISY1-RAB43		0.866974	0.601883	2259.86	3526.41	1403.87	291983	151017	315254	126658	456126	318960	0.0515333	0.05835	0.0923333	0.03845	0.0857833	0.0510833	105.458	0.000189454	125.414	0.000254725
ISYNA1	Q9NPH2	1.41382	0.962089	2259.86	3526.41	1403.87	2452.81	1821.9	173400	2705.83	389100	1988.68	0.000433333	0.000433333	0.0493167	0.000433333	0.0700833	0.000433333	24.7109	0.398313	54.7686	0.185266
ITPA	Q9BY32	751.615	2.34e-06	2259.86	3526.41	1403.87				819709	2.05993e+06	1.91609e+06	0.000433333	0.000433333	0.000433333	0.23065	0.400167	0.346283	0.773562	0.532199	666.986	4.12e-05
IVNS1ABP	Q9Y6Y0	27.4103	0.117073	2259.86	3526.41	1403.87				64394.4	84030.8	1988.68	0.000433333	0.000433333	0.000433333	0.02075	0.01445	0.000433333	0.773562	0.532199	20.9195	0.0686762
IWS1	Q96ST2	0.266903	0.0328349	2259.86	3526.41	1403.87	1.18701e+06	268193	381916	76234.7	364822	163004	0.21955	0.0932667	0.114117	0.0241	0.06655	0.0233	255.505	0.000491051	84.0124	0.00060059
JMJD6	Q6NYC1	0.229893	0.0268368	2259.86	3526.41	1403.87	3.37344e+06	1.38763e+06	1.27535e+06	125892	755301	783702	0.62995	0.398733	0.370517	0.03815	0.145733	0.137783	839.541	8.16e-05	231.552	0.000680664
JUND	P17535	0.00284775	0.00812808				128700	1.4447e+06	72846.2				0.0228667	0.414533	0.0191	0.000433333	0.000433333	0.000433333	228.959	0.00806685
JUP	P14923	1.97213	0.809632	451939	394620	129789	326939	21627.4	364427	759781	699964	79173.7	0.05735	0.0160167	0.1096	0.215517	0.13695	0.00836667	0.730265	0.50682	1.5762	0.41193
KARS	Q15046	3.01686	0.00521978	2259.86	3526.41	1403.87	1.13837e+06	1.38419e+06	933305	3.77958e+06	4.19737e+06	4.50781e+06	0.209767	0.39745	0.278767	1.04905	0.787833	0.836	480.639	2.75e-05	1736.37	4.99e-06
KAT7	O95251	0.527123	0.0243043	2259.86	3526.41	1403.87	661574	284380	521591	173542	327777	485581	0.118633	0.0972833	0.15155	0.0529833	0.0592667	0.08145	204.105	0.00012931	137.257	0.000127759
KAT8	Q9H7Z6	0.838513	0.201391	2259.86	3526.41	1403.87	317093	156940	277536	2705.83	628.051	919171	0.05535	0.06	0.0787833	0.000433333	0.000433333	0.161917	104.528	0.000166606	128.301	0.251763
KCMF1	Q9P0J7	2.71606	0.0224886	2259.86	3526.41	1403.87	85413.7	20187.6	78254.6	88565.7	321140	328481	0.0137833	0.0157333	0.0214333	0.0276	0.0579667	0.0528167	25.5706	0.00431308	102.667	0.000432602
KDELR1	P24390	0.555912	0.0544648	2259.86	3526.41	1403.87	902646	706801	578496	216608	671883	643443	0.1639	0.2147	0.16705	0.0639667	0.130617	0.10875	304.297	4.05e-05	213.06	0.000154948
KDM1A	O60341	0.389155	0.0713419	2259.86	3526.41	1403.87	3.37029e+06	3.30697e+06	2.24936e+06	468044	3.05662e+06	1.01436e+06	0.6277	0.96425	0.669917	0.131917	0.570583	0.177717	1241.51	1.73e-05	631.284	0.000252837
KDM1B	Q8NB78	0.1902	0.139296	2259.86	3526.41	1403.87	400071	406680	173004	64648.4	628.051	180636	0.0687667	0.1325	0.0487333	0.02095	0.000433333	0.0261667	136.264	0.000223528	34.2013	0.143516
KDM2A	Q9Y2K7	1.37923	0.782394	2259.86	3526.41	1403.87	1.05706e+06	563756	484918	1.57758e+06	724330	674335	0.198167	0.1809	0.139567	0.459767	0.1411	0.11445	292.864	9.1e-05	413.934	4.68e-05
KDM2B	Q8NHM5	0.793464	0.427931	2259.86	3526.41	1403.87	144707	75657.9	188330	99906.6	183213	189756	0.0263167	0.0344	0.0540333	0.0310833	0.0317833	0.0281833	56.841	0.00044105	65.7671	0.000118546
KDM3A	Q9Y4C1	0.149217	0.107805	2259.86	3526.41	1403.87	358274	129442	491446	2705.83	87823.1	157716	0.0630167	0.0510833	0.14235	0.000433333	0.0153	0.0225333	136.181	0.000553906	34.5257	0.0525966
KDM3B	Q7LBC6	0.353932	0.00734101	2259.86	3526.41	1403.87	634372	377922	605085	216394	208218	293967	0.114617	0.12385	0.174983	0.0635333	0.0361833	0.0466167	224.944	6.35e-05	99.9394	4.23e-05
KDM4C	Q9H3R0	0.212188	0.116029	2259.86	3526.41	1403.87	252659	148546	45202	2705.83	126633	26553.6	0.0452333	0.0573	0.0109667	0.000433333	0.0222833	0.00136667	62.086	0.00228032	21.6814	0.0617738
[truncated: 1,933 more rows]

## Sheet: condition 2(2,5-HD)
Gene name	Uniprot	AICAP(25HD)	log(25HD/k562)	AICAP(25HD) t-test	-log10(p)	F_test_p	2,5-HD(-)_rep1 ifot	2,5-HD(-)_rep2 ifot	2,5-HD(-)_rep3 ifot	2,5-HD(+)_rep1 ifot	2,5-HD(+)_rep2 ifot	2,5-HD(+)_rep3 ifot
[truncated: 2,621 more rows]
