# Supplementary material for: Quantifying the phase separation property of chromatin-associated proteins under physiological conditions using an anti-1,6-hexanediol index
Source: Genome Biol. 2021 Aug 17;22:229. doi: 10.1186/s13059-021-02456-2 (PMC8369651; doi:10.1186/s13059-021-02456-2)
Supplement: Supplementary file 3 — Additional file 3: Supplementary Table S2. Table S2: List of LLPS related annotation used in this paper. [file 13059_2021_2456_MOESM3_ESM.xlsx]

## Sheet: Sheet1
Table S2: List of LLPS related annotaion used in this paper.

## Sheet: annotations
Gene	Annotation	Source
APOC3	Amyloid	AmyPro
CDSN	Amyloid	AmyPro
CSTB	Amyloid	AmyPro
GSN	Amyloid	AmyPro
HNRNPDL	Amyloid	AmyPro
LGALS7	Amyloid	AmyPro
LTF	Amyloid	AmyPro
LYZ	Amyloid	AmyPro
NPM1	Amyloid	AmyPro
RIPK1	Amyloid	AmyPro
S100A8	Amyloid	AmyPro
S100A9	Amyloid	AmyPro
SLC3A2	Amyloid	AmyPro
SOD1	Amyloid	AmyPro
TARDBP	Amyloid	AmyPro
TPI1	Amyloid	AmyPro
TROVE2	Amyloid	AmyPro
TUBA1A	Amyloid	AmyPro
APOA1	Amyloid	AmyPro
NEFH	Amyloid	AmyPro
VTN	Amyloid	AmyPro
ARIH1	Cajal body	PhaSepDB
COIL	Cajal body	PhaSepDB
DDX46	Cajal body	PhaSepDB
DKC1	Cajal body	PhaSepDB
ELL	Cajal body	PhaSepDB
FMR1	Cajal body	PhaSepDB
FRG1	Cajal body	PhaSepDB
INTS4	Cajal body	PhaSepDB
NOP10	Cajal body	PhaSepDB
PARN	Cajal body	PhaSepDB
PRPF31	Cajal body	PhaSepDB
PRPF6	Cajal body	PhaSepDB
SART3	Cajal body	PhaSepDB
TOE1	Cajal body	PhaSepDB
CARHSP1	Cytoplasmic granule	PhaSepDB
HNRNPU	Cytoplasmic granule	PhaSepDB
CBX5	hydrogel-like	PhaSepDB
CIRBP	hydrogel-like	PhaSepDB
DDX3X	hydrogel-like	PhaSepDB
EWSR1	hydrogel-like	PhaSepDB
FBL	hydrogel-like	PhaSepDB
FUS	hydrogel-like	PhaSepDB
GRB2	hydrogel-like	PhaSepDB
HNRNPA1	hydrogel-like	PhaSepDB
HNRNPA2B1	hydrogel-like	PhaSepDB
HSF1	hydrogel-like	PhaSepDB
NPM1	hydrogel-like	PhaSepDB
NUP133	hydrogel-like	PhaSepDB
NUP153	hydrogel-like	PhaSepDB
P4HB	hydrogel-like	PhaSepDB
RBM14	hydrogel-like	PhaSepDB
RBM3	hydrogel-like	PhaSepDB
TAF15	hydrogel-like	PhaSepDB
TARDBP	hydrogel-like	PhaSepDB
TIA1	hydrogel-like	PhaSepDB
UBQLN2	hydrogel-like	PhaSepDB
AGO2	known PS proteins	PhaSepDB
ANXA11	known PS proteins	PhaSepDB
AZI2	known PS proteins	PhaSepDB
BIRC5	known PS proteins	PhaSepDB
BRD3	known PS proteins	PhaSepDB
BRD4	known PS proteins	PhaSepDB
CAPRIN1	known PS proteins	PhaSepDB
CBX1	known PS proteins	PhaSepDB
CBX2	known PS proteins	PhaSepDB
CBX3	known PS proteins	PhaSepDB
CBX5	known PS proteins	PhaSepDB
CCNT1	known PS proteins	PhaSepDB
CDCA8	known PS proteins	PhaSepDB
CIRBP	known PS proteins	PhaSepDB
CSTF2	known PS proteins	PhaSepDB
CSTF2T	known PS proteins	PhaSepDB
DAXX	known PS proteins	PhaSepDB
DAZAP1	known PS proteins	PhaSepDB
DDX3X	known PS proteins	PhaSepDB
DDX6	known PS proteins	PhaSepDB
EFHD2	known PS proteins	PhaSepDB
EIF4G2	known PS proteins	PhaSepDB
EWSR1	known PS proteins	PhaSepDB
FBL	known PS proteins	PhaSepDB
FKBP15	known PS proteins	PhaSepDB
FLG	known PS proteins	PhaSepDB
FMR1	known PS proteins	PhaSepDB
FTL	known PS proteins	PhaSepDB
FUS	known PS proteins	PhaSepDB
FXR1	known PS proteins	PhaSepDB
G3BP1	known PS proteins	PhaSepDB
G3BP2	known PS proteins	PhaSepDB
GNL2	known PS proteins	PhaSepDB
GOLGA2	known PS proteins	PhaSepDB
GRB2	known PS proteins	PhaSepDB
GTF2H1	known PS proteins	PhaSepDB
HIST1H1E	known PS proteins	PhaSepDB
HIST1H2AG	known PS proteins	PhaSepDB
HIST1H3A	known PS proteins	PhaSepDB
HNRNPA0	known PS proteins	PhaSepDB
HNRNPA1	known PS proteins	PhaSepDB
HNRNPA1L2	known PS proteins	PhaSepDB
HNRNPA2B1	known PS proteins	PhaSepDB
HNRNPA3	known PS proteins	PhaSepDB
HNRNPAB	known PS proteins	PhaSepDB
HNRNPDL	known PS proteins	PhaSepDB
HNRNPH1	known PS proteins	PhaSepDB
HNRNPH2	known PS proteins	PhaSepDB
HSF1	known PS proteins	PhaSepDB
IGF2BP1	known PS proteins	PhaSepDB
INCENP	known PS proteins	PhaSepDB
KEAP1	known PS proteins	PhaSepDB
LEMD2	known PS proteins	PhaSepDB
LMNA	known PS proteins	PhaSepDB
MATR3	known PS proteins	PhaSepDB
MDC1	known PS proteins	PhaSepDB
MECP2	known PS proteins	PhaSepDB
MED1	known PS proteins	PhaSepDB
MED16	known PS proteins	PhaSepDB
MORC3	known PS proteins	PhaSepDB
NONO	known PS proteins	PhaSepDB
NPM1	known PS proteins	PhaSepDB
NR3C1	known PS proteins	PhaSepDB
NUFIP2	known PS proteins	PhaSepDB
NUP133	known PS proteins	PhaSepDB
NUP153	known PS proteins	PhaSepDB
NUP98	known PS proteins	PhaSepDB
P4HB	known PS proteins	PhaSepDB
PABPC1	known PS proteins	PhaSepDB
PCM1	known PS proteins	PhaSepDB
POLR1B	known PS proteins	PhaSepDB
POLR1E	known PS proteins	PhaSepDB
POLR2A	known PS proteins	PhaSepDB
POLR2C	known PS proteins	PhaSepDB
PSPC1	known PS proteins	PhaSepDB
PTPN11	known PS proteins	PhaSepDB
PTPN23	known PS proteins	PhaSepDB
PUM1	known PS proteins	PhaSepDB
RAD23B	known PS proteins	PhaSepDB
RBM14	known PS proteins	PhaSepDB
RBM3	known PS proteins	PhaSepDB
RBMX	known PS proteins	PhaSepDB
RNF2	known PS proteins	PhaSepDB
RPL23A	known PS proteins	PhaSepDB
RPL5	known PS proteins	PhaSepDB
SASS6	known PS proteins	PhaSepDB
SF3B1	known PS proteins	PhaSepDB
SFPQ	known PS proteins	PhaSepDB
SQSTM1	known PS proteins	PhaSepDB
SRRM1	known PS proteins	PhaSepDB
SRRM2	known PS proteins	PhaSepDB
SRSF1	known PS proteins	PhaSepDB
SRSF2	known PS proteins	PhaSepDB
SURF6	known PS proteins	PhaSepDB
SUV39H1	known PS proteins	PhaSepDB
TAF15	known PS proteins	PhaSepDB
TARDBP	known PS proteins	PhaSepDB
TIA1	known PS proteins	PhaSepDB
TIAL1	known PS proteins	PhaSepDB
TJP1	known PS proteins	PhaSepDB
TJP2	known PS proteins	PhaSepDB
TP53BP1	known PS proteins	PhaSepDB
TRA2B	known PS proteins	PhaSepDB
TRIM28	known PS proteins	PhaSepDB
U2AF2	known PS proteins	PhaSepDB
UBAP2L	known PS proteins	PhaSepDB
UBE2I	known PS proteins	PhaSepDB
UBE3A	known PS proteins	PhaSepDB
VCP	known PS proteins	PhaSepDB
YTHDF1	known PS proteins	PhaSepDB
YTHDF2	known PS proteins	PhaSepDB
YTHDF3	known PS proteins	PhaSepDB
ZNF207	known PS proteins	PhaSepDB
DDX4	known PS proteins	PhaSepDB
FYN	known PS proteins	PhaSepDB
HIST1H2AM	known PS proteins	PhaSepDB
HIST1H3B	known PS proteins	PhaSepDB
HIST1H3J	known PS proteins	PhaSepDB
PRC1	known PS proteins	PhaSepDB
UBQLN2	known PS proteins	PhaSepDB
AKAP8	known PS proteins	PhaSepDB
SGOL1	known PS proteins	PhaSepDB
NUTF2	known PS proteins	PhaSepDB
BIRC5	liquid-like	PhaSepDB
BRD3	liquid-like	PhaSepDB
BRD4	liquid-like	PhaSepDB
CAPRIN1	liquid-like	PhaSepDB
CBX1	liquid-like	PhaSepDB
CBX2	liquid-like	PhaSepDB
CBX3	liquid-like	PhaSepDB
CCNT1	liquid-like	PhaSepDB
CDCA8	liquid-like	PhaSepDB
DAXX	liquid-like	PhaSepDB
DDX6	liquid-like	PhaSepDB
EIF4G2	liquid-like	PhaSepDB
FKBP15	liquid-like	PhaSepDB
FLG	liquid-like	PhaSepDB
FMR1	liquid-like	PhaSepDB
FTL	liquid-like	PhaSepDB
FXR1	liquid-like	PhaSepDB
G3BP2	liquid-like	PhaSepDB
GNL2	liquid-like	PhaSepDB
GOLGA2	liquid-like	PhaSepDB
GTF2H1	liquid-like	PhaSepDB
HIST1H1E	liquid-like	PhaSepDB
HIST1H2AG	liquid-like	PhaSepDB
HIST1H3A	liquid-like	PhaSepDB
HNRNPDL	liquid-like	PhaSepDB
IGF2BP1	liquid-like	PhaSepDB
INCENP	liquid-like	PhaSepDB
KEAP1	liquid-like	PhaSepDB
LEMD2	liquid-like	PhaSepDB
LMNA	liquid-like	PhaSepDB
MATR3	liquid-like	PhaSepDB
MECP2	liquid-like	PhaSepDB
MED1	liquid-like	PhaSepDB
MED16	liquid-like	PhaSepDB
MORC3	liquid-like	PhaSepDB
NR3C1	liquid-like	PhaSepDB
NUFIP2	liquid-like	PhaSepDB
POLR1B	liquid-like	PhaSepDB
POLR1E	liquid-like	PhaSepDB
POLR2A	liquid-like	PhaSepDB
POLR2C	liquid-like	PhaSepDB
PTPN11	liquid-like	PhaSepDB
PUM1	liquid-like	PhaSepDB
RAD23B	liquid-like	PhaSepDB
RNF2	liquid-like	PhaSepDB
RPL23A	liquid-like	PhaSepDB
RPL5	liquid-like	PhaSepDB
SRRM1	liquid-like	PhaSepDB
SRRM2	liquid-like	PhaSepDB
SRSF1	liquid-like	PhaSepDB
SRSF2	liquid-like	PhaSepDB
SURF6	liquid-like	PhaSepDB
SUV39H1	liquid-like	PhaSepDB
TJP1	liquid-like	PhaSepDB
TJP2	liquid-like	PhaSepDB
TP53BP1	liquid-like	PhaSepDB
TRIM28	liquid-like	PhaSepDB
U2AF2	liquid-like	PhaSepDB
UBAP2L	liquid-like	PhaSepDB
UBE2I	liquid-like	PhaSepDB
UBE3A	liquid-like	PhaSepDB
VCP	liquid-like	PhaSepDB
YTHDF1	liquid-like	PhaSepDB
YTHDF2	liquid-like	PhaSepDB
YTHDF3	liquid-like	PhaSepDB
DDX4	liquid-like	PhaSepDB
FYN	liquid-like	PhaSepDB
HIST1H2AM	liquid-like	PhaSepDB
HIST1H3B	liquid-like	PhaSepDB
HIST1H3J	liquid-like	PhaSepDB
PRC1	liquid-like	PhaSepDB
SGOL1	liquid-like	PhaSepDB
NUTF2	liquid-like	PhaSepDB
AAAS	Nuclear pore complex	PhaSepDB
AHCTF1	Nuclear pore complex	PhaSepDB
ENY2	Nuclear pore complex	PhaSepDB
GLE1	Nuclear pore complex	PhaSepDB
NUP107	Nuclear pore complex	PhaSepDB
NUP133	Nuclear pore complex	PhaSepDB
NUP160	Nuclear pore complex	PhaSepDB
NUP205	Nuclear pore complex	PhaSepDB
NUP50	Nuclear pore complex	PhaSepDB
NUP85	Nuclear pore complex	PhaSepDB
NUP93	Nuclear pore complex	PhaSepDB
NUP98	Nuclear pore complex	PhaSepDB
NUSAP1	Nuclear pore complex	PhaSepDB
RANBP2	Nuclear pore complex	PhaSepDB
SENP2	Nuclear pore complex	PhaSepDB
TPR	Nuclear pore complex	PhaSepDB
AKAP8L	nuclear puncta	OpenCell
ANXA11	nuclear puncta	OpenCell
ARL6IP4	nuclear puncta	OpenCell
BLM	nuclear puncta	OpenCell
BRD2	nuclear puncta	OpenCell
BRD4	nuclear puncta	OpenCell
CBX1	nuclear puncta	OpenCell
CCAR1	nuclear puncta	OpenCell
CD2BP2	nuclear puncta	OpenCell
CDC7	nuclear puncta	OpenCell
CDK12	nuclear puncta	OpenCell
CDK7	nuclear puncta	OpenCell
CLK2	nuclear puncta	OpenCell
CLNS1A	nuclear puncta	OpenCell
COIL	nuclear puncta	OpenCell
CSNK2A1	nuclear puncta	OpenCell
CSNK2A2	nuclear puncta	OpenCell
CSNK2B	nuclear puncta	OpenCell
DHX9	nuclear puncta	OpenCell
EFTUD2	nuclear puncta	OpenCell
ENY2	nuclear puncta	OpenCell
EWSR1	nuclear puncta	OpenCell
HNRNPL	nuclear puncta	OpenCell
HSF1	nuclear puncta	OpenCell
HSPA4	nuclear puncta	OpenCell
HSPA8	nuclear puncta	OpenCell
INTS9	nuclear puncta	OpenCell
KIF2C	nuclear puncta	OpenCell
LIG1	nuclear puncta	OpenCell
MED14	nuclear puncta	OpenCell
MED15	nuclear puncta	OpenCell
MED4	nuclear puncta	OpenCell
MIS12	nuclear puncta	OpenCell
MKI67	nuclear puncta	OpenCell
MSH6	nuclear puncta	OpenCell
NONO	nuclear puncta	OpenCell
NXF1	nuclear puncta	OpenCell
PCNA	nuclear puncta	OpenCell
PLK1	nuclear puncta	OpenCell
POLR1E	nuclear puncta	OpenCell
POLR2A	nuclear puncta	OpenCell
POLR2B	nuclear puncta	OpenCell
POLR2C	nuclear puncta	OpenCell
POLR2E	nuclear puncta	OpenCell
POLR3A	nuclear puncta	OpenCell
POLR3B	nuclear puncta	OpenCell
POLR3D	nuclear puncta	OpenCell
POLR3F	nuclear puncta	OpenCell
PRPF4B	nuclear puncta	OpenCell
PSMC3IP	nuclear puncta	OpenCell
PSPC1	nuclear puncta	OpenCell
RAN	nuclear puncta	OpenCell
RBM12B	nuclear puncta	OpenCell
RBM14	nuclear puncta	OpenCell
RBM3	nuclear puncta	OpenCell
RBM6	nuclear puncta	OpenCell
RING1	nuclear puncta	OpenCell
RNF40	nuclear puncta	OpenCell
SF3A2	nuclear puncta	OpenCell
SFPQ	nuclear puncta	OpenCell
SMARCD1	nuclear puncta	OpenCell
SNRPA	nuclear puncta	OpenCell
SNRPB	nuclear puncta	OpenCell
SNRPB2	nuclear puncta	OpenCell
SNRPC	nuclear puncta	OpenCell
SQSTM1	nuclear puncta	OpenCell
SSRP1	nuclear puncta	OpenCell
TARDBP	nuclear puncta	OpenCell
TBP	nuclear puncta	OpenCell
TERF2	nuclear puncta	OpenCell
TOP2A	nuclear puncta	OpenCell
TRIM33	nuclear puncta	OpenCell
U2AF2	nuclear puncta	OpenCell
UBA52	nuclear puncta	OpenCell
USP7	nuclear puncta	OpenCell
ZCCHC17	nuclear puncta	OpenCell
ZNF326	nuclear puncta	OpenCell
DYNLL1	nuclear puncta	OpenCell
DYNLL2	nuclear puncta	OpenCell
CHMP1A	nuclear puncta	OpenCell
MED17	nuclear puncta	OpenCell
POLR2J	nuclear puncta	OpenCell
INTS5	nuclear puncta	OpenCell
POLR3E	nuclear puncta	OpenCell
POLR3G	nuclear puncta	OpenCell
CTBP2	nuclear puncta	OpenCell
ALKBH5	Nuclear speckle	PhaSepDB
ALYREF	Nuclear speckle	PhaSepDB
ATXN2L	Nuclear speckle	PhaSepDB
BCLAF1	Nuclear speckle	PhaSepDB
CBX4	Nuclear speckle	PhaSepDB
CCNL1	Nuclear speckle	PhaSepDB
CCNL2	Nuclear speckle	PhaSepDB
CDC5L	Nuclear speckle	PhaSepDB
CRNKL1	Nuclear speckle	PhaSepDB
CSNK1A1	Nuclear speckle	PhaSepDB
CWC22	Nuclear speckle	PhaSepDB
CXXC1	Nuclear speckle	PhaSepDB
DHX36	Nuclear speckle	PhaSepDB
EIF4A3	Nuclear speckle	PhaSepDB
GATAD2A	Nuclear speckle	PhaSepDB
GATAD2B	Nuclear speckle	PhaSepDB
LMNA	Nuclear speckle	PhaSepDB
LUC7L3	Nuclear speckle	PhaSepDB
MAGOH	Nuclear speckle	PhaSepDB
METTL3	Nuclear speckle	PhaSepDB
NCBP1	Nuclear speckle	PhaSepDB
NCBP2	Nuclear speckle	PhaSepDB
PABPN1	Nuclear speckle	PhaSepDB
PIAS1	Nuclear speckle	PhaSepDB
PIN1	Nuclear speckle	PhaSepDB
PLRG1	Nuclear speckle	PhaSepDB
PPIG	Nuclear speckle	PhaSepDB
PPIH	Nuclear speckle	PhaSepDB
RBBP4	Nuclear speckle	PhaSepDB
RBM15	Nuclear speckle	PhaSepDB
RBM8A	Nuclear speckle	PhaSepDB
RELA	Nuclear speckle	PhaSepDB
RING1	Nuclear speckle	PhaSepDB
RREB1	Nuclear speckle	PhaSepDB
RUVBL2	Nuclear speckle	PhaSepDB
SAP18	Nuclear speckle	PhaSepDB
SETD1A	Nuclear speckle	PhaSepDB
SF3B2	Nuclear speckle	PhaSepDB
SMARCA2	Nuclear speckle	PhaSepDB
SMARCA4	Nuclear speckle	PhaSepDB
SMARCE1	Nuclear speckle	PhaSepDB
SNRNP70	Nuclear speckle	PhaSepDB
SRP54	Nuclear speckle	PhaSepDB
SRRM1	Nuclear speckle	PhaSepDB
SRRM2	Nuclear speckle	PhaSepDB
SRSF1	Nuclear speckle	PhaSepDB
SRSF2	Nuclear speckle	PhaSepDB
SRSF3	Nuclear speckle	PhaSepDB
SRSF4	Nuclear speckle	PhaSepDB
SRSF6	Nuclear speckle	PhaSepDB
THRAP3	Nuclear speckle	PhaSepDB
TIMM50	Nuclear speckle	PhaSepDB
U2AF1	Nuclear speckle	PhaSepDB
WBP4	Nuclear speckle	PhaSepDB
WT1	Nuclear speckle	PhaSepDB
WTAP	Nuclear speckle	PhaSepDB
YY1	Nuclear speckle	PhaSepDB
ZC3H14	Nuclear speckle	PhaSepDB
ZHX1	Nuclear speckle	PhaSepDB
ZNF638	Nuclear speckle	PhaSepDB
ADAR	Nucleolus	PhaSepDB
ARL6IP4	Nucleolus	PhaSepDB
BCAS2	Nucleolus	PhaSepDB
BEND3	Nucleolus	PhaSepDB
BYSL	Nucleolus	PhaSepDB
CBFA2T3	Nucleolus	PhaSepDB
CD3EAP	Nucleolus	PhaSepDB
CDCA8	Nucleolus	PhaSepDB
CEP85	Nucleolus	PhaSepDB
CHD7	Nucleolus	PhaSepDB
CHTOP	Nucleolus	PhaSepDB
CIRH1A	Nucleolus	PhaSepDB
DCAF13	Nucleolus	PhaSepDB
DDX17	Nucleolus	PhaSepDB
DDX18	Nucleolus	PhaSepDB
DDX21	Nucleolus	PhaSepDB
DDX27	Nucleolus	PhaSepDB
DDX31	Nucleolus	PhaSepDB
DDX47	Nucleolus	PhaSepDB
DDX5	Nucleolus	PhaSepDB
DGCR8	Nucleolus	PhaSepDB
DIMT1	Nucleolus	PhaSepDB
DNAJB1	Nucleolus	PhaSepDB
DNAJC21	Nucleolus	PhaSepDB
DROSHA	Nucleolus	PhaSepDB
EBNA1BP2	Nucleolus	PhaSepDB
EEF1A1	Nucleolus	PhaSepDB
EMG1	Nucleolus	PhaSepDB
EXOSC1	Nucleolus	PhaSepDB
EXOSC3	Nucleolus	PhaSepDB
EXOSC4	Nucleolus	PhaSepDB
EXOSC5	Nucleolus	PhaSepDB
EXOSC7	Nucleolus	PhaSepDB
EXOSC9	Nucleolus	PhaSepDB
FBL	Nucleolus	PhaSepDB
FEN1	Nucleolus	PhaSepDB
FTSJ3	Nucleolus	PhaSepDB
GNL2	Nucleolus	PhaSepDB
GNL3	Nucleolus	PhaSepDB
GNL3L	Nucleolus	PhaSepDB
GTPBP4	Nucleolus	PhaSepDB
HEATR1	Nucleolus	PhaSepDB
ILF3	Nucleolus	PhaSepDB
IMP3	Nucleolus	PhaSepDB
IMP4	Nucleolus	PhaSepDB
ISG20L2	Nucleolus	PhaSepDB
KDM2B	Nucleolus	PhaSepDB
KDM6A	Nucleolus	PhaSepDB
LAS1L	Nucleolus	PhaSepDB
LIN28B	Nucleolus	PhaSepDB
LYAR	Nucleolus	PhaSepDB
MEAF6	Nucleolus	PhaSepDB
METTL5	Nucleolus	PhaSepDB
MKI67	Nucleolus	PhaSepDB
MPHOSPH10	Nucleolus	PhaSepDB
MRTO4	Nucleolus	PhaSepDB
MYC	Nucleolus	PhaSepDB
NAT10	Nucleolus	PhaSepDB
NF1	Nucleolus	PhaSepDB
NGDN	Nucleolus	PhaSepDB
NHP2L1	Nucleolus	PhaSepDB
NIP7	Nucleolus	PhaSepDB
NOL11	Nucleolus	PhaSepDB
NOL7	Nucleolus	PhaSepDB
NOL8	Nucleolus	PhaSepDB
NOL9	Nucleolus	PhaSepDB
NOLC1	Nucleolus	PhaSepDB
NOM1	Nucleolus	PhaSepDB
NOP56	Nucleolus	PhaSepDB
NPM1	Nucleolus	PhaSepDB
NVL	Nucleolus	PhaSepDB
OLA1	Nucleolus	PhaSepDB
PA2G4	Nucleolus	PhaSepDB
PELP1	Nucleolus	PhaSepDB
PHF2	Nucleolus	PhaSepDB
PNO1	Nucleolus	PhaSepDB
POLR1B	Nucleolus	PhaSepDB
POLR1E	Nucleolus	PhaSepDB
PPID	Nucleolus	PhaSepDB
PPP1CB	Nucleolus	PhaSepDB
PPP1CC	Nucleolus	PhaSepDB
PRMT6	Nucleolus	PhaSepDB
PWP1	Nucleolus	PhaSepDB
RBM19	Nucleolus	PhaSepDB
RBM28	Nucleolus	PhaSepDB
RNF113A	Nucleolus	PhaSepDB
RPF2	Nucleolus	PhaSepDB
RPL11	Nucleolus	PhaSepDB
RPS10	Nucleolus	PhaSepDB
RPS19BP1	Nucleolus	PhaSepDB
RPS3	Nucleolus	PhaSepDB
RRN3	Nucleolus	PhaSepDB
RRP1	Nucleolus	PhaSepDB
RRP1B	Nucleolus	PhaSepDB
RRP36	Nucleolus	PhaSepDB
RSL1D1	Nucleolus	PhaSepDB
SDAD1	Nucleolus	PhaSepDB
SENP3	Nucleolus	PhaSepDB
SENP5	Nucleolus	PhaSepDB
SIN3A	Nucleolus	PhaSepDB
SURF6	Nucleolus	PhaSepDB
TCOF1	Nucleolus	PhaSepDB
TEX10	Nucleolus	PhaSepDB
TOP1	Nucleolus	PhaSepDB
TOP2A	Nucleolus	PhaSepDB
UBTF	Nucleolus	PhaSepDB
USP36	Nucleolus	PhaSepDB
UTP6	Nucleolus	PhaSepDB
WDR12	Nucleolus	PhaSepDB
WDR18	Nucleolus	PhaSepDB
WDR36	Nucleolus	PhaSepDB
WDR43	Nucleolus	PhaSepDB
WDR46	Nucleolus	PhaSepDB
WDR74	Nucleolus	PhaSepDB
WIBG	Nucleolus	PhaSepDB
XRN2	Nucleolus	PhaSepDB
YY1AP1	Nucleolus	PhaSepDB
ZNF385A	Nucleolus	PhaSepDB
AKAP8L	Paraspeckle	PhaSepDB
CIRBP	Paraspeckle	PhaSepDB
CPSF6	Paraspeckle	PhaSepDB
CPSF7	Paraspeckle	PhaSepDB
DAZAP1	Paraspeckle	PhaSepDB
FAM98A	Paraspeckle	PhaSepDB
FUS	Paraspeckle	PhaSepDB
HNRNPA1L2	Paraspeckle	PhaSepDB
HNRNPF	Paraspeckle	PhaSepDB
HNRNPH1	Paraspeckle	PhaSepDB
HNRNPH3	Paraspeckle	PhaSepDB
HNRNPK	Paraspeckle	PhaSepDB
HNRNPR	Paraspeckle	PhaSepDB
HNRNPUL1	Paraspeckle	PhaSepDB
NONO	Paraspeckle	PhaSepDB
NUDT21	Paraspeckle	PhaSepDB
PSPC1	Paraspeckle	PhaSepDB
RBM12	Paraspeckle	PhaSepDB
RBM14	Paraspeckle	PhaSepDB
RBM3	Paraspeckle	PhaSepDB
RBM4B	Paraspeckle	PhaSepDB
RBM7	Paraspeckle	PhaSepDB
RBMX	Paraspeckle	PhaSepDB
SFPQ	Paraspeckle	PhaSepDB
SRSF10	Paraspeckle	PhaSepDB
UBAP2L	Paraspeckle	PhaSepDB
AGO2	Partner-dependent	PhaSepDB
AZI2	Partner-dependent	PhaSepDB
BIRC5	Partner-dependent	PhaSepDB
BRD4	Partner-dependent	PhaSepDB
CAPRIN1	Partner-dependent	PhaSepDB
CBX1	Partner-dependent	PhaSepDB
CBX2	Partner-dependent	PhaSepDB
CBX3	Partner-dependent	PhaSepDB
CBX5	Partner-dependent	PhaSepDB
CCNT1	Partner-dependent	PhaSepDB
CDCA8	Partner-dependent	PhaSepDB
DAXX	Partner-dependent	PhaSepDB
DDX6	Partner-dependent	PhaSepDB
EFHD2	Partner-dependent	PhaSepDB
EWSR1	Partner-dependent	PhaSepDB
FBL	Partner-dependent	PhaSepDB
FKBP15	Partner-dependent	PhaSepDB
FMR1	Partner-dependent	PhaSepDB
FTL	Partner-dependent	PhaSepDB
FUS	Partner-dependent	PhaSepDB
FXR1	Partner-dependent	PhaSepDB
G3BP1	Partner-dependent	PhaSepDB
G3BP2	Partner-dependent	PhaSepDB
GNL2	Partner-dependent	PhaSepDB
GRB2	Partner-dependent	PhaSepDB
GTF2H1	Partner-dependent	PhaSepDB
HIST1H3A	Partner-dependent	PhaSepDB
HNRNPA1	Partner-dependent	PhaSepDB
HNRNPA2B1	Partner-dependent	PhaSepDB
INCENP	Partner-dependent	PhaSepDB
KEAP1	Partner-dependent	PhaSepDB
LEMD2	Partner-dependent	PhaSepDB
MATR3	Partner-dependent	PhaSepDB
MED1	Partner-dependent	PhaSepDB
MED16	Partner-dependent	PhaSepDB
NONO	Partner-dependent	PhaSepDB
NPM1	Partner-dependent	PhaSepDB
NR3C1	Partner-dependent	PhaSepDB
NUFIP2	Partner-dependent	PhaSepDB
P4HB	Partner-dependent	PhaSepDB
PABPC1	Partner-dependent	PhaSepDB
PCM1	Partner-dependent	PhaSepDB
POLR2A	Partner-dependent	PhaSepDB
POLR2C	Partner-dependent	PhaSepDB
PTPN23	Partner-dependent	PhaSepDB
PUM1	Partner-dependent	PhaSepDB
RAD23B	Partner-dependent	PhaSepDB
RBM14	Partner-dependent	PhaSepDB
RBMX	Partner-dependent	PhaSepDB
RNF2	Partner-dependent	PhaSepDB
RPL23A	Partner-dependent	PhaSepDB
RPL5	Partner-dependent	PhaSepDB
SASS6	Partner-dependent	PhaSepDB
SF3B1	Partner-dependent	PhaSepDB
SFPQ	Partner-dependent	PhaSepDB
SQSTM1	Partner-dependent	PhaSepDB
SRRM2	Partner-dependent	PhaSepDB
SRSF1	Partner-dependent	PhaSepDB
SRSF2	Partner-dependent	PhaSepDB
SURF6	Partner-dependent	PhaSepDB
SUV39H1	Partner-dependent	PhaSepDB
TAF15	Partner-dependent	PhaSepDB
TARDBP	Partner-dependent	PhaSepDB
TP53BP1	Partner-dependent	PhaSepDB
TRA2B	Partner-dependent	PhaSepDB
TRIM28	Partner-dependent	PhaSepDB
U2AF2	Partner-dependent	PhaSepDB
UBAP2L	Partner-dependent	PhaSepDB
UBE2I	Partner-dependent	PhaSepDB
UBE3A	Partner-dependent	PhaSepDB
VCP	Partner-dependent	PhaSepDB
YTHDF1	Partner-dependent	PhaSepDB
YTHDF2	Partner-dependent	PhaSepDB
YTHDF3	Partner-dependent	PhaSepDB
ZNF207	Partner-dependent	PhaSepDB
FYN	Partner-dependent	PhaSepDB
HIST1H3B	Partner-dependent	PhaSepDB
HIST1H3J	Partner-dependent	PhaSepDB
UBQLN2	Partner-dependent	PhaSepDB
SGOL1	Partner-dependent	PhaSepDB
NUTF2	Partner-dependent	PhaSepDB
CNOT1	P-body	PhaSepDB
EDC3	P-body	PhaSepDB
EDC4	P-body	PhaSepDB
EIF4E	P-body	PhaSepDB
LSM1	P-body	PhaSepDB
LSM14A	P-body	PhaSepDB
LSM3	P-body	PhaSepDB
LSM4	P-body	PhaSepDB
LSM6	P-body	PhaSepDB
LSM7	P-body	PhaSepDB
YTHDF2	P-body	PhaSepDB
ATF7IP	PML body	PhaSepDB
BLM	PML body	PhaSepDB
DAXX	PML body	PhaSepDB
MORC3	PML body	PhaSepDB
NBN	PML body	PhaSepDB
PIAS4	PML body	PhaSepDB
PML	PML body	PhaSepDB
RPA1	PML body	PhaSepDB
RPA2	PML body	PhaSepDB
SIRT1	PML body	PhaSepDB
SMC5	PML body	PhaSepDB
SMC6	PML body	PhaSepDB
SP100	PML body	PhaSepDB
SUMO1	PML body	PhaSepDB
WRN	PML body	PhaSepDB
ZNF451	PML body	PhaSepDB
KHDRBS1	Sam68 nuclear bodies	PhaSepDB
KIAA1967	Sam68 nuclear bodies	PhaSepDB
SAFB	Sam68 nuclear bodies	PhaSepDB
SAFB2	Sam68 nuclear bodies	PhaSepDB
YTHDC1	Sam68 nuclear bodies	PhaSepDB
ANXA11	Self-assembling	PhaSepDB
BRD4	Self-assembling	PhaSepDB
CBX2	Self-assembling	PhaSepDB
CBX5	Self-assembling	PhaSepDB
CCNT1	Self-assembling	PhaSepDB
CIRBP	Self-assembling	PhaSepDB
CSTF2	Self-assembling	PhaSepDB
CSTF2T	Self-assembling	PhaSepDB
DAZAP1	Self-assembling	PhaSepDB
EIF4G2	Self-assembling	PhaSepDB
EWSR1	Self-assembling	PhaSepDB
FUS	Self-assembling	PhaSepDB
G3BP1	Self-assembling	PhaSepDB
GTF2H1	Self-assembling	PhaSepDB
HNRNPA0	Self-assembling	PhaSepDB
HNRNPA1	Self-assembling	PhaSepDB
HNRNPA1L2	Self-assembling	PhaSepDB
HNRNPA2B1	Self-assembling	PhaSepDB
HNRNPA3	Self-assembling	PhaSepDB
HNRNPAB	Self-assembling	PhaSepDB
HNRNPDL	Self-assembling	PhaSepDB
HNRNPH1	Self-assembling	PhaSepDB
HNRNPH2	Self-assembling	PhaSepDB
LEMD2	Self-assembling	PhaSepDB
MED1	Self-assembling	PhaSepDB
NPM1	Self-assembling	PhaSepDB
NUP153	Self-assembling	PhaSepDB
NUP98	Self-assembling	PhaSepDB
POLR2C	Self-assembling	PhaSepDB
PSPC1	Self-assembling	PhaSepDB
PTPN11	Self-assembling	PhaSepDB
RBM14	Self-assembling	PhaSepDB
RBM3	Self-assembling	PhaSepDB
TAF15	Self-assembling	PhaSepDB
TARDBP	Self-assembling	PhaSepDB
TIA1	Self-assembling	PhaSepDB
TIAL1	Self-assembling	PhaSepDB
TJP1	Self-assembling	PhaSepDB
TJP2	Self-assembling	PhaSepDB
TP53BP1	Self-assembling	PhaSepDB
U2AF2	Self-assembling	PhaSepDB
YTHDF1	Self-assembling	PhaSepDB
YTHDF2	Self-assembling	PhaSepDB
YTHDF3	Self-assembling	PhaSepDB
DDX4	Self-assembling	PhaSepDB
PRC1	Self-assembling	PhaSepDB
UBQLN2	Self-assembling	PhaSepDB
AKAP8	Self-assembling	PhaSepDB
AGO2	solid-like	PhaSepDB
ANXA11	solid-like	PhaSepDB
AZI2	solid-like	PhaSepDB
EFHD2	solid-like	PhaSepDB
G3BP1	solid-like	PhaSepDB
NUP98	solid-like	PhaSepDB
PTPN23	solid-like	PhaSepDB
AKAP8	solid-like	PhaSepDB
ATXN2	Stress granule	PhaSepDB
CSE1L	Stress granule	PhaSepDB
DDX3X	Stress granule	PhaSepDB
DDX6	Stress granule	PhaSepDB
EIF2A	Stress granule	PhaSepDB
EIF3A	Stress granule	PhaSepDB
EIF4G1	Stress granule	PhaSepDB
ELAVL1	Stress granule	PhaSepDB
ELF2	Stress granule	PhaSepDB
G3BP1	Stress granule	PhaSepDB
GNB2L1	Stress granule	PhaSepDB
HNRNPA1	Stress granule	PhaSepDB
HNRNPA2B1	Stress granule	PhaSepDB
HSPA1A	Stress granule	PhaSepDB
HSPB1	Stress granule	PhaSepDB
IGF2BP1	Stress granule	PhaSepDB
KPNB1	Stress granule	PhaSepDB
LARP4	Stress granule	PhaSepDB
MOV10	Stress granule	PhaSepDB
NUFIP2	Stress granule	PhaSepDB
PABPC1	Stress granule	PhaSepDB
PQBP1	Stress granule	PhaSepDB
PUM1	Stress granule	PhaSepDB
SOD1	Stress granule	PhaSepDB
SQSTM1	Stress granule	PhaSepDB
TARDBP	Stress granule	PhaSepDB
TIA1	Stress granule	PhaSepDB
TNPO1	Stress granule	PhaSepDB
UBE2I	Stress granule	PhaSepDB
VCP	Stress granule	PhaSepDB
BRD4	Transcription Factories	PhaSepDB
CCNT1	Transcription Factories	PhaSepDB
CDK9	Transcription Factories	PhaSepDB
EWSR1	Transcription Factories	PhaSepDB
MED1	Transcription Factories	PhaSepDB
POLR2A	Transcription Factories	PhaSepDB
SP1	Transcription Factories	PhaSepDB
TAF15	Transcription Factories	PhaSepDB
