# Supplementary material for: Quantifying the phase separation property of chromatin-associated proteins under physiological conditions using an anti-1,6-hexanediol index
Source: Genome Biol. 2021 Aug 17;22:229. doi: 10.1186/s13059-021-02456-2 (PMC8369651; doi:10.1186/s13059-021-02456-2)
Supplement: Supplementary file 5 — Additional file 5: Supplementary Table S4. Table S4. List of matched GO terms of all proteins captured by Hi-MS. [file 13059_2021_2456_MOESM5_ESM.xlsx]

## Sheet: Sheet1
Table S4. List of matched GO terms of all proteins captured by Hi-MS.

## Sheet: BP
	Cluster	ID	Description	GeneRatio	BgRatio	pvalue	p.adjust	qvalue	geneID	Count
1	index03	GO:0008380	RNA splicing	86/556	469/18670	2.00783e-43	7.13383e-40	6.07211e-40	AKAP8L/ARL6IP4/C9orf78/CACTIN/CCAR1/CDC40/CDK12/CELF2/CHERP/CLK2/CLK3/CLP1/CPSF1/CPSF4/CPSF7/CRNKL1/CSTF1/CSTF2/CSTF2T/CSTF3/CWC15/CWC27/CWF19L1/DAZAP1/DCPS/DHX16/DHX38/DHX40/DHX8/GTF2F1/GTF2F2/HTATSF1/IWS1/JMJD6/LSM1/LSM6/LUC7L/MBNL1/METTL14/METTL16/METTL3/NONO/PAPOLA/PHF5A/POLR2D/POLR2K/PPIE/PPIL3/PPWD1/PQBP1/PRCC/PRPF3/PRPF31/PRPF38B/PRPF39/PRPF4/PUF60/RBM10/RBM17/RBM42/RBM5/RBM7/RNF113A/RSRC1…	86
2	index03	GO:0000375	RNA splicing, via transesterification reactions	76/556	382/18670	6.00781e-41	1.06729e-37	9.08444e-38	C9orf78/CACTIN/CCAR1/CDC40/CELF2/CHERP/CLP1/CPSF1/CPSF4/CPSF7/CRNKL1/CSTF1/CSTF2/CSTF2T/CSTF3/CWC15/CWC27/CWF19L1/DAZAP1/DCPS/DHX16/DHX38/DHX40/DHX8/GTF2F1/GTF2F2/HTATSF1/JMJD6/LSM1/LSM6/LUC7L/MBNL1/METTL14/METTL16/METTL3/PAPOLA/PHF5A/POLR2D/POLR2K/PPIE/PPIL3/PPWD1/PQBP1/PRCC/PRPF3/PRPF31/PRPF39/PRPF4/PUF60/RBM10/RBM17/RBM42/RBM5/RBM7/RNF113A/RSRC1/SART3/SF1/SF3A2/SF3B5/SFSWAP/SNIP1/SNRPA/SNRPB/S…	76
3	index03	GO:0000377	RNA splicing, via transesterification reactions with bulged adenosine as nucleophile	75/556	379/18670	3.09323e-40	2.74756e-37	2.33864e-37	C9orf78/CACTIN/CCAR1/CDC40/CELF2/CHERP/CLP1/CPSF1/CPSF4/CPSF7/CRNKL1/CSTF1/CSTF2/CSTF2T/CSTF3/CWC15/CWC27/CWF19L1/DAZAP1/DCPS/DHX16/DHX38/DHX40/DHX8/GTF2F1/GTF2F2/HTATSF1/JMJD6/LSM6/LUC7L/MBNL1/METTL14/METTL16/METTL3/PAPOLA/PHF5A/POLR2D/POLR2K/PPIE/PPIL3/PPWD1/PQBP1/PRCC/PRPF3/PRPF31/PRPF39/PRPF4/PUF60/RBM10/RBM17/RBM42/RBM5/RBM7/RNF113A/RSRC1/SART3/SF1/SF3A2/SF3B5/SFSWAP/SNIP1/SNRPA/SNRPB/SNRPG/…	75
4	index03	GO:0000398	mRNA splicing, via spliceosome	75/556	379/18670	3.09323e-40	2.74756e-37	2.33864e-37	C9orf78/CACTIN/CCAR1/CDC40/CELF2/CHERP/CLP1/CPSF1/CPSF4/CPSF7/CRNKL1/CSTF1/CSTF2/CSTF2T/CSTF3/CWC15/CWC27/CWF19L1/DAZAP1/DCPS/DHX16/DHX38/DHX40/DHX8/GTF2F1/GTF2F2/HTATSF1/JMJD6/LSM6/LUC7L/MBNL1/METTL14/METTL16/METTL3/PAPOLA/PHF5A/POLR2D/POLR2K/PPIE/PPIL3/PPWD1/PQBP1/PRCC/PRPF3/PRPF31/PRPF39/PRPF4/PUF60/RBM10/RBM17/RBM42/RBM5/RBM7/RNF113A/RSRC1/SART3/SF1/SF3A2/SF3B5/SFSWAP/SNIP1/SNRPA/SNRPB/SNRPG/…	75
5	index03	GO:0071824	protein-DNA complex subunit organization	51/556	288/18670	3.76672e-25	2.67663e-22	2.27827e-22	ANP32B/ARID1A/ARID2/ASF1A/ASF1B/ATF7IP/BRD2/CAND1/CDK7/CENPF/CENPO/CENPP/CENPQ/CREB1/CUL4B/DAXX/ERCC3/GMNN/GTF2B/GTF2E1/HELLS/MCM2/MCM4/MCM5/MIS12/MIS18A/MIS18BP1/MNAT1/NASP/OIP5/PBRM1/PIAS1/PSME4/PTMA/RB1/RPA1/RPA3/RSF1/SART3/SET/SHPRH/SMARCC2/SMARCD2/SMARCE1/SPTY2D1/SUPT6H/TAF1C/TAF6/TBPL1/TSPYL2/XPA	51
6	index03	GO:0016569	covalent chromatin modification	64/556	474/18670	1.61602e-24	9.56955e-22	8.14533e-22	AKAP8L/ASH2L/ATF7IP/AURKA/BEND3/CARM1/CUL4B/DNMT3B/EHMT1/EHMT2/EP300/GATA2/GTF2B/GTF3C4/HCFC1/HELLS/ING2/IWS1/JMJD6/KDM1B/KDM3A/KDM4C/KDM5B/KDM5C/KDM6A/LDB1/LEO1/MIER1/MORC2/MORF4L1/MTA3/NAA40/NELFE/NSD1/OGT/PCGF6/POLE4/PPHLN1/PRDM2/PRMT6/PRMT8/RBBP5/RNF168/RSF1/RTF1/RYBP/SART3/SET/SETD1A/SIRT1/SIRT6/SNW1/SPI1/SUPT6H/TADA3/TAF5/TRRAP/UBE2A/UBR5/UIMC1/USP3/USP7/WDR70/WDR82	64
7	index03	GO:0031123	RNA 3'-end processing	37/556	150/18670	8.64521e-24	4.38806e-21	3.73499e-21	CDC40/CLP1/CPSF1/CPSF4/CPSF6/CPSF7/CSTF1/CSTF2/CSTF2T/CSTF3/DHX38/ELAC2/EXOSC2/EXOSC4/EXOSC5/EXOSC6/EXOSC7/EXOSC8/EXOSC9/LEO1/NELFE/PAPOLA/PARN/POLR2D/RPRD1A/RPRD1B/RPS21/SAGE1/SLBP/SNRPA/SRSF11/SSB/SUPT5H/SUPV3L1/TRNT1/WDR33/ZC3H14	37
8	index03	GO:0016570	histone modification	60/556	454/18670	1.53706e-22	6.82645e-20	5.81047e-20	AKAP8L/ASH2L/AURKA/BEND3/CARM1/CUL4B/DNMT3B/EHMT1/EHMT2/EP300/GATA2/GTF2B/GTF3C4/HCFC1/ING2/IWS1/JMJD6/KDM1B/KDM3A/KDM4C/KDM5B/KDM5C/KDM6A/LDB1/LEO1/MIER1/MORF4L1/MTA3/NAA40/NELFE/NSD1/OGT/PCGF6/POLE4/PRDM2/PRMT6/PRMT8/RBBP5/RNF168/RSF1/RTF1/RYBP/SART3/SET/SETD1A/SIRT1/SIRT6/SNW1/SPI1/SUPT6H/TADA3/TAF5/TRRAP/UBE2A/UBR5/UIMC1/USP3/USP7/WDR70/WDR82	60
9	index03	GO:0034470	ncRNA processing	55/556	384/18670	2.06581e-22	8.15534e-20	6.94159e-20	CLP1/CPSF1/CPSF4/CSTF2/DGCR8/DUS1L/DUS3L/ELAC2/EXOSC1/EXOSC2/EXOSC4/EXOSC5/EXOSC6/EXOSC7/EXOSC8/EXOSC9/INTS3/INTS4/INTS9/ISG20L2/LAGE3/LSM6/METTL1/METTL16/METTL3/MPHOSPH6/NAF1/NSUN5/OSGEP/PARN/POP1/PUS1/PUS7/RNF113A/RPP14/RPP30/RPP40/RPS21/RPUSD2/SAGE1/SEPHS1/SIRT1/SRFBP1/SRRT/SSB/THUMPD1/TRMT1/TRMT5/TRMT6/TRMT61A/TRNT1/URM1/UTP23/WBP11/WDR4	55
10	index03	GO:0016073	snRNA metabolic process	29/556	101/18670	6.37521e-21	2.26511e-18	1.928e-18	CDK7/ELL/EXOSC2/EXOSC4/EXOSC5/EXOSC6/EXOSC7/EXOSC8/EXOSC9/GTF2B/GTF2E1/GTF2F1/GTF2F2/INTS3/INTS4/INTS9/MEPCE/METTL16/POLR2D/POLR2K/RPRD1A/RPRD1B/SAGE1/SRRT/TAF5/TAF6/TAF8/ZC3H8/ZNF143	29
11	index03	GO:0065004	protein-DNA complex assembly	41/556	248/18670	2.83128e-19	9.14503e-17	7.78398e-17	ANP32B/ASF1A/ASF1B/ATF7IP/BRD2/CAND1/CDK7/CENPF/CENPO/CENPP/CENPQ/CREB1/CUL4B/DAXX/ERCC3/GMNN/GTF2B/HELLS/MCM2/MCM4/MCM5/MIS12/MIS18A/MIS18BP1/MNAT1/NASP/OIP5/PIAS1/RB1/RPA1/RPA3/RSF1/SART3/SET/SHPRH/SPTY2D1/TAF1C/TAF6/TBPL1/TSPYL2/XPA	41
12	index03	GO:0033044	regulation of chromosome organization	47/556	342/18670	1.52113e-18	4.5038e-16	3.83351e-16	AKAP8L/ANAPC4/ASF1A/ATF7IP/ATR/CENPF/CUL3/DNMT3B/GATA2/ING2/IWS1/KDM3A/KDM4C/MCM2/MIER1/MNAT1/MORC2/NAA40/NAF1/NELFE/NSD1/OGT/PARN/PML/PNKP/PPHLN1/PPP1R10/PRMT6/RB1/RTF1/SART3/SET/SETD1A/SIRT1/SIRT6/SMC5/SNW1/SPI1/SPTY2D1/SUPT6H/TADA3/TAL1/TERF2IP/UBR5/USP7/WDR70/YLPM1	47
13	index03	GO:0032259	methylation	48/556	366/18670	4.52489e-18	1.23669e-15	1.05263e-15	ASH2L/ATF7IP/BEND3/CARM1/DNMT3B/EHMT1/EHMT2/IWS1/KDM1B/KDM3A/KDM4C/KDM6A/MAT2A/MAT2B/MEPCE/METTL1/METTL14/METTL16/METTL3/MIS18A/NELFE/NSD1/NSUN5/OGT/PCIF1/PRDM10/PRDM15/PRDM2/PRMT6/PRMT8/RBBP5/RNMT/RTF1/SETD1A/SIRT1/SNRPB/SNW1/SPI1/SUPT6H/TRMT1/TRMT2A/TRMT5/TRMT6/TRMT61A/WDR4/WDR82/WTAP/ZC3H13	48
14	index03	GO:0043414	macromolecule methylation	44/556	309/18670	5.02897e-18	1.27628e-15	1.08633e-15	ASH2L/ATF7IP/BEND3/CARM1/DNMT3B/EHMT1/EHMT2/IWS1/KDM1B/KDM3A/KDM4C/KDM6A/MEPCE/METTL1/METTL14/METTL16/METTL3/MIS18A/NELFE/NSD1/NSUN5/OGT/PCIF1/PRDM2/PRMT6/PRMT8/RBBP5/RNMT/RTF1/SETD1A/SIRT1/SNRPB/SNW1/SPI1/SUPT6H/TRMT1/TRMT2A/TRMT5/TRMT6/TRMT61A/WDR4/WDR82/WTAP/ZC3H13	44
15	index03	GO:1903311	regulation of mRNA metabolic process	45/556	324/18670	5.56283e-18	1.31765e-15	1.12154e-15	ANP32A/APEX1/C9orf78/CELF2/CPSF4/CPSF6/CPSF7/DAZAP1/EXOSC1/EXOSC2/EXOSC4/EXOSC5/EXOSC6/EXOSC7/EXOSC8/EXOSC9/IWS1/JMJD6/LEO1/MBNL1/METTL14/METTL16/METTL3/NELFE/PAPOLA/PARN/PSMB4/PSMD7/PSME3/PSME4/RBM10/RBM17/RBM42/RBM5/RBM7/SART3/SET/SFSWAP/SNRPA/SNW1/SREK1/SUPT5H/SUPT6H/WTAP/ZC3H14	45
16	index03	GO:0090305	nucleic acid phosphodiester bond hydrolysis	43/556	302/18670	1.22288e-17	2.71557e-15	2.31141e-15	APEX1/CPSF1/CPSF4/CPSF6/CPSF7/CSTF2/CSTF2T/CSTF3/CUL4B/DCPS/DFFA/DFFB/DGCR8/ELAC2/ERCC3/EXOSC1/EXOSC2/EXOSC4/EXOSC5/EXOSC6/EXOSC7/EXOSC8/EXOSC9/ISG20L2/NMNAT1/PARN/PMS2/PNKP/POLD3/POP1/REXO2/RFC3/RFC4/RNASEH1/RPA1/RPA3/RPP14/RPP30/RPP40/RPS21/TDP2/UTP23/XPA	43
17	index03	GO:0006353	DNA-templated transcription, termination	22/556	75/18670	2.10265e-16	4.3215e-14	3.67833e-14	CDK7/CLP1/CPSF1/CPSF4/CPSF7/CSTF1/CSTF2/CSTF2T/CSTF3/ERCC3/MNAT1/PAPOLA/POLR1A/POLR2K/SCAF4/SLBP/SNRPB/SNRPG/TAF1C/TTF1/TWISTNB/WDR33	22
18	index03	GO:0006354	DNA-templated transcription, elongation	26/556	112/18670	2.18933e-16	4.3215e-14	3.67833e-14	AFF4/CDK12/CDK7/ELL/ERCC3/GTF2F1/GTF2F2/HTATSF1/IWS1/LDB1/LEO1/MNAT1/NELFA/NELFE/PBRM1/POLR1A/POLR2D/POLR2K/RECQL5/RNF168/RTF1/SUPT5H/SUPT6H/TAF1C/TCEA1/TWISTNB	26
19	index03	GO:0006399	tRNA metabolic process	33/556	193/18670	3.40484e-16	6.36704e-14	5.41944e-14	CLP1/CPSF1/CPSF4/CSTF2/DUS1L/DUS3L/ELAC2/EXOSC2/EXOSC7/EXOSC8/EXOSC9/GTF3C4/LAGE3/LSM6/METTL1/OSGEP/POP1/PPA2/PUS1/PUS7/RPP14/RPP30/RPP40/SEPHS1/SSB/THUMPD1/TRMT1/TRMT5/TRMT6/TRMT61A/TRNT1/URM1/WDR4	33
20	index03	GO:0006260	DNA replication	39/556	274/18670	4.23248e-16	7.519e-14	6.39995e-14	ATR/BOD1L1/CDK2AP1/CLSPN/DONSON/DUT/EHMT2/GINS4/GMNN/LRWD1/MCM2/MCM4/MCM5/MMS22L/NASP/NUCKS1/ORC4/PNKP/POLA1/POLB/POLD3/POLE2/POLE4/RBBP6/RECQL/RECQL5/REPIN1/RFC3/RFC4/RNASEH1/RPA1/RPA3/SET/SLBP/TIMELESS/TOPBP1/TSPYL2/TTF1/WRNIP1	39
21	index03	GO:0009451	RNA modification	30/556	163/18670	9.69484e-16	1.64028e-13	1.39615e-13	DUS1L/DUS3L/JMJD6/MEPCE/METTL1/METTL14/METTL16/METTL3/NAF1/NSUN5/OSGEP/PARN/PCIF1/PUS1/PUS7/PUS7L/RNMT/RPUSD2/SEPHS1/SSB/THUMPD1/TRMT1/TRMT2A/TRMT5/TRMT6/TRMT61A/URM1/WDR4/WTAP/ZC3H13	30
22	index03	GO:0008033	tRNA processing	27/556	130/18670	1.15277e-15	1.86172e-13	1.58464e-13	CLP1/CPSF1/CPSF4/CSTF2/DUS1L/DUS3L/ELAC2/LAGE3/LSM6/METTL1/OSGEP/POP1/PUS1/PUS7/RPP14/RPP30/RPP40/SEPHS1/SSB/THUMPD1/TRMT1/TRMT5/TRMT6/TRMT61A/TRNT1/URM1/WDR4	27
23	index03	GO:0071103	DNA conformation change	42/556	327/18670	1.27179e-15	1.96463e-13	1.67224e-13	ACTR5/AKAP8L/ANP32B/ASF1A/ASF1B/BAHD1/BRD2/CENPO/CENPP/CENPQ/CHD8/CUL4B/DAXX/DFFB/ERCC3/GINS4/GTF2F2/HELLS/MCM2/MCM4/MCM5/MIS18A/MIS18BP1/MNAT1/NASP/OIP5/PSME4/RECQL/RECQL5/RFC3/RFC4/RPA1/RSF1/SART3/SET/SHPRH/SIRT6/SPTY2D1/SUPV3L1/TSPYL2/WRNIP1/XPA	42
24	index03	GO:0090501	RNA phosphodiester bond hydrolysis	29/556	154/18670	1.56103e-15	2.31098e-13	1.96704e-13	APEX1/CPSF1/CPSF4/CPSF6/CPSF7/CSTF2/CSTF2T/CSTF3/DCPS/DGCR8/ELAC2/EXOSC1/EXOSC2/EXOSC4/EXOSC5/EXOSC6/EXOSC7/EXOSC8/EXOSC9/ISG20L2/PARN/POP1/REXO2/RNASEH1/RPP14/RPP30/RPP40/RPS21/UTP23	29
25	index03	GO:0018205	peptidyl-lysine modification	46/556	397/18670	2.8163e-15	4.00252e-13	3.40683e-13	ASH2L/BEND3/CBX4/DNMT3B/EHMT1/EHMT2/EP300/GATA2/GTF2B/GTF3C4/HCFC1/IWS1/JMJD6/KDM3A/KDM4C/KDM6A/LDB1/MORF4L1/NAA40/NELFE/NSD1/NUP50/NUP54/OGT/PIAS1/PIAS4/POLE4/POR/PRDM2/PRMT6/RBBP5/RNF113A/RSF1/RTF1/SENP5/SET/SETD1A/SIRT1/SNW1/SPI1/SUMO1/SUPT6H/TADA3/TAF5/TRRAP/WDR82	46
26	index03	GO:0050684	regulation of mRNA processing	27/556	137/18670	4.58706e-15	6.26839e-13	5.33547e-13	C9orf78/CELF2/CPSF4/CPSF6/CPSF7/DAZAP1/IWS1/JMJD6/LEO1/MBNL1/METTL16/NELFE/PAPOLA/RBM10/RBM17/RBM42/RBM5/RBM7/SART3/SFSWAP/SNRPA/SNW1/SREK1/SUPT5H/SUPT6H/WTAP/ZC3H14	27
27	index03	GO:1902275	regulation of chromatin organization	31/556	185/18670	4.89069e-15	6.43578e-13	5.47795e-13	AKAP8L/ASF1A/ATF7IP/DNMT3B/GATA2/ING2/IWS1/KDM3A/KDM4C/MIER1/MORC2/NAA40/NELFE/NSD1/OGT/PPHLN1/PRMT6/RTF1/SART3/SET/SETD1A/SIRT1/SIRT6/SNW1/SPI1/SPTY2D1/SUPT6H/TADA3/TAL1/UBR5/WDR70	31
28	index03	GO:0031124	mRNA 3'-end processing	23/556	98/18670	9.3012e-15	1.18026e-12	1.0046e-12	CDC40/CLP1/CPSF1/CPSF4/CPSF6/CPSF7/CSTF1/CSTF2/CSTF2T/CSTF3/DHX38/LEO1/NELFE/PAPOLA/POLR2D/RPRD1A/RPRD1B/SLBP/SNRPA/SRSF11/SUPT5H/WDR33/ZC3H14	23
29	index03	GO:0006261	DNA-dependent DNA replication	28/556	153/18670	1.03608e-14	1.26938e-12	1.08046e-12	BOD1L1/CDK2AP1/DONSON/GINS4/GMNN/LRWD1/MCM2/MCM4/MCM5/MMS22L/NUCKS1/ORC4/PNKP/POLA1/POLB/POLD3/POLE2/POLE4/RECQL/RECQL5/RFC3/RFC4/RNASEH1/RPA1/RPA3/SLBP/TIMELESS/WRNIP1	28
30	index03	GO:0006338	chromatin remodeling	30/556	182/18670	2.14225e-14	2.53714e-12	2.15954e-12	ACTR5/ARID1A/ARID1B/BAHD1/CENPO/CENPP/CENPQ/CHD8/DAXX/HELLS/KDM4C/KDM5B/KDM5C/KDM6A/MIS18A/MIS18BP1/MORC2/NASP/OIP5/PBRM1/PSME4/PTMA/RB1/RSF1/SIRT6/SMARCC2/SMARCD2/SMARCE1/SPTY2D1/SUPT6H	30
31	index03	GO:0006368	transcription elongation from RNA polymerase II promoter	21/556	84/18670	3.52126e-14	4.03581e-12	3.43517e-12	AFF4/CDK12/CDK7/ELL/ERCC3/GTF2F1/GTF2F2/IWS1/LEO1/MNAT1/NELFA/NELFE/PBRM1/POLR2D/POLR2K/RECQL5/RNF168/RTF1/SUPT5H/SUPT6H/TCEA1	21
32	index03	GO:0006333	chromatin assembly or disassembly	30/556	191/18670	8.05326e-14	8.94163e-12	7.61086e-12	ANP32B/ARID1A/ARID2/ASF1A/ASF1B/BAHD1/BRD2/CENPO/CENPP/CENPQ/DAXX/HELLS/HIRIP3/MCM2/MIS18A/MIS18BP1/NASP/OIP5/PBRM1/RSF1/SART3/SET/SHPRH/SIRT6/SMARCC2/SMARCD2/SMARCE1/SPTY2D1/TAL1/TSPYL2	30
33	index03	GO:0042795	snRNA transcription by RNA polymerase II	19/556	71/18670	1.53305e-13	1.65059e-11	1.40493e-11	CDK7/ELL/GTF2B/GTF2E1/GTF2F1/GTF2F2/INTS3/INTS4/INTS9/POLR2D/POLR2K/RPRD1A/RPRD1B/SRRT/TAF5/TAF6/TAF8/ZC3H8/ZNF143	19
34	index03	GO:0009301	snRNA transcription	19/556	72/18670	2.02575e-13	2.11691e-11	1.80185e-11	CDK7/ELL/GTF2B/GTF2E1/GTF2F1/GTF2F2/INTS3/INTS4/INTS9/POLR2D/POLR2K/RPRD1A/RPRD1B/SRRT/TAF5/TAF6/TAF8/ZC3H8/ZNF143	19
35	index03	GO:0006369	termination of RNA polymerase II transcription	14/556	35/18670	4.7912e-13	4.86375e-11	4.13988e-11	CLP1/CPSF1/CPSF4/CPSF7/CSTF1/CSTF2/CSTF2T/CSTF3/PAPOLA/SCAF4/SLBP/SNRPB/SNRPG/WDR33	14
36	index03	GO:0034728	nucleosome organization	28/556	184/18670	1.22567e-12	1.20967e-10	1.02963e-10	ANP32B/ARID1A/ARID2/ASF1A/ASF1B/BRD2/CENPO/CENPP/CENPQ/DAXX/MCM2/MIS18A/MIS18BP1/NASP/OIP5/PBRM1/PSME4/PTMA/RSF1/SART3/SET/SHPRH/SMARCC2/SMARCD2/SMARCE1/SPTY2D1/SUPT6H/TSPYL2	28
37	index03	GO:0006302	double-strand break repair	32/556	248/18670	3.00169e-12	2.88243e-10	2.45344e-10	ACTR5/GINS4/MCM2/MCM4/MCM5/MMS22L/MORF4L1/NSMCE1/NUCKS1/NUDT16L1/PIAS4/PML/POLA1/POLB/RECQL/RECQL5/RNF168/RNF169/RPA1/RPA3/SIRT6/SMC5/SUMO1/TDP2/TERF2IP/TIMELESS/UBQLN4/UBR5/UIMC1/WDR48/WDR70/XRCC4	32
38	index03	GO:0034968	histone lysine methylation	21/556	114/18670	2.0154e-11	1.8844e-09	1.60394e-09	ASH2L/BEND3/DNMT3B/EHMT1/EHMT2/IWS1/KDM3A/KDM4C/KDM6A/NELFE/NSD1/OGT/PRDM2/PRMT6/RBBP5/RTF1/SETD1A/SIRT1/SNW1/SUPT6H/WDR82	21
39	index03	GO:0016571	histone methylation	23/556	139/18670	2.22213e-11	2.02441e-09	1.72312e-09	ASH2L/BEND3/CARM1/DNMT3B/EHMT1/EHMT2/IWS1/KDM3A/KDM4C/KDM6A/NELFE/NSD1/OGT/PRDM2/PRMT6/PRMT8/RBBP5/RTF1/SETD1A/SIRT1/SNW1/SUPT6H/WDR82	23
40	index03	GO:0006283	transcription-coupled nucleotide-excision repair	17/556	73/18670	3.37196e-11	2.99515e-09	2.54938e-09	CDK7/COPS5/CUL4B/EP300/ERCC3/MNAT1/POLD3/POLR2D/POLR2K/PPIE/RFC3/RFC4/RPA1/RPA3/TCEA1/USP7/XPA	17
41	index03	GO:0098781	ncRNA transcription	20/556	107/18670	4.61096e-11	3.99579e-09	3.4011e-09	CDK7/ELL/GTF2B/GTF2E1/GTF2F1/GTF2F2/GTF3C4/INTS3/INTS4/INTS9/POLR2D/POLR2K/RPRD1A/RPRD1B/SRRT/TAF5/TAF6/TAF8/ZC3H8/ZNF143	20
42	index03	GO:0051052	regulation of DNA metabolic process	41/556	429/18670	5.03592e-11	4.26015e-09	3.62612e-09	ATF7IP/ATR/DFFA/DONSON/EHMT2/EXOSC6/GMNN/KDM1B/MIS18A/MORC2/NAF1/NMNAT1/NUCKS1/NUDT16L1/PARG/PARN/PML/PNKP/PPHLN1/PPP1R10/RBBP6/RECQL5/RFC3/RFC4/RNF168/RNF169/SIRT1/SIRT6/SPI1/SUPT6H/TERF2IP/TIMELESS/TSPYL2/TTF1/UBQLN4/UBR5/UIMC1/USP7/WDR70/WRNIP1/YLPM1	41
43	index03	GO:0006913	nucleocytoplasmic transport	36/556	343/18670	5.75957e-11	4.75901e-09	4.05073e-09	AKAP8L/ANP32A/ANP32B/ANP32C/CDC40/CPSF1/CPSF4/CPSF6/DHX38/ECT2/FBXO22/GTSE1/HEATR3/IPO11/IWS1/MED1/NUP50/NUP54/NXF1/PML/POLR2D/PPP1R10/PRKAG1/RANBP3/RBM26/RSRC1/SDAD1/SLBP/SNRPB/SNRPG/SP100/SRSF11/SSB/SUPT6H/UBR5/WDR33	36
44	index03	GO:0006289	nucleotide-excision repair	20/556	109/18670	6.55702e-11	5.2948e-09	4.50678e-09	CDK7/COPS5/CUL4B/EP300/ERCC3/MNAT1/PNKP/POLD3/POLR2D/POLR2K/PPIE/RAD23A/RFC3/RFC4/RPA1/RPA3/SIRT1/TCEA1/USP7/XPA	20
45	index03	GO:0000082	G1/S transition of mitotic cell cycle	32/556	279/18670	7.00402e-11	5.53007e-09	4.70703e-09	APEX1/ARID3A/AURKA/CARM1/CDK7/CUL1/CUL2/CUL3/CUL4B/CUL5/EP300/FBXO7/GFI1B/GMNN/GTSE1/MAX/MCM2/MCM4/MCM5/MEPCE/MNAT1/NASP/ORC4/PIAS1/PML/POLA1/POLE2/POLE4/PSME3/RB1/RPA1/RPA3	32
46	index03	GO:2001252	positive regulation of chromosome organization	25/556	174/18670	7.185e-11	5.54963e-09	4.72369e-09	AKAP8L/ANAPC4/ATF7IP/ATR/CUL3/DNMT3B/ING2/MIER1/MORC2/NAF1/NELFE/OGT/PARN/PML/PNKP/PPHLN1/PPP1R10/RB1/RTF1/SART3/SIRT1/SIRT6/SMC5/SNW1/TAL1	25
47	index03	GO:0051169	nuclear transport	36/556	346/18670	7.37596e-11	5.57591e-09	4.74605e-09	AKAP8L/ANP32A/ANP32B/ANP32C/CDC40/CPSF1/CPSF4/CPSF6/DHX38/ECT2/FBXO22/GTSE1/HEATR3/IPO11/IWS1/MED1/NUP50/NUP54/NXF1/PML/POLR2D/PPP1R10/PRKAG1/RANBP3/RBM26/RSRC1/SDAD1/SLBP/SNRPB/SNRPG/SP100/SRSF11/SSB/SUPT6H/UBR5/WDR33	36
48	index03	GO:0006352	DNA-templated transcription, initiation	30/556	249/18670	8.22311e-11	6.08682e-09	5.18092e-09	ATF7IP/CAND1/CBFB/CDK7/CREB1/ERCC3/ESRRA/GTF2B/GTF2E1/GTF2F1/GTF2F2/GTF3C4/MED1/MED15/MED4/MNAT1/NR2F6/POLR1A/POLR2D/POLR2K/RSF1/RXRA/SNW1/SUB1/TAF1C/TAF2/TAF5/TAF6/TBPL1/TWISTNB	30
49	index03	GO:0043044	ATP-dependent chromatin remodeling	18/556	88/18670	9.03126e-11	6.54859e-09	5.57397e-09	ACTR5/ARID1A/CENPO/CENPP/CENPQ/CHD8/MIS18A/MIS18BP1/NASP/OIP5/PBRM1/PSME4/PTMA/RSF1/SMARCC2/SMARCD2/SMARCE1/SPTY2D1	18
50	index03	GO:0050434	positive regulation of viral transcription	13/556	41/18670	1.0347e-10	7.35257e-09	6.25829e-09	EP300/GTF2B/GTF2F1/GTF2F2/NELFA/NELFE/NUCKS1/POLR2D/POLR2K/RSF1/SNW1/SUPT5H/TFAP4	13
51	index03	GO:0032784	regulation of DNA-templated transcription, elongation	14/556	50/18670	1.28358e-10	8.94225e-09	7.61138e-09	CDK12/ELL/GTF2F1/GTF2F2/HTATSF1/LDB1/LEO1/NELFA/NELFE/RECQL5/RNF168/RTF1/SUPT5H/SUPT6H	14
52	index03	GO:0018022	peptidyl-lysine methylation	21/556	129/18670	2.27099e-10	1.5517e-08	1.32076e-08	ASH2L/BEND3/DNMT3B/EHMT1/EHMT2/IWS1/KDM3A/KDM4C/KDM6A/NELFE/NSD1/OGT/PRDM2/PRMT6/RBBP5/RTF1/SETD1A/SIRT1/SNW1/SUPT6H/WDR82	21
53	index03	GO:0016556	mRNA modification	10/556	22/18670	2.37303e-10	1.59082e-08	1.35406e-08	METTL14/METTL16/METTL3/PCIF1/PUS1/PUS7/TRMT6/TRMT61A/WTAP/ZC3H13	10
54	index03	GO:0006378	mRNA polyadenylation	13/556	44/18670	2.80874e-10	1.84805e-08	1.57301e-08	CLP1/CPSF1/CPSF6/CPSF7/CSTF2/CSTF3/LEO1/NELFE/PAPOLA/SNRPA/SUPT5H/WDR33/ZC3H14	13
55	index03	GO:0044843	cell cycle G1/S phase transition	32/556	298/18670	3.8445e-10	2.48354e-08	2.11392e-08	APEX1/ARID3A/AURKA/CARM1/CDK7/CUL1/CUL2/CUL3/CUL4B/CUL5/EP300/FBXO7/GFI1B/GMNN/GTSE1/MAX/MCM2/MCM4/MCM5/MEPCE/MNAT1/NASP/ORC4/PIAS1/PML/POLA1/POLE2/POLE4/PSME3/RB1/RPA1/RPA3	32
56	index03	GO:0046782	regulation of viral transcription	15/556	64/18670	4.42408e-10	2.80692e-08	2.38917e-08	EP300/GTF2B/GTF2F1/GTF2F2/NELFA/NELFE/NUCKS1/POLR2D/POLR2K/RSF1/SNW1/SUPT5H/TFAP4/TRIM11/TRIM27	15
57	index03	GO:0034243	regulation of transcription elongation from RNA polymerase II promoter	11/556	30/18670	4.84227e-10	3.01835e-08	2.56913e-08	CDK12/ELL/GTF2F1/GTF2F2/LEO1/NELFA/NELFE/RECQL5/RNF168/RTF1/SUPT6H	11
58	index03	GO:0043631	RNA polyadenylation	13/556	46/18670	5.21312e-10	3.19349e-08	2.7182e-08	CLP1/CPSF1/CPSF6/CPSF7/CSTF2/CSTF3/LEO1/NELFE/PAPOLA/SNRPA/SUPT5H/WDR33/ZC3H14	13
59	index03	GO:0006479	protein methylation	24/556	179/18670	7.36513e-10	4.36138e-08	3.71228e-08	ASH2L/BEND3/CARM1/DNMT3B/EHMT1/EHMT2/IWS1/KDM3A/KDM4C/KDM6A/NELFE/NSD1/OGT/PRDM2/PRMT6/PRMT8/RBBP5/RTF1/SETD1A/SIRT1/SNRPB/SNW1/SUPT6H/WDR82	24
60	index03	GO:0008213	protein alkylation	24/556	179/18670	7.36513e-10	4.36138e-08	3.71228e-08	ASH2L/BEND3/CARM1/DNMT3B/EHMT1/EHMT2/IWS1/KDM3A/KDM4C/KDM6A/NELFE/NSD1/OGT/PRDM2/PRMT6/PRMT8/RBBP5/RTF1/SETD1A/SIRT1/SNRPB/SNW1/SUPT6H/WDR82	24
61	index03	GO:0043628	ncRNA 3'-end processing	13/556	48/18670	9.35781e-10	5.45054e-08	4.63934e-08	ELAC2/EXOSC2/EXOSC4/EXOSC5/EXOSC6/EXOSC7/EXOSC8/EXOSC9/PARN/RPS21/SAGE1/SSB/TRNT1	13
62	index03	GO:0080009	mRNA methylation	8/556	14/18670	1.50943e-09	8.65e-08	7.36263e-08	METTL14/METTL16/METTL3/PCIF1/TRMT6/TRMT61A/WTAP/ZC3H13	8
63	index03	GO:0043928	exonucleolytic nuclear-transcribed mRNA catabolic process involved in deadenylation-dependent decay	11/556	33/18670	1.5818e-09	8.88982e-08	7.56675e-08	DCPS/EXOSC1/EXOSC2/EXOSC4/EXOSC5/EXOSC6/EXOSC7/EXOSC8/EXOSC9/LSM1/LSM6	11
64	index03	GO:0031056	regulation of histone modification	21/556	143/18670	1.60132e-09	8.88982e-08	7.56675e-08	AKAP8L/DNMT3B/GATA2/ING2/IWS1/KDM3A/KDM4C/NELFE/NSD1/OGT/PRMT6/RTF1/SART3/SET/SIRT1/SNW1/SPI1/SUPT6H/TADA3/UBR5/WDR70	21
65	index03	GO:0001510	RNA methylation	16/556	81/18670	1.73336e-09	9.47479e-08	8.06467e-08	MEPCE/METTL1/METTL14/METTL16/METTL3/NSUN5/PCIF1/RNMT/TRMT1/TRMT2A/TRMT5/TRMT6/TRMT61A/WDR4/WTAP/ZC3H13	16
66	index03	GO:0033260	nuclear DNA replication	14/556	60/18670	1.80512e-09	9.71756e-08	8.27131e-08	DONSON/GMNN/MCM2/MCM4/MCM5/POLA1/POLD3/POLE2/POLE4/RFC3/RFC4/RPA1/RPA3/SLBP	14
67	index03	GO:0006367	transcription initiation from RNA polymerase II promoter	24/556	188/18670	2.01875e-09	1.07054e-07	9.11213e-08	ATF7IP/CAND1/CBFB/CDK7/CREB1/ERCC3/ESRRA/GTF2B/GTF2E1/GTF2F1/GTF2F2/MED1/MED15/MED4/MNAT1/NR2F6/POLR2D/POLR2K/RXRA/SNW1/SUB1/TAF2/TAF5/TAF6	24
68	index03	GO:0090503	RNA phosphodiester bond hydrolysis, exonucleolytic	12/556	42/18670	2.11662e-09	1.10593e-07	9.4134e-08	DCPS/EXOSC1/EXOSC2/EXOSC4/EXOSC5/EXOSC6/EXOSC7/EXOSC8/EXOSC9/ISG20L2/PARN/REXO2	12
69	index03	GO:0034427	nuclear-transcribed mRNA catabolic process, exonucleolytic, 3'-5'	7/556	10/18670	2.22205e-09	1.14419e-07	9.73905e-08	EXOSC2/EXOSC4/EXOSC5/EXOSC6/EXOSC7/EXOSC8/EXOSC9	7
70	index03	GO:0048524	positive regulation of viral process	18/556	107/18670	2.56377e-09	1.30129e-07	1.10762e-07	CHMP4B/EP300/GTF2B/GTF2F1/GTF2F2/NELFA/NELFE/NUCKS1/P4HB/POLR2D/POLR2K/PPIE/RAD23A/RSF1/SNW1/SUPT5H/TFAP4/TRIM11	18
71	index03	GO:0071025	RNA surveillance	8/556	15/18670	3.15021e-09	1.57644e-07	1.34182e-07	EXOSC2/EXOSC4/EXOSC5/EXOSC6/EXOSC7/EXOSC8/EXOSC9/SUPV3L1	8
72	index03	GO:0000291	nuclear-transcribed mRNA catabolic process, exonucleolytic	11/556	35/18670	3.23048e-09	1.59415e-07	1.3569e-07	DCPS/EXOSC1/EXOSC2/EXOSC4/EXOSC5/EXOSC6/EXOSC7/EXOSC8/EXOSC9/LSM1/LSM6	11
73	index03	GO:0043484	regulation of RNA splicing	20/556	135/18670	3.3566e-09	1.6337e-07	1.39056e-07	C9orf78/CDK12/CELF2/CLK2/CLK3/DAZAP1/JMJD6/MBNL1/METTL16/PQBP1/RBM10/RBM17/RBM42/RBM5/RBM7/SART3/SFSWAP/SNW1/SREK1/WTAP	20
74	index03	GO:0006323	DNA packaging	25/556	210/18670	4.02301e-09	1.92137e-07	1.63541e-07	AKAP8L/ANP32B/ASF1A/ASF1B/BAHD1/BRD2/CENPO/CENPP/CENPQ/DAXX/DFFB/HELLS/MCM2/MIS18A/MIS18BP1/NASP/OIP5/PSME4/RSF1/SART3/SET/SHPRH/SIRT6/SPTY2D1/TSPYL2	25
75	index03	GO:0032508	DNA duplex unwinding	18/556	110/18670	4.0558e-09	1.92137e-07	1.63541e-07	ACTR5/CHD8/CUL4B/ERCC3/GINS4/GTF2F2/MCM2/MCM4/MCM5/MNAT1/RECQL/RECQL5/RFC3/RFC4/RPA1/SUPV3L1/WRNIP1/XPA	18
76	index03	GO:0031497	chromatin assembly	22/556	165/18670	4.19658e-09	1.9619e-07	1.66991e-07	ANP32B/ASF1A/ASF1B/BAHD1/BRD2/CENPO/CENPP/CENPQ/DAXX/HELLS/MCM2/MIS18A/MIS18BP1/NASP/OIP5/RSF1/SART3/SET/SHPRH/SIRT6/SPTY2D1/TSPYL2	22
77	index03	GO:0016180	snRNA processing	11/556	36/18670	4.52779e-09	2.08925e-07	1.77831e-07	EXOSC2/EXOSC4/EXOSC5/EXOSC6/EXOSC7/EXOSC8/EXOSC9/INTS3/INTS4/INTS9/SAGE1	11
78	index03	GO:0072331	signal transduction by p53 class mediator	28/556	267/18670	8.26757e-09	3.76599e-07	3.2055e-07	ARID3A/ATR/AURKA/CARM1/EHMT1/EHMT2/EP300/GTSE1/HEXIM1/ING2/PIN1/PML/PRKAG1/PRMT6/RFC3/RFC4/RPA1/RPA3/SIRT1/SNW1/SP100/TAF2/TAF5/TAF6/TFAP4/TOPBP1/TRIM24/USP28	28
79	index03	GO:0032392	DNA geometric change	18/556	119/18670	1.46529e-08	6.59011e-07	5.60931e-07	ACTR5/CHD8/CUL4B/ERCC3/GINS4/GTF2F2/MCM2/MCM4/MCM5/MNAT1/RECQL/RECQL5/RFC3/RFC4/RPA1/SUPV3L1/WRNIP1/XPA	18
80	index03	GO:0006310	DNA recombination	29/556	292/18670	1.53024e-08	6.79619e-07	5.78472e-07	ACTR5/APEX1/EXOSC6/GINS4/MCM2/MCM4/MCM5/MMS22L/MORF4L1/NONO/NSMCE1/NSMCE4A/NUCKS1/POLB/PSMC3IP/RECQL/RECQL5/RNF168/RPA1/RPA3/SIRT6/SMC5/SUPT6H/SUPV3L1/TERF2IP/TIMELESS/UBQLN4/WDR48/XRCC4	29
81	index03	GO:0000723	telomere maintenance	21/556	162/18670	1.57023e-08	6.88767e-07	5.86259e-07	APEX1/ATR/NAF1/PARN/PML/PNKP/POLA1/POLD3/POLE2/POLE4/PPP1R10/RFC3/RFC4/RPA1/RPA3/SIRT6/SMC5/SP100/TERF2IP/USP7/YLPM1	21
82	index03	GO:0044786	cell cycle DNA replication	14/556	71/18670	1.85385e-08	8.03258e-07	6.8371e-07	DONSON/GMNN/MCM2/MCM4/MCM5/POLA1/POLD3/POLE2/POLE4/RFC3/RFC4/RPA1/RPA3/SLBP	14
83	index03	GO:0006370	7-methylguanosine mRNA capping	10/556	33/18670	2.52744e-08	1.08193e-06	9.20906e-07	CDK7/ERCC3/GTF2F1/GTF2F2/MNAT1/POLR2D/POLR2K/RNGTT/RNMT/SUPT5H	10
84	index03	GO:0043487	regulation of RNA stability	22/556	183/18670	2.88908e-08	1.21413e-06	1.03343e-06	ANP32A/APEX1/EXOSC1/EXOSC2/EXOSC4/EXOSC5/EXOSC6/EXOSC7/EXOSC8/EXOSC9/METTL14/METTL16/METTL3/NAF1/PARN/PSMB4/PSMD7/PSME3/PSME4/RBM10/SET/ZC3H14	22
85	index03	GO:0071027	nuclear RNA surveillance	7/556	13/18670	2.93878e-08	1.21413e-06	1.03343e-06	EXOSC2/EXOSC4/EXOSC5/EXOSC6/EXOSC7/EXOSC8/EXOSC9	7
86	index03	GO:0071028	nuclear mRNA surveillance	7/556	13/18670	2.93878e-08	1.21413e-06	1.03343e-06	EXOSC2/EXOSC4/EXOSC5/EXOSC6/EXOSC7/EXOSC8/EXOSC9	7
87	index03	GO:0048024	regulation of mRNA splicing, via spliceosome	16/556	98/18670	3.06396e-08	1.25129e-06	1.06507e-06	C9orf78/CELF2/DAZAP1/JMJD6/MBNL1/METTL16/RBM10/RBM17/RBM42/RBM5/RBM7/SART3/SFSWAP/SNW1/SREK1/WTAP	16
88	index03	GO:0006400	tRNA modification	15/556	86/18670	3.30296e-08	1.33357e-06	1.1351e-06	DUS1L/DUS3L/METTL1/OSGEP/PUS1/PUS7/SEPHS1/SSB/THUMPD1/TRMT1/TRMT5/TRMT6/TRMT61A/URM1/WDR4	15
89	index03	GO:0009452	7-methylguanosine RNA capping	10/556	34/18670	3.48571e-08	1.37608e-06	1.17128e-06	CDK7/ERCC3/GTF2F1/GTF2F2/MNAT1/POLR2D/POLR2K/RNGTT/RNMT/SUPT5H	10
90	index03	GO:0036260	RNA capping	10/556	34/18670	3.48571e-08	1.37608e-06	1.17128e-06	CDK7/ERCC3/GTF2F1/GTF2F2/MNAT1/POLR2D/POLR2K/RNGTT/RNMT/SUPT5H	10
91	index03	GO:0032200	telomere organization	21/556	175/18670	6.15461e-08	2.403e-06	2.04537e-06	APEX1/ATR/NAF1/PARN/PML/PNKP/POLA1/POLD3/POLE2/POLE4/PPP1R10/RFC3/RFC4/RPA1/RPA3/SIRT6/SMC5/SP100/TERF2IP/USP7/YLPM1	21
92	index03	GO:0006334	nucleosome assembly	19/556	145/18670	6.36976e-08	2.45997e-06	2.09386e-06	ANP32B/ASF1A/ASF1B/BRD2/CENPO/CENPP/CENPQ/DAXX/MCM2/MIS18A/MIS18BP1/NASP/OIP5/RSF1/SART3/SET/SHPRH/SPTY2D1/TSPYL2	19
93	index03	GO:0018393	internal peptidyl-lysine acetylation	20/556	161/18670	7.10875e-08	2.71585e-06	2.31165e-06	BEND3/EP300/GATA2/GTF2B/GTF3C4/HCFC1/IWS1/LDB1/MORF4L1/NAA40/OGT/POLE4/POR/RSF1/SET/SIRT1/SPI1/TADA3/TAF5/TRRAP	20
94	index03	GO:0034508	centromere complex assembly	12/556	56/18670	7.30784e-08	2.73313e-06	2.32636e-06	CENPF/CENPO/CENPP/CENPQ/HELLS/MIS12/MIS18A/MIS18BP1/NASP/OIP5/RB1/RSF1	12
95	index03	GO:0051568	histone H3-K4 methylation	12/556	56/18670	7.30784e-08	2.73313e-06	2.32636e-06	ASH2L/BEND3/DNMT3B/KDM6A/NELFE/OGT/PRMT6/RBBP5/RTF1/SETD1A/SNW1/WDR82	12
96	index03	GO:0043488	regulation of mRNA stability	21/556	177/18670	7.50221e-08	2.7766e-06	2.36336e-06	ANP32A/APEX1/EXOSC1/EXOSC2/EXOSC4/EXOSC5/EXOSC6/EXOSC7/EXOSC8/EXOSC9/METTL14/METTL16/METTL3/PARN/PSMB4/PSMD7/PSME3/PSME4/RBM10/SET/ZC3H14	21
97	index03	GO:0051168	nuclear export	22/556	194/18670	8.31366e-08	3.0452e-06	2.59199e-06	AKAP8L/ANP32B/CDC40/CPSF1/CPSF4/CPSF6/DHX38/GTSE1/IWS1/NUP50/NUP54/NXF1/POLR2D/RANBP3/RBM26/SDAD1/SLBP/SP100/SRSF11/SSB/SUPT6H/WDR33	22
98	index03	GO:0000724	double-strand break repair via homologous recombination	18/556	134/18670	9.62147e-08	3.48827e-06	2.96912e-06	GINS4/MCM2/MCM4/MCM5/MMS22L/MORF4L1/NSMCE1/NUCKS1/RECQL/RECQL5/RPA1/RPA3/SIRT6/SMC5/TERF2IP/TIMELESS/UBQLN4/WDR48	18
99	index03	GO:1901796	regulation of signal transduction by p53 class mediator	21/556	180/18670	1.00397e-07	3.60315e-06	3.0669e-06	ATR/AURKA/EHMT1/EHMT2/EP300/HEXIM1/ING2/PIN1/PML/PRKAG1/PRMT6/RFC3/RFC4/RPA1/RPA3/SIRT1/TAF2/TAF5/TAF6/TOPBP1/TRIM24	21
100	index03	GO:0000725	recombinational repair	18/556	135/18670	1.07998e-07	3.79917e-06	3.23375e-06	GINS4/MCM2/MCM4/MCM5/MMS22L/MORF4L1/NSMCE1/NUCKS1/RECQL/RECQL5/RPA1/RPA3/SIRT6/SMC5/TERF2IP/TIMELESS/UBQLN4/WDR48	18
101	index03	GO:0006405	RNA export from nucleus	18/556	135/18670	1.07998e-07	3.79917e-06	3.23375e-06	AKAP8L/CDC40/CPSF1/CPSF4/CPSF6/DHX38/IWS1/NUP50/NUP54/NXF1/POLR2D/RBM26/SDAD1/SLBP/SRSF11/SSB/SUPT6H/WDR33	18
102	index03	GO:0006364	rRNA processing	23/556	214/18670	1.14253e-07	3.9798e-06	3.38749e-06	EXOSC1/EXOSC2/EXOSC4/EXOSC5/EXOSC6/EXOSC7/EXOSC8/EXOSC9/ISG20L2/LSM6/METTL16/MPHOSPH6/NAF1/NSUN5/RPP30/RPP40/RPS21/RPUSD2/SIRT1/SRFBP1/THUMPD1/UTP23/WBP11	23
103	index03	GO:0006475	internal protein amino acid acetylation	20/556	166/18670	1.18629e-07	4.09213e-06	3.4831e-06	BEND3/EP300/GATA2/GTF2B/GTF3C4/HCFC1/IWS1/LDB1/MORF4L1/NAA40/OGT/POLE4/POR/RSF1/SET/SIRT1/SPI1/TADA3/TAF5/TRRAP	20
104	index03	GO:0018394	peptidyl-lysine acetylation	20/556	169/18670	1.59707e-07	5.45615e-06	4.64412e-06	BEND3/EP300/GATA2/GTF2B/GTF3C4/HCFC1/IWS1/LDB1/MORF4L1/NAA40/OGT/POLE4/POR/RSF1/SET/SIRT1/SPI1/TADA3/TAF5/TRRAP	20
105	index03	GO:0034661	ncRNA catabolic process	9/556	31/18670	1.93923e-07	6.562e-06	5.58538e-06	EXOSC2/EXOSC4/EXOSC5/EXOSC6/EXOSC7/EXOSC8/EXOSC9/PARN/POP1	9
106	index03	GO:0016573	histone acetylation	19/556	156/18670	2.0653e-07	6.92266e-06	5.89237e-06	BEND3/EP300/GATA2/GTF2B/GTF3C4/HCFC1/IWS1/LDB1/MORF4L1/NAA40/OGT/POLE4/RSF1/SET/SIRT1/SPI1/TADA3/TAF5/TRRAP	19
107	index03	GO:0071166	ribonucleoprotein complex localization	17/556	128/18670	2.57685e-07	8.5566e-06	7.28313e-06	AKAP8L/CDC40/CPSF1/CPSF4/DHX38/IWS1/NUP50/NUP54/NXF1/POLR2D/PRPF31/SDAD1/SLBP/SRSF11/SSB/SUPT6H/WDR33	17
108	index03	GO:0042254	ribosome biogenesis	27/556	297/18670	2.93183e-07	9.64518e-06	8.2097e-06	CUL4B/EXOSC1/EXOSC2/EXOSC4/EXOSC5/EXOSC6/EXOSC7/EXOSC8/EXOSC9/HEATR3/ISG20L2/LSM6/METTL16/MPHOSPH6/MRPS2/NAF1/NSUN5/RPP30/RPP40/RPS21/RPUSD2/SDAD1/SIRT1/SRFBP1/THUMPD1/UTP23/WBP11	27
109	index03	GO:0070646	protein modification by small protein removal	27/556	299/18670	3.35251e-07	1.09279e-05	9.30155e-06	ACTR5/CLSPN/COPS5/EP300/FOXK1/FOXK2/HCFC1/KDM1B/NEDD8/OGT/POLB/PSMB4/PSMD7/PSME3/PSME4/RAD23A/SART3/SENP5/TADA3/TRRAP/UIMC1/USP11/USP28/USP3/USP48/USP7/WDR48	27
110	index03	GO:1905269	positive regulation of chromatin organization	15/556	103/18670	3.88533e-07	1.25496e-05	1.06819e-05	AKAP8L/ATF7IP/DNMT3B/ING2/MIER1/MORC2/NELFE/OGT/PPHLN1/RTF1/SART3/SIRT1/SIRT6/SNW1/TAL1	15
111	index03	GO:0016579	protein deubiquitination	26/556	283/18670	3.96644e-07	1.26962e-05	1.08066e-05	ACTR5/CLSPN/COPS5/EP300/FOXK1/FOXK2/HCFC1/KDM1B/NEDD8/OGT/POLB/PSMB4/PSMD7/PSME3/PSME4/RAD23A/SART3/TADA3/TRRAP/UIMC1/USP11/USP28/USP3/USP48/USP7/WDR48	26
112	index03	GO:0000288	nuclear-transcribed mRNA catabolic process, deadenylation-dependent decay	13/556	77/18670	4.04343e-07	1.28271e-05	1.0918e-05	DCPS/EXOSC1/EXOSC2/EXOSC4/EXOSC5/EXOSC6/EXOSC7/EXOSC8/EXOSC9/LSM1/LSM6/PARN/POLR2D	13
113	index03	GO:0006611	protein export from nucleus	20/556	179/18670	4.09399e-07	1.28722e-05	1.09565e-05	AKAP8L/ANP32B/CDC40/CPSF1/CPSF4/DHX38/GTSE1/IWS1/NUP50/NUP54/NXF1/POLR2D/RANBP3/SDAD1/SLBP/SP100/SRSF11/SSB/SUPT6H/WDR33	20
114	index03	GO:0031060	regulation of histone methylation	12/556	65/18670	4.13013e-07	1.28722e-05	1.09565e-05	DNMT3B/IWS1/KDM3A/KDM4C/NELFE/NSD1/OGT/PRMT6/RTF1/SIRT1/SNW1/SUPT6H	12
115	index03	GO:2001020	regulation of response to DNA damage stimulus	22/556	214/18670	4.66404e-07	1.44098e-05	1.22652e-05	ATR/ING2/NSMCE1/NSMCE4A/NUDT16L1/PARG/PIAS4/PML/PPP1R10/RECQL5/RNF168/RNF169/SIRT1/SIRT6/TERF2IP/TIMELESS/UBQLN4/UBR5/UIMC1/WDR70/WDR76/WRNIP1	22
116	index03	GO:0032968	positive regulation of transcription elongation from RNA polymerase II promoter	7/556	18/18670	4.78579e-07	1.46586e-05	1.24769e-05	CDK12/ELL/GTF2F1/GTF2F2/LEO1/RTF1/SUPT6H	7
117	index03	GO:0098789	pre-mRNA cleavage required for polyadenylation	6/556	12/18670	5.38603e-07	1.6356e-05	1.39218e-05	CPSF1/CPSF4/CPSF6/CPSF7/CSTF2/CSTF2T	6
118	index03	GO:0061013	regulation of mRNA catabolic process	21/556	199/18670	5.50592e-07	1.65784e-05	1.41111e-05	ANP32A/APEX1/EXOSC1/EXOSC2/EXOSC4/EXOSC5/EXOSC6/EXOSC7/EXOSC8/EXOSC9/METTL14/METTL16/METTL3/PARN/PSMB4/PSMD7/PSME3/PSME4/RBM10/SET/ZC3H14	21
119	index03	GO:0016072	rRNA metabolic process	24/556	253/18670	6.22096e-07	1.8574e-05	1.58097e-05	EXOSC1/EXOSC2/EXOSC4/EXOSC5/EXOSC6/EXOSC7/EXOSC8/EXOSC9/GTF3C4/ISG20L2/LSM6/METTL16/MPHOSPH6/NAF1/NSUN5/RPP30/RPP40/RPS21/RPUSD2/SIRT1/SRFBP1/THUMPD1/UTP23/WBP11	24
120	index03	GO:0006337	nucleosome disassembly	7/556	19/18670	7.38329e-07	2.15023e-05	1.83021e-05	ARID1A/ARID2/PBRM1/SET/SMARCC2/SMARCD2/SMARCE1	7
121	index03	GO:0016074	snoRNA metabolic process	7/556	19/18670	7.38329e-07	2.15023e-05	1.83021e-05	EXOSC2/EXOSC4/EXOSC5/EXOSC6/NAF1/PARN/RNF113A	7
122	index03	GO:0016075	rRNA catabolic process	7/556	19/18670	7.38329e-07	2.15023e-05	1.83021e-05	EXOSC2/EXOSC4/EXOSC5/EXOSC6/EXOSC7/EXOSC8/EXOSC9	7
123	index03	GO:0022616	DNA strand elongation	8/556	27/18670	7.92208e-07	2.26993e-05	1.9321e-05	GINS4/MCM4/NUCKS1/POLA1/POLD3/RFC3/RFC4/RNASEH1	8
124	index03	GO:0032201	telomere maintenance via semi-conservative replication	8/556	27/18670	7.92208e-07	2.26993e-05	1.9321e-05	POLA1/POLD3/POLE2/POLE4/RFC3/RFC4/RPA1/RPA3	8
125	index03	GO:0006473	protein acetylation	21/556	204/18670	8.30166e-07	2.35966e-05	2.00848e-05	BEND3/EP300/GATA2/GTF2B/GTF3C4/HCFC1/IWS1/LDB1/MORF4L1/NAA40/OGT/POLE4/POR/RSF1/SET/SIRT1/SPI1/TADA3/TAF5/TERF2IP/TRRAP	21
126	index03	GO:0098787	mRNA cleavage involved in mRNA processing	6/556	13/18670	9.75072e-07	2.74955e-05	2.34034e-05	CPSF1/CPSF4/CPSF6/CPSF7/CSTF2/CSTF2T	6
127	index03	GO:0006270	DNA replication initiation	9/556	37/18670	1.02028e-06	2.85437e-05	2.42956e-05	LRWD1/MCM2/MCM4/MCM5/ORC4/POLA1/POLE2/POLE4/WRNIP1	9
128	index03	GO:0019827	stem cell population maintenance	18/556	157/18670	1.0603e-06	2.94316e-05	2.50514e-05	ARID1A/GATA2/KDM3A/KDM4C/LDB1/LEO1/LSM1/MED15/METTL14/METTL3/POLR2D/POLR2K/RTF1/SPI1/SRRT/TAL1/ZC3H13/ZNF706	18
129	index03	GO:0031440	regulation of mRNA 3'-end processing	8/556	28/18670	1.08031e-06	2.97545e-05	2.53262e-05	CPSF6/CPSF7/LEO1/NELFE/PAPOLA/SNRPA/SUPT5H/ZC3H14	8
130	index03	GO:0006271	DNA strand elongation involved in DNA replication	7/556	20/18670	1.10679e-06	3.01825e-05	2.56905e-05	GINS4/MCM4/POLA1/POLD3/RFC3/RFC4/RNASEH1	7
131	index03	GO:0006401	RNA catabolic process	31/556	397/18670	1.11284e-06	3.01825e-05	2.56905e-05	ANP32A/APEX1/DCPS/EXOSC1/EXOSC2/EXOSC4/EXOSC5/EXOSC6/EXOSC7/EXOSC8/EXOSC9/LSM1/LSM6/METTL14/METTL16/METTL3/NAF1/PARN/POLR2D/POP1/PSMB4/PSMD7/PSME3/PSME4/RBM10/RNASEH1/RPS21/SET/SSB/SUPV3L1/ZC3H14	31
132	index03	GO:0050792	regulation of viral process	21/556	208/18670	1.14144e-06	3.07237e-05	2.61511e-05	CHMP4B/EP300/GTF2B/GTF2F1/GTF2F2/MORC2/NELFA/NELFE/NUCKS1/P4HB/PML/POLR2D/POLR2K/PPIE/RAD23A/RSF1/SNW1/SUPT5H/TFAP4/TRIM11/TRIM27	21
133	index03	GO:0071426	ribonucleoprotein complex export from nucleus	16/556	127/18670	1.19087e-06	3.18134e-05	2.70786e-05	AKAP8L/CDC40/CPSF1/CPSF4/DHX38/IWS1/NUP50/NUP54/NXF1/POLR2D/SDAD1/SLBP/SRSF11/SSB/SUPT6H/WDR33	16
134	index03	GO:0098727	maintenance of cell number	18/556	159/18670	1.2771e-06	3.38621e-05	2.88225e-05	ARID1A/GATA2/KDM3A/KDM4C/LDB1/LEO1/LSM1/MED15/METTL14/METTL3/POLR2D/POLR2K/RTF1/SPI1/SRRT/TAL1/ZC3H13/ZNF706	18
135	index03	GO:0043486	histone exchange	11/556	60/18670	1.35157e-06	3.55713e-05	3.02773e-05	CENPO/CENPP/CENPQ/MIS18A/MIS18BP1/NASP/OIP5/PSME4/PTMA/RSF1/SPTY2D1	11
136	index03	GO:0006403	RNA localization	22/556	230/18670	1.58585e-06	4.14304e-05	3.52644e-05	AKAP8L/ATR/CDC40/CPSF1/CPSF4/CPSF6/DHX38/EXOSC2/IWS1/NAF1/NUP50/NUP54/NXF1/PARN/POLR2D/RBM26/SDAD1/SLBP/SRSF11/SSB/SUPT6H/WDR33	22
137	index03	GO:0031498	chromatin disassembly	7/556	21/18670	1.61766e-06	4.16489e-05	3.54504e-05	ARID1A/ARID2/PBRM1/SET/SMARCC2/SMARCD2/SMARCE1	7
138	index03	GO:0032986	protein-DNA complex disassembly	7/556	21/18670	1.61766e-06	4.16489e-05	3.54504e-05	ARID1A/ARID2/PBRM1/SET/SMARCC2/SMARCD2/SMARCE1	7
139	index03	GO:0031937	positive regulation of chromatin silencing	6/556	14/18670	1.66343e-06	4.22154e-05	3.59325e-05	ATF7IP/MIER1/MORC2/PPHLN1/SIRT1/SIRT6	6
140	index03	GO:0043144	snoRNA processing	6/556	14/18670	1.66343e-06	4.22154e-05	3.59325e-05	EXOSC2/EXOSC4/EXOSC5/EXOSC6/PARN/RNF113A	6
141	index03	GO:0034472	snRNA 3'-end processing	8/556	30/18670	1.93017e-06	4.86376e-05	4.13989e-05	EXOSC2/EXOSC4/EXOSC5/EXOSC6/EXOSC7/EXOSC8/EXOSC9/SAGE1	8
142	index03	GO:0006379	mRNA cleavage	7/556	22/18670	2.31183e-06	5.78446e-05	4.92357e-05	CPSF1/CPSF4/CPSF6/CPSF7/CSTF2/CSTF2T/CSTF3	7
143	index03	GO:0000380	alternative mRNA splicing, via spliceosome	12/556	76/18670	2.36186e-06	5.86832e-05	4.99494e-05	CELF2/MBNL1/PQBP1/RBM10/RBM17/RBM5/RBM7/RSRC1/SART3/SFSWAP/SREK1/WTAP	12
144	index03	GO:0006363	termination of RNA polymerase I transcription	8/556	31/18670	2.53409e-06	6.1249e-05	5.21334e-05	CDK7/ERCC3/MNAT1/POLR1A/POLR2K/TAF1C/TTF1/TWISTNB	8
145	index03	GO:0006482	protein demethylation	8/556	31/18670	2.53409e-06	6.1249e-05	5.21334e-05	JMJD6/KDM1B/KDM3A/KDM4C/KDM5B/KDM5C/KDM6A/PPME1	8
146	index03	GO:0008214	protein dealkylation	8/556	31/18670	2.53409e-06	6.1249e-05	5.21334e-05	JMJD6/KDM1B/KDM3A/KDM4C/KDM5B/KDM5C/KDM6A/PPME1	8
147	index03	GO:0032786	positive regulation of DNA-templated transcription, elongation	8/556	31/18670	2.53409e-06	6.1249e-05	5.21334e-05	CDK12/ELL/GTF2F1/GTF2F2/LEO1/RTF1/SUPT5H/SUPT6H	8
148	index03	GO:0031057	negative regulation of histone modification	9/556	42/18670	3.20249e-06	7.68815e-05	6.54393e-05	DNMT3B/KDM3A/KDM4C/PRMT6/SET/SIRT1/SPI1/SUPT6H/UBR5	9
149	index03	GO:0043903	regulation of symbiosis, encompassing mutualism through parasitism	21/556	222/18670	3.25887e-06	7.77099e-05	6.61444e-05	CHMP4B/EP300/GTF2B/GTF2F1/GTF2F2/MORC2/NELFA/NELFE/NUCKS1/P4HB/PML/POLR2D/POLR2K/PPIE/RAD23A/RSF1/SNW1/SUPT5H/TFAP4/TRIM11/TRIM27	21
150	index03	GO:0043161	proteasome-mediated ubiquitin-dependent protein catabolic process	31/556	419/18670	3.42901e-06	8.12219e-05	6.91337e-05	ANAPC4/ARIH1/AURKA/BAG5/CBFA2T3/CUL1/CUL2/CUL3/CUL4B/CUL5/FBXO22/OGT/PCNP/PIAS1/PML/PPP2R5C/PSMB4/PSMD7/PSME3/PSME4/RAD23A/RYBP/SDCBP/SIRT1/STT3B/SUMO1/UBE2A/UBE2G1/UBE3A/UBQLN4/USP7	31
151	index03	GO:0006282	regulation of DNA repair	15/556	122/18670	3.48444e-06	8.19881e-05	6.97859e-05	NUDT16L1/PARG/PML/RECQL5/RNF168/RNF169/SIRT1/SIRT6/TERF2IP/TIMELESS/UBQLN4/UBR5/UIMC1/WDR70/WRNIP1	15
152	index03	GO:0043902	positive regulation of multi-organism process	19/556	188/18670	3.62067e-06	8.46331e-05	7.20373e-05	AURKA/CHMP4B/EP300/GTF2B/GTF2F1/GTF2F2/NELFA/NELFE/NUCKS1/P4HB/POLR2D/POLR2K/PPIE/RAD23A/RSF1/SNW1/SUPT5H/TFAP4/TRIM11	19
153	index03	GO:0006336	DNA replication-independent nucleosome assembly	10/556	54/18670	3.72327e-06	8.64626e-05	7.35945e-05	ASF1A/ASF1B/CENPO/CENPP/CENPQ/MIS18A/MIS18BP1/NASP/OIP5/RSF1	10
154	index03	GO:0043967	histone H4 acetylation	11/556	67/18670	4.19811e-06	9.68563e-05	8.24413e-05	BEND3/EP300/HCFC1/IWS1/MORF4L1/NAA40/OGT/SIRT1/SPI1/TADA3/TRRAP	11
155	index03	GO:0034724	DNA replication-independent nucleosome organization	10/556	55/18670	4.43068e-06	0.000101563	8.64471e-05	ASF1A/ASF1B/CENPO/CENPP/CENPQ/MIS18A/MIS18BP1/NASP/OIP5/RSF1	10
156	index03	GO:0019080	viral gene expression	19/556	191/18670	4.5727e-06	0.000104146	8.86463e-05	EP300/GTF2B/GTF2F1/GTF2F2/NELFA/NELFE/NUCKS1/NUP50/NUP54/POLR2D/POLR2K/RPS21/RSF1/SNW1/SSB/SUPT5H/TFAP4/TRIM11/TRIM27	19
157	index03	GO:0006402	mRNA catabolic process	28/556	364/18670	4.89931e-06	0.000110874	9.4373e-05	ANP32A/APEX1/DCPS/EXOSC1/EXOSC2/EXOSC4/EXOSC5/EXOSC6/EXOSC7/EXOSC8/EXOSC9/LSM1/LSM6/METTL14/METTL16/METTL3/PARN/POLR2D/PSMB4/PSMD7/PSME3/PSME4/RBM10/RPS21/SET/SSB/SUPV3L1/ZC3H14	28
158	index03	GO:0006406	mRNA export from nucleus	14/556	111/18670	5.43386e-06	0.000121424	0.000103353	AKAP8L/CDC40/CPSF1/CPSF4/DHX38/IWS1/NUP50/NUP54/NXF1/POLR2D/SLBP/SRSF11/SUPT6H/WDR33	14
159	index03	GO:0071427	mRNA-containing ribonucleoprotein complex export from nucleus	14/556	111/18670	5.43386e-06	0.000121424	0.000103353	AKAP8L/CDC40/CPSF1/CPSF4/DHX38/IWS1/NUP50/NUP54/NXF1/POLR2D/SLBP/SRSF11/SUPT6H/WDR33	14
160	index03	GO:0019083	viral transcription	18/556	177/18670	5.95998e-06	0.000132349	0.000112651	EP300/GTF2B/GTF2F1/GTF2F2/NELFA/NELFE/NUCKS1/NUP50/NUP54/POLR2D/POLR2K/RPS21/RSF1/SNW1/SUPT5H/TFAP4/TRIM11/TRIM27	18
161	index03	GO:1900363	regulation of mRNA polyadenylation	6/556	17/18670	6.35112e-06	0.000140158	0.000119299	CPSF6/CPSF7/NELFE/SNRPA/SUPT5H/ZC3H14	6
162	index03	GO:0070988	demethylation	11/556	70/18670	6.52129e-06	0.000143025	0.000121739	APEX1/JMJD6/KDM1B/KDM3A/KDM4C/KDM5B/KDM5C/KDM6A/POR/PPME1/USP7	11
163	index03	GO:0051236	establishment of RNA localization	19/556	196/18670	6.67117e-06	0.000145415	0.000123773	AKAP8L/ATR/CDC40/CPSF1/CPSF4/CPSF6/DHX38/IWS1/NUP50/NUP54/NXF1/POLR2D/RBM26/SDAD1/SLBP/SRSF11/SSB/SUPT6H/WDR33	19
164	index03	GO:0010498	proteasomal protein catabolic process	33/556	477/18670	6.96498e-06	0.000150894	0.000128436	ANAPC4/ARIH1/AURKA/BAG5/CBFA2T3/CUL1/CUL2/CUL3/CUL4B/CUL5/FBXO22/GABARAPL2/GET4/OGT/PCNP/PIAS1/PML/PPP2R5C/PSMB4/PSMD7/PSME3/PSME4/RAD23A/RYBP/SDCBP/SIRT1/STT3B/SUMO1/UBE2A/UBE2G1/UBE3A/UBQLN4/USP7	33
165	index03	GO:1902036	regulation of hematopoietic stem cell differentiation	11/556	72/18670	8.63191e-06	0.000185874	0.00015821	CBFB/GATA2/LDB1/METTL3/PSMB4/PSMD7/PSME3/PSME4/PUS7/SETD1A/TAL1	11
166	index03	GO:0006304	DNA modification	14/556	116/18670	9.13213e-06	0.00019429	0.000165374	APEX1/ATF7IP/BEND3/DNMT3B/EHMT1/EHMT2/EXOSC4/EXOSC5/EXOSC6/KDM1B/MBD4/MIS18A/SPI1/USP7	14
167	index03	GO:2000736	regulation of stem cell differentiation	14/556	116/18670	9.13213e-06	0.00019429	0.000165374	CBFB/CDK12/GATA2/KDM3A/KDM4C/LDB1/METTL3/PSMB4/PSMD7/PSME3/PSME4/PUS7/SETD1A/TAL1	14
168	index03	GO:0030518	intracellular steroid hormone receptor signaling pathway	15/556	132/18670	9.27715e-06	0.000196201	0.000167	ARID1A/CARM1/CBFB/CDK7/DAXX/EP300/KDM3A/MED1/NCOR1/PIAS1/RB1/SIRT1/TADA3/UBE3A/UBR5	15
169	index03	GO:0043401	steroid hormone mediated signaling pathway	18/556	184/18670	1.02369e-05	0.000214742	0.000182782	ARID1A/CARM1/CBFB/CDK7/DAXX/EP300/ESRRA/KDM3A/MED1/NCOR1/NR2F6/PIAS1/RB1/RXRA/SIRT1/TADA3/UBE3A/UBR5	18
170	index03	GO:0031055	chromatin remodeling at centromere	9/556	48/18670	1.02747e-05	0.000214742	0.000182782	CENPO/CENPP/CENPQ/HELLS/MIS18A/MIS18BP1/NASP/OIP5/RSF1	9
171	index03	GO:0000460	maturation of 5.8S rRNA	7/556	27/18670	1.05755e-05	0.000217604	0.000185219	EXOSC2/EXOSC4/EXOSC7/EXOSC8/EXOSC9/MPHOSPH6/RPS21	7
172	index03	GO:0006296	nucleotide-excision repair, DNA incision, 5'-to lesion	8/556	37/18670	1.05954e-05	0.000217604	0.000185219	CUL4B/ERCC3/POLD3/RFC3/RFC4/RPA1/RPA3/XPA	8
173	index03	GO:0031935	regulation of chromatin silencing	8/556	37/18670	1.05954e-05	0.000217604	0.000185219	ASF1A/ATF7IP/MIER1/MORC2/NAA40/PPHLN1/SIRT1/SIRT6	8
174	index03	GO:0030521	androgen receptor signaling pathway	10/556	61/18670	1.16383e-05	0.000237649	0.00020228	ARID1A/CDK7/DAXX/EP300/KDM3A/NCOR1/PIAS1/RB1/SIRT1/UBE3A	10
175	index03	GO:0010948	negative regulation of cell cycle process	27/556	361/18670	1.20304e-05	0.000244251	0.000207899	ARID3A/AURKA/CARM1/CENPF/CLSPN/CUL1/DONSON/EHMT1/EHMT2/EP300/FBXO7/GFI1B/GTSE1/HMGN5/MAX/PCGF6/PML/PPP1R10/PSMB4/PSMD7/PSME3/PSME4/RB1/RYBP/TFAP4/TOPBP1/UIMC1	27
176	index03	GO:0045814	negative regulation of gene expression, epigenetic	15/556	136/18670	1.33488e-05	0.000269479	0.000229373	ARID1A/ASF1A/ATF7IP/BEND3/DNMT3B/HELLS/MIER1/MORC2/MORF4L1/NAA40/PPHLN1/SIRT1/SIRT6/SPI1/TRIM27	15
177	index03	GO:1905268	negative regulation of chromatin organization	10/556	62/18670	1.35112e-05	0.000271216	0.000230851	ASF1A/DNMT3B/KDM3A/KDM4C/PRMT6/SET/SIRT1/SPI1/SUPT6H/UBR5	10
178	index03	GO:0001682	tRNA 5'-leader removal	5/556	12/18670	1.53184e-05	0.000304057	0.000258804	POP1/RPP14/RPP30/RPP40/SSB	5
179	index03	GO:0031126	snoRNA 3'-end processing	5/556	12/18670	1.53184e-05	0.000304057	0.000258804	EXOSC2/EXOSC4/EXOSC5/EXOSC6/PARN	5
180	index03	GO:0033683	nucleotide-excision repair, DNA incision	8/556	39/18670	1.60223e-05	0.000314514	0.000267705	CUL4B/ERCC3/POLD3/RFC3/RFC4/RPA1/RPA3/XPA	8
181	index03	GO:0042769	DNA damage response, detection of DNA damage	8/556	39/18670	1.60223e-05	0.000314514	0.000267705	CUL4B/PNKP/POLD3/RFC3/RFC4/RPA1/RPA3/WDR48	8
182	index03	GO:0000731	DNA synthesis involved in DNA repair	9/556	51/18670	1.7216e-05	0.000336091	0.000286071	POLA1/POLD3/POLE2/RFC3/RFC4/RPA1/RPA3/SIRT1/WRNIP1	9
183	index03	GO:0006294	nucleotide-excision repair, preincision complex assembly	7/556	29/18670	1.76502e-05	0.000340822	0.000290098	CDK7/CUL4B/ERCC3/MNAT1/RPA1/RPA3/XPA	7
184	index03	GO:0016577	histone demethylation	7/556	29/18670	1.76502e-05	0.000340822	0.000290098	JMJD6/KDM1B/KDM3A/KDM4C/KDM5B/KDM5C/KDM6A	7
185	index03	GO:0043543	protein acylation	21/556	248/18670	1.80795e-05	0.000347224	0.000295547	BEND3/EP300/GATA2/GTF2B/GTF3C4/HCFC1/IWS1/LDB1/MORF4L1/NAA40/OGT/POLE4/POR/RSF1/SET/SIRT1/SPI1/TADA3/TAF5/TERF2IP/TRRAP	21
186	index03	GO:0031061	negative regulation of histone methylation	6/556	20/18670	1.84301e-05	0.000352054	0.000299659	DNMT3B/KDM3A/KDM4C/PRMT6/SIRT1/SUPT6H	6
187	index03	GO:0050657	nucleic acid transport	18/556	193/18670	1.96822e-05	0.000371972	0.000316612	AKAP8L/CDC40/CPSF1/CPSF4/CPSF6/DHX38/IWS1/NUP50/NUP54/NXF1/POLR2D/RBM26/SDAD1/SLBP/SRSF11/SSB/SUPT6H/WDR33	18
188	index03	GO:0050658	RNA transport	18/556	193/18670	1.96822e-05	0.000371972	0.000316612	AKAP8L/CDC40/CPSF1/CPSF4/CPSF6/DHX38/IWS1/NUP50/NUP54/NXF1/POLR2D/RBM26/SDAD1/SLBP/SRSF11/SSB/SUPT6H/WDR33	18
189	index03	GO:0006301	postreplication repair	9/556	52/18670	2.02759e-05	0.000381166	0.000324437	NSMCE1/POLD3/POLE2/RFC3/RFC4/RPA1/RPA3/UBE2A/WDR33	9
190	index03	GO:0000209	protein polyubiquitination	24/556	310/18670	2.08155e-05	0.000389249	0.000331317	ANAPC4/ARIH1/CBFB/CUL1/CUL3/FBXO22/FBXO7/IRF2BP1/PSMB4/PSMD7/PSME3/PSME4/RBBP6/RLIM/RNF168/SHPRH/TRIM27/TTC3/UBE2A/UBE2G1/UBE2T/UBE3A/UBR5/ZFP91	24
191	index03	GO:0006362	transcription elongation from RNA polymerase I promoter	7/556	30/18670	2.24346e-05	0.000417331	0.00035522	CDK7/ERCC3/MNAT1/POLR1A/POLR2K/TAF1C/TWISTNB	7
192	index03	GO:0046831	regulation of RNA export from nucleus	5/556	13/18670	2.42829e-05	0.000447032	0.000380501	AKAP8L/CPSF6/IWS1/RBM26/SUPT6H	5
193	index03	GO:0070914	UV-damage excision repair	5/556	13/18670	2.42829e-05	0.000447032	0.000380501	ACTR5/CUL4B/POLD3/SIRT1/XPA	5
194	index03	GO:0000075	cell cycle checkpoint	19/556	216/18670	2.6564e-05	0.000486505	0.000414099	ARID3A/ATR/AURKA/CARM1/CENPF/CLSPN/DONSON/EP300/GTSE1/INTS3/PML/PPP1R10/PRCC/RB1/TIMELESS/TOPBP1/UIMC1/USP28/WDR76	19
195	index03	GO:0006284	base-excision repair	8/556	42/18670	2.8416e-05	0.000517754	0.000440697	APEX1/MBD4/POLB/PRMT6/RPA1/RPA3/SIRT6/XPA	8
196	index03	GO:0006383	transcription by RNA polymerase III	9/556	55/18670	3.23704e-05	0.000586796	0.000499463	CHD8/ELL/GTF3C4/POLR2K/POLR3C/POLR3F/TBPL1/ZC3H8/ZNF143	9
197	index03	GO:0009314	response to radiation	30/556	448/18670	3.35334e-05	0.000597331	0.000508431	ACTR5/ATR/BHLHE40/CLK2/CREB1/CUL4B/DNMT3B/ECT2/EP300/ERCC3/INTS3/JUND/LZIC/MBD4/METTL3/NR2F6/NUCKS1/PIAS1/PML/PNKP/POLB/POLD3/RNF168/SIRT1/TOPBP1/UBE2A/UIMC1/USP28/XPA/XRCC4	30
198	index03	GO:0006997	nucleus organization	14/556	130/18670	3.37047e-05	0.000597331	0.000508431	AKAP8L/CHMP4A/CHMP4B/KDM3A/LEMD2/NUP54/PITPNB/PML/PSME4/SF1/SUMO1/SUN1/SUN2/TBPL1	14
199	index03	GO:0000469	cleavage involved in rRNA processing	6/556	22/18670	3.37213e-05	0.000597331	0.000508431	EXOSC2/EXOSC7/EXOSC8/EXOSC9/RPS21/UTP23	6
200	index03	GO:0051457	maintenance of protein location in nucleus	6/556	22/18670	3.37213e-05	0.000597331	0.000508431	MORC3/PML/SP100/SUN1/SUN2/TAF8	6
201	index03	GO:0010212	response to ionizing radiation	15/556	147/18670	3.37922e-05	0.000597331	0.000508431	ATR/CLK2/DNMT3B/ECT2/INTS3/LZIC/NUCKS1/PML/POLB/RNF168/SIRT1/TOPBP1/UIMC1/USP28/XRCC4	15
202	index03	GO:0060218	hematopoietic stem cell differentiation	11/556	83/18670	3.43197e-05	0.000603652	0.000513811	CBFB/GATA2/LDB1/METTL3/PSMB4/PSMD7/PSME3/PSME4/PUS7/SETD1A/TAL1	11
203	index03	GO:0006268	DNA unwinding involved in DNA replication	5/556	14/18670	3.68493e-05	0.000641792	0.000546275	MCM2/MCM4/RECQL/RECQL5/RPA1	5
204	index03	GO:0032785	negative regulation of DNA-templated transcription, elongation	5/556	14/18670	3.68493e-05	0.000641792	0.000546275	NELFA/NELFE/RECQL5/RNF168/SUPT5H	5
205	index03	GO:2000058	regulation of ubiquitin-dependent protein catabolic process	15/556	149/18670	3.95953e-05	0.000686254	0.000584119	ARIH1/AURKA/BAG5/CBFA2T3/FBXO22/OGT/PIAS1/PML/RAD23A/RYBP/SDCBP/SUMO1/UBE3A/UBQLN4/USP7	15
206	index03	GO:0034080	CENP-A containing nucleosome assembly	8/556	44/18670	4.04941e-05	0.000695052	0.000591608	CENPO/CENPP/CENPQ/MIS18A/MIS18BP1/NASP/OIP5/RSF1	8
207	index03	GO:0061641	CENP-A containing chromatin organization	8/556	44/18670	4.04941e-05	0.000695052	0.000591608	CENPO/CENPP/CENPQ/MIS18A/MIS18BP1/NASP/OIP5/RSF1	8
208	index03	GO:1901532	regulation of hematopoietic progenitor cell differentiation	11/556	85/18670	4.29944e-05	0.00073442	0.000625117	CBFB/GATA2/LDB1/METTL3/PSMB4/PSMD7/PSME3/PSME4/PUS7/SETD1A/TAL1	11
209	index03	GO:0006359	regulation of transcription by RNA polymerase III	6/556	23/18670	4.448e-05	0.00075616	0.000643622	CHD8/ELL/POLR3C/POLR3F/ZC3H8/ZNF143	6
210	index03	GO:0031647	regulation of protein stability	22/556	284/18670	4.52044e-05	0.000764815	0.000650988	ATF7IP/AURKA/BAG5/CDK7/CREB1/CUL3/EP300/FBXO7/GET4/GTSE1/HCFC1/MORC3/PIN1/RAD23A/SIRT1/SIRT6/SUMO1/TADA3/TRIM24/USP28/USP3/USP7	22
211	index03	GO:0016574	histone ubiquitination	8/556	45/18670	4.79787e-05	0.000807907	0.000687667	CUL4B/LEO1/PCGF6/RNF168/RYBP/UBE2A/UBR5/WDR70	8
212	index03	GO:0032239	regulation of nucleobase-containing compound transport	5/556	15/18670	5.39227e-05	0.000903714	0.000769215	AKAP8L/CPSF6/IWS1/RBM26/SUPT6H	5
213	index03	GO:0071383	cellular response to steroid hormone stimulus	20/556	250/18670	6.35906e-05	0.00106074	0.000902871	ARID1A/CARM1/CBFB/CDK7/DAXX/DNMT3B/EP300/ESRRA/KDM3A/MED1/NCOR1/NR2F6/PIAS1/RB1/RXRA/SIRT1/TADA3/TFAP4/UBE3A/UBR5	20
214	index03	GO:0071826	ribonucleoprotein complex subunit organization	22/556	291/18670	6.49977e-05	0.00107914	0.000918536	ATR/CELF2/CLP1/CPSF6/CPSF7/CRNKL1/DHX8/LUC7L/MRPS2/NAF1/OGFOD1/POLR2D/PRPF3/PRPF31/PRPF39/RBM5/SART3/SF1/SF3A2/SFSWAP/SNRPB/SNRPG	22
215	index03	GO:0032434	regulation of proteasomal ubiquitin-dependent protein catabolic process	13/556	122/18670	7.13321e-05	0.0011788	0.00100336	ARIH1/AURKA/BAG5/CBFA2T3/FBXO22/OGT/PIAS1/RAD23A/RYBP/SDCBP/SUMO1/UBQLN4/USP7	13
216	index03	GO:0031570	DNA integrity checkpoint	15/556	157/18670	7.25109e-05	0.00119274	0.00101522	ARID3A/ATR/AURKA/CARM1/CLSPN/DONSON/EP300/GTSE1/PML/PPP1R10/TIMELESS/TOPBP1/UIMC1/USP28/WDR76	15
217	index03	GO:0008334	histone mRNA metabolic process	6/556	25/18670	7.41775e-05	0.00120896	0.00102903	EXOSC4/LSM1/SLBP/SNRPB/SNRPG/SSB	6
218	index03	GO:0033522	histone H2A ubiquitination	6/556	25/18670	7.41775e-05	0.00120896	0.00102903	CUL4B/PCGF6/RNF168/RYBP/UBE2A/UBR5	6
219	index03	GO:0099116	tRNA 5'-end processing	5/556	16/18670	7.65169e-05	0.00124139	0.00105664	POP1/RPP14/RPP30/RPP40/SSB	5
220	index03	GO:0061647	histone H3-K9 modification	8/556	48/18670	7.76601e-05	0.00125421	0.00106755	BEND3/DNMT3B/EHMT1/EHMT2/KDM3A/KDM4C/SIRT1/SIRT6	8
221	index03	GO:0006361	transcription initiation from RNA polymerase I promoter	7/556	36/18670	7.87948e-05	0.00126678	0.00107824	CDK7/ERCC3/MNAT1/POLR1A/POLR2K/TAF1C/TWISTNB	7
222	index03	GO:0071897	DNA biosynthetic process	17/556	196/18670	8.30188e-05	0.00132867	0.00113093	ATR/CENPF/NAF1/PARN/PNKP/POLA1/POLB/POLD3/POLE2/POLE4/RFC3/RFC4/RPA1/RPA3/SIRT1/TERF2IP/WRNIP1	17
223	index03	GO:0006275	regulation of DNA replication	12/556	108/18670	8.95676e-05	0.00142706	0.00121467	ATR/DONSON/EHMT2/GMNN/NUCKS1/RBBP6/RFC3/RFC4/TIMELESS/TSPYL2/TTF1/WRNIP1	12
224	index03	GO:0022618	ribonucleoprotein complex assembly	21/556	277/18670	9.10498e-05	0.0014442	0.00122926	ATR/CELF2/CLP1/CPSF6/CPSF7/CRNKL1/LUC7L/MRPS2/NAF1/OGFOD1/POLR2D/PRPF3/PRPF31/PRPF39/RBM5/SART3/SF1/SF3A2/SFSWAP/SNRPB/SNRPG	21
225	index03	GO:0090502	RNA phosphodiester bond hydrolysis, endonucleolytic	10/556	77/18670	9.24622e-05	0.00145362	0.00123728	APEX1/DGCR8/ELAC2/POP1/RNASEH1/RPP14/RPP30/RPP40/RPS21/UTP23	10
226	index03	GO:2000779	regulation of double-strand break repair	10/556	77/18670	9.24622e-05	0.00145362	0.00123728	NUDT16L1/PML/RECQL5/RNF169/SIRT6/TERF2IP/TIMELESS/UBQLN4/UBR5/WDR70	10
227	index03	GO:0051567	histone H3-K9 methylation	7/556	37/18670	9.4708e-05	0.00148237	0.00126175	BEND3/DNMT3B/EHMT1/EHMT2/KDM3A/KDM4C/SIRT1	7
228	index03	GO:0000963	mitochondrial RNA processing	5/556	17/18670	0.000105753	0.00162355	0.00138192	ELAC2/PUS1/SUPV3L1/TRMT5/TRNT1	5
229	index03	GO:0001522	pseudouridine synthesis	5/556	17/18670	0.000105753	0.00162355	0.00138192	NAF1/PUS1/PUS7/PUS7L/RPUSD2	5
230	index03	GO:0035855	megakaryocyte development	5/556	17/18670	0.000105753	0.00162355	0.00138192	EP300/MED1/MEIS1/TAL1/ZFPM1	5
231	index03	GO:0043923	positive regulation by host of viral transcription	5/556	17/18670	0.000105753	0.00162355	0.00138192	EP300/GTF2B/NUCKS1/SNW1/TFAP4	5
232	index03	GO:0030522	intracellular receptor signaling pathway	21/556	280/18670	0.000106013	0.00162355	0.00138192	ARID1A/CARM1/CBFB/CDK7/DAXX/EP300/ESRRA/KDM3A/MED1/NCOR1/NR2F6/PIAS1/PML/RB1/RXRA/SIRT1/SNW1/TADA3/TRIM24/UBE3A/UBR5	21
233	index03	GO:0006360	transcription by RNA polymerase I	9/556	64/18670	0.000110568	0.00168604	0.00143511	CDK7/ERCC3/MED1/MNAT1/POLR1A/POLR2K/TAF1C/TTF1/TWISTNB	9
234	index03	GO:2001251	negative regulation of chromosome organization	14/556	146/18670	0.000120383	0.00182787	0.00155583	ASF1A/CENPF/DNMT3B/KDM3A/KDM4C/MCM2/MNAT1/PRMT6/SET/SIRT1/SPI1/SUPT6H/TERF2IP/UBR5	14
235	index03	GO:0000381	regulation of alternative mRNA splicing, via spliceosome	9/556	65/18670	0.000125	0.0018899	0.00160863	CELF2/MBNL1/RBM10/RBM17/RBM5/RBM7/SART3/SREK1/WTAP	9
236	index03	GO:0030219	megakaryocyte differentiation	11/556	96/18670	0.000132403	0.00199334	0.00169667	ASH2L/CBFB/EP300/GATA2/MED1/MEIS1/PRMT6/RBBP5/SETD1A/TAL1/ZFPM1	11
237	index03	GO:0006513	protein monoubiquitination	9/556	66/18670	0.000140975	0.00211343	0.00179889	CUL1/CUL3/CUL4B/LEO1/PCGF6/RNF168/RYBP/UBE2T/WDR48	9
238	index03	GO:0032204	regulation of telomere maintenance	10/556	81/18670	0.000142365	0.00212531	0.001809	ATR/NAF1/PARN/PML/PNKP/PPP1R10/SIRT6/TERF2IP/USP7/YLPM1	10
239	index03	GO:0050686	negative regulation of mRNA processing	6/556	28/18670	0.000146256	0.0021652	0.00184296	NELFE/RBM10/RBM42/SFSWAP/SUPT5H/ZC3H14	6
240	index03	GO:0070076	histone lysine demethylation	6/556	28/18670	0.000146256	0.0021652	0.00184296	KDM1B/KDM3A/KDM4C/KDM5B/KDM5C/KDM6A	6
241	index03	GO:0034502	protein localization to chromosome	10/556	82/18670	0.000157891	0.00232775	0.00198131	ATR/CARM1/CENPQ/LEMD2/LRWD1/MIS12/PPHLN1/RB1/RPA1/TERF2IP	10
242	index03	GO:0036297	interstrand cross-link repair	8/556	53/18670	0.000160102	0.00235059	0.00200075	ATR/NUCKS1/RNF168/RPA1/RPA3/UBE2T/WDR48/XPA	8
243	index03	GO:0051054	positive regulation of DNA metabolic process	18/556	228/18670	0.000172235	0.00251831	0.00214351	ATF7IP/ATR/EXOSC6/MORC2/NAF1/PARN/PML/PNKP/PPHLN1/PPP1R10/RFC3/RFC4/RNF168/SIRT1/SIRT6/TIMELESS/UIMC1/USP7	18
244	index03	GO:0051028	mRNA transport	14/556	152/18670	0.0001846	0.00268804	0.00228798	AKAP8L/CDC40/CPSF1/CPSF4/DHX38/IWS1/NUP50/NUP54/NXF1/POLR2D/SLBP/SRSF11/SUPT6H/WDR33	14
245	index03	GO:0034471	ncRNA 5'-end processing	5/556	19/18670	0.000189148	0.00274303	0.00233479	POP1/RPP14/RPP30/RPP40/SSB	5
246	index03	GO:0000727	double-strand break repair via break-induced replication	4/556	11/18670	0.000217324	0.00312612	0.00266087	GINS4/MCM2/MCM4/MCM5	4
247	index03	GO:0051573	negative regulation of histone H3-K9 methylation	4/556	11/18670	0.000217324	0.00312612	0.00266087	DNMT3B/KDM3A/KDM4C/SIRT1	4
248	index03	GO:1904837	beta-catenin-TCF complex assembly	6/556	30/18670	0.000219148	0.00313965	0.00267238	ASH2L/EP300/LEO1/RBBP5/TLE3/TRRAP	6
249	index03	GO:1903050	regulation of proteolysis involved in cellular protein catabolic process	17/556	214/18670	0.000240473	0.00343133	0.00292065	ARIH1/AURKA/BAG5/CBFA2T3/FBXO22/GABARAPL2/OGT/PIAS1/PML/PSME3/RAD23A/RYBP/SDCBP/SUMO1/UBE3A/UBQLN4/USP7	17
250	index03	GO:0051053	negative regulation of DNA metabolic process	14/556	156/18670	0.000242231	0.00344258	0.00293023	ATR/DFFA/DONSON/GMNN/NMNAT1/NUDT16L1/RECQL5/RNF169/TERF2IP/TIMELESS/TSPYL2/TTF1/UBQLN4/UBR5	14
251	index03	GO:0006342	chromatin silencing	12/556	120/18670	0.000245318	0.00345545	0.00294118	ARID1A/ASF1A/ATF7IP/BEND3/HELLS/MIER1/MORC2/MORF4L1/NAA40/PPHLN1/SIRT1/SIRT6	12
252	index03	GO:0042276	error-prone translesion synthesis	5/556	20/18670	0.000246054	0.00345545	0.00294118	POLE2/RFC3/RFC4/RPA1/RPA3	5
253	index03	GO:0060216	definitive hemopoiesis	5/556	20/18670	0.000246054	0.00345545	0.00294118	CBFB/GATA2/MEIS1/TAL1/ZFPM1	5
254	index03	GO:0009755	hormone-mediated signaling pathway	18/556	235/18670	0.000250307	0.00350134	0.00298024	ARID1A/CARM1/CBFB/CDK7/DAXX/EP300/ESRRA/KDM3A/MED1/NCOR1/NR2F6/PIAS1/RB1/RXRA/SIRT1/TADA3/UBE3A/UBR5	18
255	index03	GO:0018208	peptidyl-proline modification	8/556	57/18670	0.000268954	0.00374743	0.0031897	CWC27/OGFOD1/P4HB/PIN1/PPIE/PPIL3/PPIL4/PPWD1	8
256	index03	GO:0046822	regulation of nucleocytoplasmic transport	11/556	104/18670	0.000270463	0.00375372	0.00319506	AKAP8L/ANP32B/CPSF6/ECT2/GTSE1/IWS1/NUP54/RBM26/SP100/SUPT6H/UBR5	11
257	index03	GO:0018023	peptidyl-lysine trimethylation	7/556	44/18670	0.000294424	0.0040546	0.00345116	BEND3/IWS1/KDM4C/OGT/RTF1/SIRT1/WDR82	7
258	index03	GO:0070897	transcription preinitiation complex assembly	7/556	44/18670	0.000294424	0.0040546	0.00345116	ATF7IP/CAND1/CREB1/GTF2B/TAF1C/TAF6/TBPL1	7
259	index03	GO:0060249	anatomical structure homeostasis	27/556	437/18670	0.000304185	0.00417285	0.00355181	APEX1/ATR/CHMP4B/GATA2/LDB1/NAF1/PARN/PIGR/PML/PNKP/POLA1/POLD3/POLE2/POLE4/PPP1R10/RB1/RFC3/RFC4/RPA1/RPA3/SIRT6/SMC5/SOD1/SP100/TERF2IP/USP7/YLPM1	27
260	index03	GO:0000966	RNA 5'-end processing	5/556	21/18670	0.000315085	0.00425664	0.00362313	POP1/RPP14/RPP30/RPP40/SSB	5
261	index03	GO:0006293	nucleotide-excision repair, preincision complex stabilization	5/556	21/18670	0.000315085	0.00425664	0.00362313	CUL4B/ERCC3/RPA1/RPA3/XPA	5
262	index03	GO:0006295	nucleotide-excision repair, DNA incision, 3'-to lesion	5/556	21/18670	0.000315085	0.00425664	0.00362313	CUL4B/ERCC3/RPA1/RPA3/XPA	5
263	index03	GO:0070734	histone H3-K27 methylation	5/556	21/18670	0.000315085	0.00425664	0.00362313	BEND3/EHMT1/EHMT2/OGT/SUPT6H	5
264	index03	GO:0034244	negative regulation of transcription elongation from RNA polymerase II promoter	4/556	12/18670	0.000318327	0.00428415	0.00364655	NELFA/NELFE/RECQL5/RNF168	4
265	index03	GO:0015931	nucleobase-containing compound transport	18/556	241/18670	0.000340179	0.00455525	0.0038773	AKAP8L/CDC40/CPSF1/CPSF4/CPSF6/DHX38/IWS1/NUP50/NUP54/NXF1/POLR2D/RBM26/SDAD1/SLBP/SRSF11/SSB/SUPT6H/WDR33	18
266	index03	GO:0034504	protein localization to nucleus	19/556	262/18670	0.000341035	0.00455525	0.0038773	ECT2/GTSE1/HEATR3/IPO11/MED1/MORC3/NUP50/NUP54/PIN1/PML/POLR1A/PPP1R10/SP100/SUMO1/SUN1/SUN2/TAF8/UBR5/XPA	19
267	index03	GO:0031330	negative regulation of cellular catabolic process	19/556	264/18670	0.000374984	0.00498996	0.00424731	BAG5/CBFA2T3/CHMP4A/CHMP4B/DFFA/FOXK1/FOXK2/GABARAPL2/NAF1/NMNAT1/OGT/PARN/PML/RBM10/RYBP/SDCBP/SIRT6/UBQLN4/USP7	19
268	index03	GO:1901990	regulation of mitotic cell cycle phase transition	27/556	444/18670	0.000390052	0.0051711	0.00440149	ANAPC4/ANLN/APEX1/ARID3A/AURKA/CARM1/CENPF/CLSPN/CUL1/CUL3/CUL4B/DONSON/EP300/ERCC3/FBXO7/GFI1B/GTSE1/MEPCE/MTA3/PML/PSMB4/PSMD7/PSME3/PSME4/RB1/TFAP4/TOPBP1	27
269	index03	GO:0061136	regulation of proteasomal protein catabolic process	15/556	183/18670	0.000394195	0.00520659	0.0044317	ARIH1/AURKA/BAG5/CBFA2T3/FBXO22/GABARAPL2/OGT/PIAS1/PSME3/RAD23A/RYBP/SDCBP/SUMO1/UBQLN4/USP7	15
270	index03	GO:0000466	maturation of 5.8S rRNA from tricistronic rRNA transcript (SSU-rRNA, 5.8S rRNA, LSU-rRNA)	5/556	22/18670	0.000397839	0.00523526	0.0044561	EXOSC2/EXOSC7/EXOSC8/EXOSC9/RPS21	5
271	index03	GO:0000077	DNA damage checkpoint	13/556	145/18670	0.000403642	0.00529202	0.00450442	ARID3A/ATR/AURKA/CARM1/CLSPN/DONSON/EP300/GTSE1/PML/PPP1R10/UIMC1/USP28/WDR76	13
272	index03	GO:0007093	mitotic cell cycle checkpoint	14/556	165/18670	0.000430746	0.00561469	0.00477906	ARID3A/AURKA/CARM1/CENPF/CLSPN/DONSON/EP300/GTSE1/INTS3/PML/PPP1R10/PRCC/RB1/TOPBP1	14
273	index03	GO:1901988	negative regulation of cell cycle phase transition	19/556	267/18670	0.000431413	0.00561469	0.00477906	ARID3A/AURKA/CARM1/CENPF/CLSPN/CUL1/DONSON/EP300/FBXO7/GFI1B/GTSE1/PML/PSMB4/PSMD7/PSME3/PSME4/RB1/TOPBP1/UIMC1	19
274	index03	GO:0090646	mitochondrial tRNA processing	4/556	13/18670	0.000449013	0.00582243	0.00495588	ELAC2/PUS1/TRMT5/TRNT1	4
275	index03	GO:0002244	hematopoietic progenitor cell differentiation	14/556	166/18670	0.000457881	0.00591582	0.00503538	ANLN/CBFB/GATA2/LDB1/METTL3/PSMB4/PSMD7/PSME3/PSME4/PUS7/SETD1A/SPI1/SSBP3/TAL1	14
276	index03	GO:1901991	negative regulation of mitotic cell cycle phase transition	18/556	248/18670	0.000479324	0.00617043	0.00525209	ARID3A/AURKA/CARM1/CENPF/CLSPN/CUL1/DONSON/EP300/FBXO7/GFI1B/GTSE1/PML/PSMB4/PSMD7/PSME3/PSME4/RB1/TOPBP1	18
277	index03	GO:0044728	DNA methylation or demethylation	10/556	94/18670	0.000485538	0.00622786	0.00530097	APEX1/ATF7IP/BEND3/DNMT3B/EHMT1/EHMT2/KDM1B/MIS18A/SPI1/USP7	10
278	index03	GO:0006297	nucleotide-excision repair, DNA gap filling	5/556	23/18670	0.000495994	0.00631637	0.00537631	POLD3/RFC3/RFC4/RPA1/RPA3	5
279	index03	GO:0016578	histone deubiquitination	5/556	23/18670	0.000495994	0.00631637	0.00537631	SART3/TRRAP/UIMC1/USP3/USP7	5
280	index03	GO:0045815	positive regulation of gene expression, epigenetic	8/556	63/18670	0.000539334	0.00684376	0.00582521	ARID1A/ARID1B/ASF1A/EP300/POLR1A/POLR2K/TAF1C/TWISTNB	8
281	index03	GO:0045637	regulation of myeloid cell differentiation	18/556	251/18670	0.000552589	0.006987	0.00594713	ASH2L/CBFB/CREB1/EP300/ESRRA/FADD/GATA2/LDB1/LEO1/MED1/MEIS1/PRMT6/RB1/RBBP5/SETD1A/SPI1/TAL1/ZFPM1	18
282	index03	GO:1900034	regulation of cellular response to heat	9/556	79/18670	0.000556999	0.00701779	0.00597334	ATR/BAG4/BAG5/EP300/NUP50/NUP54/RPA1/RPA3/SIRT1	9
283	index03	GO:1901987	regulation of cell cycle phase transition	28/556	480/18670	0.00059133	0.00742401	0.0063191	ANAPC4/ANLN/APEX1/ARID3A/AURKA/CARM1/CENPF/CLSPN/CUL1/CUL3/CUL4B/DONSON/EP300/ERCC3/FBXO7/GFI1B/GTSE1/MEPCE/MTA3/PML/PSMB4/PSMD7/PSME3/PSME4/RB1/TFAP4/TOPBP1/UIMC1	28
284	index03	GO:0001824	blastocyst development	10/556	98/18670	0.000676654	0.00843562	0.00718015	ASF1B/CUL3/GINS4/HCFC1/KDM4C/NASP/RTF1/SUPT6H/TAF8/UBE2A	10
285	index03	GO:0046364	monosaccharide biosynthetic process	10/556	98/18670	0.000676654	0.00843562	0.00718015	CLK2/EP300/FOXK1/FOXK2/GOT2/OGT/SIRT1/SLC25A10/TKT/TPI1	10
286	index03	GO:0034644	cellular response to UV	9/556	82/18670	0.00073312	0.0091076	0.00775213	ACTR5/ATR/CUL4B/EP300/METTL3/POLD3/SIRT1/USP28/XPA	9
287	index03	GO:0032206	positive regulation of telomere maintenance	7/556	51/18670	0.000743379	0.00920287	0.00783322	ATR/NAF1/PARN/PML/PNKP/PPP1R10/SIRT6	7
288	index03	GO:0060968	regulation of gene silencing	13/556	155/18670	0.000761552	0.00939512	0.00799686	ASF1A/ATF7IP/MIER1/MORC2/NAA40/NCOR1/NUP50/NUP54/POLR2D/POLR2K/PPHLN1/SIRT1/SIRT6	13
289	index03	GO:0006388	tRNA splicing, via endonucleolytic cleavage and ligation	4/556	15/18670	0.0008175	0.0100504	0.00855464	CLP1/CPSF1/CPSF4/CSTF2	4
290	index03	GO:0034605	cellular response to heat	12/556	137/18670	0.000820377	0.010051	0.00855515	ATR/BAG4/BAG5/DAXX/EP300/NUP50/NUP54/POLR2D/RPA1/RPA3/SIRT1/SUMO1	12
291	index03	GO:0046825	regulation of protein export from nucleus	6/556	38/18670	0.000832839	0.0101687	0.00865526	AKAP8L/ANP32B/GTSE1/IWS1/SP100/SUPT6H	6
292	index03	GO:0000245	spliceosomal complex assembly	9/556	84/18670	0.000873954	0.0106341	0.00905144	CELF2/CRNKL1/LUC7L/PRPF39/RBM5/SF1/SF3A2/SFSWAP/SNRPG	9
293	index03	GO:0006346	methylation-dependent chromatin silencing	5/556	26/18670	0.000900718	0.0109224	0.0092968	ATF7IP/HELLS/MORC2/PPHLN1/SIRT1	5
294	index03	GO:0030488	tRNA methylation	6/556	39/18670	0.000959831	0.0115212	0.00980652	METTL1/TRMT1/TRMT5/TRMT6/TRMT61A/WDR4	6
295	index03	GO:0031062	positive regulation of histone methylation	6/556	39/18670	0.000959831	0.0115212	0.00980652	DNMT3B/NELFE/OGT/RTF1/SIRT1/SNW1	6
296	index03	GO:0072595	maintenance of protein localization in organelle	6/556	39/18670	0.000959831	0.0115212	0.00980652	MORC3/PML/SP100/SUN1/SUN2/TAF8	6
297	index03	GO:0009895	negative regulation of catabolic process	20/556	308/18670	0.000976073	0.0116767	0.00993889	BAG5/CBFA2T3/CHMP4A/CHMP4B/DFFA/FOXK1/FOXK2/GABARAPL2/NAF1/NMNAT1/OGT/PARN/PIN1/PML/RBM10/RYBP/SDCBP/SIRT6/UBQLN4/USP7	20
298	index03	GO:0035601	protein deacylation	10/556	103/18670	0.000998797	0.0119085	0.0101361	AKAP8L/EP300/ING2/LYPLA2/MIER1/MORF4L1/MTA3/SIRT1/SIRT6/TADA3	10
299	index03	GO:0009411	response to UV	12/556	141/18670	0.00105648	0.0124358	0.010585	ACTR5/ATR/CUL4B/EP300/ERCC3/METTL3/PML/POLD3/SIRT1/UBE2A/USP28/XPA	12
300	index03	GO:0000394	RNA splicing, via endonucleolytic cleavage and ligation	4/556	16/18670	0.00106449	0.0124358	0.010585	CLP1/CPSF1/CPSF4/CSTF2	4
301	index03	GO:0051571	positive regulation of histone H3-K4 methylation	4/556	16/18670	0.00106449	0.0124358	0.010585	DNMT3B/NELFE/RTF1/SNW1	4
302	index03	GO:0080182	histone H3-K4 trimethylation	4/556	16/18670	0.00106449	0.0124358	0.010585	BEND3/OGT/RTF1/WDR82	4
303	index03	GO:0098732	macromolecule deacylation	10/556	104/18670	0.00107628	0.0124358	0.010585	AKAP8L/EP300/ING2/LYPLA2/MIER1/MORF4L1/MTA3/SIRT1/SIRT6/TADA3	10
304	index03	GO:0043921	modulation by host of viral transcription	5/556	27/18670	0.00107864	0.0124358	0.010585	EP300/GTF2B/NUCKS1/SNW1/TFAP4	5
305	index03	GO:0051569	regulation of histone H3-K4 methylation	5/556	27/18670	0.00107864	0.0124358	0.010585	DNMT3B/NELFE/PRMT6/RTF1/SNW1	5
306	index03	GO:0052472	modulation by host of symbiont transcription	5/556	27/18670	0.00107864	0.0124358	0.010585	EP300/GTF2B/NUCKS1/SNW1/TFAP4	5
307	index03	GO:1902175	regulation of oxidative stress-induced intrinsic apoptotic signaling pathway	5/556	27/18670	0.00107864	0.0124358	0.010585	BAG5/NONO/P4HB/SIRT1/SOD1	5
308	index03	GO:1903706	regulation of hemopoiesis	27/556	475/18670	0.00108084	0.0124358	0.010585	ASH2L/CBFB/CREB1/EP300/ESRRA/FADD/FBXO7/GATA2/LDB1/LEO1/MED1/MEIS1/METTL3/PRMT6/PSMB4/PSMD7/PSME3/PSME4/PUS7/RB1/RBBP5/SETD1A/SOD1/SPI1/TAL1/ZC3H8/ZFPM1	27
309	index03	GO:0044839	cell cycle G2/M phase transition	18/556	266/18670	0.00108153	0.0124358	0.010585	AKAP8L/AURKA/CDK7/CENPF/CLSPN/CUL1/DONSON/GTSE1/MNAT1/MTA3/PPME1/PSMB4/PSMD7/PSME3/PSME4/TAF2/TOPBP1/UIMC1	18
310	index03	GO:0008156	negative regulation of DNA replication	6/556	40/18670	0.0011012	0.0126211	0.0107427	ATR/DONSON/GMNN/TIMELESS/TSPYL2/TTF1	6
311	index03	GO:0043900	regulation of multi-organism process	24/556	405/18670	0.00115009	0.0131391	0.0111836	AURKA/CACTIN/CHMP4B/EP300/GTF2B/GTF2F1/GTF2F2/MORC2/NELFA/NELFE/NUCKS1/P4HB/PML/POLR2D/POLR2K/PPIE/PQBP1/RAD23A/RSF1/SNW1/SUPT5H/TFAP4/TRIM11/TRIM27	24
312	index03	GO:1902750	negative regulation of cell cycle G2/M phase transition	10/556	105/18670	0.00115861	0.013194	0.0112304	AURKA/CLSPN/CUL1/DONSON/PSMB4/PSMD7/PSME3/PSME4/TOPBP1/UIMC1	10
313	index03	GO:1903362	regulation of cellular protein catabolic process	17/556	247/18670	0.00122516	0.0139073	0.0118375	ARIH1/AURKA/BAG5/CBFA2T3/FBXO22/GABARAPL2/OGT/PIAS1/PML/PSME3/RAD23A/RYBP/SDCBP/SUMO1/UBE3A/UBQLN4/USP7	17
314	index03	GO:0044774	mitotic DNA integrity checkpoint	10/556	106/18670	0.00124601	0.0140989	0.0120006	ARID3A/AURKA/CARM1/CLSPN/DONSON/EP300/GTSE1/PML/PPP1R10/TOPBP1	10
315	index03	GO:0019985	translesion synthesis	6/556	41/18670	0.00125799	0.0141893	0.0120775	POLD3/POLE2/RFC3/RFC4/RPA1/RPA3	6
316	index03	GO:0051123	RNA polymerase II preinitiation complex assembly	5/556	28/18670	0.00128133	0.0142652	0.0121421	ATF7IP/CAND1/CREB1/GTF2B/TAF6	5
317	index03	GO:0052312	modulation of transcription in other organism involved in symbiotic interaction	5/556	28/18670	0.00128133	0.0142652	0.0121421	EP300/GTF2B/NUCKS1/SNW1/TFAP4	5
318	index03	GO:0060260	regulation of transcription initiation from RNA polymerase II promoter	5/556	28/18670	0.00128133	0.0142652	0.0121421	ATF7IP/CAND1/CREB1/GTF2B/SUB1	5
319	index03	GO:0071168	protein localization to chromatin	5/556	28/18670	0.00128133	0.0142652	0.0121421	CARM1/LEMD2/LRWD1/PPHLN1/RB1	5
320	index03	GO:0045930	negative regulation of mitotic cell cycle	21/556	338/18670	0.00128479	0.0142652	0.0121421	ARID3A/AURKA/CARM1/CENPF/CLSPN/CUL1/DONSON/EP300/FBXO7/GFI1B/GTSE1/INTS3/PML/PPP1R10/PRCC/PSMB4/PSMD7/PSME3/PSME4/RB1/TOPBP1	21
321	index03	GO:0006305	DNA alkylation	8/556	72/18670	0.00132	0.0145635	0.012396	ATF7IP/BEND3/DNMT3B/EHMT1/EHMT2/KDM1B/MIS18A/SPI1	8
322	index03	GO:0006306	DNA methylation	8/556	72/18670	0.00132	0.0145635	0.012396	ATF7IP/BEND3/DNMT3B/EHMT1/EHMT2/KDM1B/MIS18A/SPI1	8
323	index03	GO:0006094	gluconeogenesis	9/556	89/18670	0.00132395	0.0145635	0.012396	CLK2/EP300/FOXK1/FOXK2/GOT2/OGT/SIRT1/SLC25A10/TPI1	9
324	index03	GO:0030330	DNA damage response, signal transduction by p53 class mediator	10/556	107/18670	0.0013387	0.0146803	0.0124954	ARID3A/ATR/AURKA/CARM1/EP300/GTSE1/PML/SIRT1/SP100/TFAP4	10
325	index03	GO:0035518	histone H2A monoubiquitination	4/556	17/18670	0.00135949	0.0147715	0.012573	CUL4B/PCGF6/RNF168/RYBP	4
326	index03	GO:0062033	positive regulation of mitotic sister chromatid segregation	4/556	17/18670	0.00135949	0.0147715	0.012573	ANAPC4/CUL3/RB1/SMC5	4
327	index03	GO:0070525	tRNA threonylcarbamoyladenosine metabolic process	4/556	17/18670	0.00135949	0.0147715	0.012573	LAGE3/OSGEP/PUS1/TRMT5	4
328	index03	GO:0000956	nuclear-transcribed mRNA catabolic process	15/556	207/18670	0.00140211	0.0151881	0.0129277	DCPS/EXOSC1/EXOSC2/EXOSC4/EXOSC5/EXOSC6/EXOSC7/EXOSC8/EXOSC9/LSM1/LSM6/PARN/POLR2D/RPS21/SSB	15
329	index03	GO:0048511	rhythmic process	19/556	295/18670	0.00142223	0.0153592	0.0130733	ADNP/BHLHE40/CREB1/EP300/HAS1/JUND/KDM5B/KDM5C/METTL3/NCOR1/NFYA/NONO/NR2F6/OGT/PML/SIRT1/TIMELESS/UBE3A/USP7	19
330	index03	GO:0031058	positive regulation of histone modification	9/556	90/18670	0.00143311	0.0154299	0.0131334	AKAP8L/DNMT3B/ING2/NELFE/OGT/RTF1/SART3/SIRT1/SNW1	9
331	index03	GO:0051310	metaphase plate congression	7/556	57/18670	0.00145623	0.0156314	0.013305	CENPF/CENPQ/CHMP4A/CHMP4B/CUL3/KIF18A/MIS12	7
332	index03	GO:0045787	positive regulation of cell cycle	23/556	389/18670	0.00148797	0.015924	0.013554	ANAPC4/APEX1/ARID3A/AURKA/CARM1/CUL3/CUL4B/ECT2/EP300/GTSE1/HCFC1/HMGN5/MED1/MEPCE/MNAT1/MTA3/PML/PPP1R10/RAD23A/RB1/SMC5/TAL1/TFAP4	23
333	index03	GO:0010390	histone monoubiquitination	5/556	29/18670	0.00151082	0.0161199	0.0137208	CUL4B/LEO1/PCGF6/RNF168/RYBP	5
334	index03	GO:0000413	protein peptidyl-prolyl isomerization	6/556	43/18670	0.00162219	0.0172049	0.0146443	CWC27/PIN1/PPIE/PPIL3/PPIL4/PPWD1	6
335	index03	GO:0008631	intrinsic apoptotic signaling pathway in response to oxidative stress	6/556	43/18670	0.00162219	0.0172049	0.0146443	BAG5/NONO/P4HB/PML/SIRT1/SOD1	6
336	index03	GO:0019319	hexose biosynthetic process	9/556	92/18670	0.00167313	0.0176924	0.0150592	CLK2/EP300/FOXK1/FOXK2/GOT2/OGT/SIRT1/SLC25A10/TPI1	9
337	index03	GO:0009048	dosage compensation by inactivation of X chromosome	4/556	18/18670	0.0017071	0.017998	0.0153194	LRIF1/METTL3/PCGF6/RLIM	4
338	index03	GO:0051303	establishment of chromosome localization	8/556	75/18670	0.00172175	0.0180988	0.0154051	CENPF/CENPQ/CHMP4A/CHMP4B/CUL3/KIF18A/MIS12/SUN1	8
339	index03	GO:0006476	protein deacetylation	9/556	93/18670	0.00180466	0.0188587	0.016052	AKAP8L/EP300/ING2/MIER1/MORF4L1/MTA3/SIRT1/SIRT6/TADA3	9
340	index03	GO:0010972	negative regulation of G2/M transition of mitotic cell cycle	9/556	93/18670	0.00180466	0.0188587	0.016052	AURKA/CLSPN/CUL1/DONSON/PSMB4/PSMD7/PSME3/PSME4/TOPBP1	9
341	index03	GO:0050000	chromosome localization	8/556	76/18670	0.00187524	0.0195387	0.0166308	CENPF/CENPQ/CHMP4A/CHMP4B/CUL3/KIF18A/MIS12/SUN1	8
342	index03	GO:0000070	mitotic sister chromatid segregation	12/556	151/18670	0.00190241	0.019764	0.0168225	AKAP8L/ANAPC4/CENPF/CHMP4A/CHMP4B/CUL3/KIF18A/KIF4A/MIS12/NSL1/RB1/SMC5	12
343	index03	GO:0031503	protein-containing complex localization	18/556	281/18670	0.00199243	0.0206388	0.0175672	AKAP8L/ATR/CDC40/CPSF1/CPSF4/DHX38/IWS1/NUP50/NUP54/NXF1/POLR2D/RAB8A/SDAD1/SLBP/SRSF11/SSB/SUPT6H/WDR33	18
344	index03	GO:0016575	histone deacetylation	8/556	77/18670	0.00203931	0.021063	0.0179282	AKAP8L/ING2/MIER1/MORF4L1/MTA3/SIRT1/SIRT6/TADA3	8
345	index03	GO:0042771	intrinsic apoptotic signaling pathway in response to DNA damage by p53 class mediator	6/556	45/18670	0.00206138	0.0211679	0.0180175	EP300/ING2/PML/SIRT1/SNW1/USP28	6
346	index03	GO:0070316	regulation of G0 to G1 transition	6/556	45/18670	0.00206138	0.0211679	0.0180175	EHMT1/EHMT2/MAX/MED1/PCGF6/RYBP	6
347	index03	GO:0031146	SCF-dependent proteasomal ubiquitin-dependent protein catabolic process	9/556	95/18670	0.0020925	0.0214255	0.0182368	CUL1/CUL2/CUL3/CUL4B/CUL5/PSMB4/PSMD7/PSME3/PSME4	9
348	index03	GO:0042770	signal transduction in response to DNA damage	11/556	133/18670	0.00211652	0.0216092	0.0183931	ARID3A/ATR/AURKA/CARM1/EP300/GTSE1/PML/SIRT1/SP100/TFAP4/UIMC1	11
349	index03	GO:0009108	coenzyme biosynthetic process	17/556	261/18670	0.00220547	0.0224528	0.0191112	CBFA2T3/COASY/COQ6/FOXK1/FOXK2/MAT2A/MAT2B/METTL16/NCOR1/NMNAT1/NUP50/NUP54/OGT/PRKAG1/SIRT6/SPR/TPI1	17
350	index03	GO:0006096	glycolytic process	10/556	115/18670	0.00230066	0.023355	0.0198791	CBFA2T3/FOXK1/FOXK2/NCOR1/NUP50/NUP54/OGT/PRKAG1/SIRT6/TPI1	10
351	index03	GO:0006732	coenzyme metabolic process	23/556	403/18670	0.00233887	0.0236752	0.0201517	CBFA2T3/COASY/COQ6/DBI/FOXK1/FOXK2/MAT2A/MAT2B/MCCC1/MCCC2/METTL16/NCOR1/NMNAT1/NUP50/NUP54/OGT/PCCA/PDXP/PRKAG1/SIRT6/SPR/TKT/TPI1	23
352	index03	GO:2000780	negative regulation of double-strand break repair	5/556	32/18670	0.00238072	0.0240304	0.020454	NUDT16L1/RECQL5/RNF169/UBQLN4/UBR5	5
353	index03	GO:0045652	regulation of megakaryocyte differentiation	8/556	79/18670	0.00240122	0.0241687	0.0205717	ASH2L/CBFB/EP300/GATA2/PRMT6/RBBP5/SETD1A/ZFPM1	8
354	index03	GO:0009408	response to heat	13/556	176/18670	0.00240999	0.0241783	0.0205799	ATR/BAG4/BAG5/DAXX/EP300/NUP50/NUP54/POLR2D/RPA1/RPA3/SIRT1/SOD1/SUMO1	13
355	index03	GO:0044773	mitotic DNA damage checkpoint	9/556	97/18670	0.00241579	0.0241783	0.0205799	ARID3A/AURKA/CARM1/CLSPN/DONSON/EP300/GTSE1/PML/PPP1R10	9
356	index03	GO:0006757	ATP generation from ADP	10/556	116/18670	0.00245238	0.0244756	0.0208329	CBFA2T3/FOXK1/FOXK2/NCOR1/NUP50/NUP54/OGT/PRKAG1/SIRT6/TPI1	10
357	index03	GO:0140014	mitotic nuclear division	17/556	264/18670	0.00248438	0.0247255	0.0210456	AKAP8L/ANAPC4/ANLN/AURKA/BCCIP/CENPF/CHMP4A/CHMP4B/CUL3/KIF18A/KIF4A/MIS12/NSL1/PDXP/PIN1/RB1/SMC5	17
358	index03	GO:0046939	nucleotide phosphorylation	11/556	136/18670	0.00252274	0.0250372	0.0213109	CBFA2T3/FOXK1/FOXK2/NCOR1/NUP50/NUP54/OGT/PNKP/PRKAG1/SIRT6/TPI1	11
359	index03	GO:0007549	dosage compensation	4/556	20/18670	0.00257835	0.0253003	0.0215349	LRIF1/METTL3/PCGF6/RLIM	4
360	index03	GO:0060261	positive regulation of transcription initiation from RNA polymerase II promoter	4/556	20/18670	0.00257835	0.0253003	0.0215349	CAND1/CREB1/GTF2B/SUB1	4
361	index03	GO:0070987	error-free translesion synthesis	4/556	20/18670	0.00257835	0.0253003	0.0215349	RFC3/RFC4/RPA1/RPA3	4
362	index03	GO:0045023	G0 to G1 transition	6/556	47/18670	0.00258486	0.0253003	0.0215349	EHMT1/EHMT2/MAX/MED1/PCGF6/RYBP	6
363	index03	GO:0045646	regulation of erythrocyte differentiation	6/556	47/18670	0.00258486	0.0253003	0.0215349	GATA2/LDB1/MED1/SPI1/TAL1/ZFPM1	6
364	index03	GO:0035247	peptidyl-arginine omega-N-methylation	3/556	10/18670	0.00269586	0.0260562	0.0221783	CARM1/PRMT6/PRMT8	3
365	index03	GO:0045945	positive regulation of transcription by RNA polymerase III	3/556	10/18670	0.00269586	0.0260562	0.0221783	CHD8/ELL/ZC3H8	3
366	index03	GO:0090309	positive regulation of methylation-dependent chromatin silencing	3/556	10/18670	0.00269586	0.0260562	0.0221783	ATF7IP/MORC2/PPHLN1	3
367	index03	GO:1902101	positive regulation of metaphase/anaphase transition of cell cycle	3/556	10/18670	0.00269586	0.0260562	0.0221783	ANAPC4/CUL3/RB1	3
368	index03	GO:0097193	intrinsic apoptotic signaling pathway	18/556	289/18670	0.00269876	0.0260562	0.0221783	BAG5/CUL1/CUL2/CUL3/CUL5/EP300/ING2/NONO/P4HB/PIAS4/PML/POLB/SIRT1/SNW1/SOD1/USP28/VDAC2/XPA	18
369	index03	GO:0030851	granulocyte differentiation	5/556	33/18670	0.00273818	0.0263652	0.0224413	CBFA2T3/GATA2/SPI1/TAL1/ZFPM1	5
370	index03	GO:2001021	negative regulation of response to DNA damage stimulus	8/556	81/18670	0.00281162	0.0269991	0.0229809	ING2/NUDT16L1/PPP1R10/RECQL5/RNF169/SIRT1/UBQLN4/UBR5	8
371	index03	GO:0006111	regulation of gluconeogenesis	6/556	48/18670	0.00288119	0.0275185	0.0234229	CLK2/EP300/FOXK1/FOXK2/OGT/SIRT1	6
372	index03	GO:2000059	negative regulation of ubiquitin-dependent protein catabolic process	6/556	48/18670	0.00288119	0.0275185	0.0234229	BAG5/OGT/PML/RYBP/SDCBP/USP7	6
373	index03	GO:0042866	pyruvate biosynthetic process	10/556	119/18670	0.00295626	0.0281598	0.0239688	CBFA2T3/FOXK1/FOXK2/NCOR1/NUP50/NUP54/OGT/PRKAG1/SIRT6/TPI1	10
374	index03	GO:0035162	embryonic hemopoiesis	4/556	21/18670	0.00311088	0.0295534	0.025155	GATA2/MED1/TAL1/ZFPM1	4
375	index03	GO:0045738	negative regulation of DNA repair	5/556	34/18670	0.00313291	0.0296833	0.0252656	NUDT16L1/RECQL5/RNF169/UBQLN4/UBR5	5
376	index03	GO:0030099	myeloid cell differentiation	23/556	416/18670	0.00346833	0.0327738	0.0278961	ASH2L/CBFA2T3/CBFB/CREB1/EP300/ESRRA/FADD/GATA2/JMJD6/LDB1/LEO1/MED1/MEIS1/PML/PRMT6/RB1/RBBP5/SETD1A/SFXN1/SIRT1/SPI1/TAL1/ZFPM1	23
377	index03	GO:2000045	regulation of G1/S transition of mitotic cell cycle	13/556	184/18670	0.00353913	0.0333519	0.0283882	APEX1/ARID3A/AURKA/CARM1/CUL4B/EP300/FBXO7/GFI1B/GTSE1/MEPCE/PML/PSME3/RB1	13
378	index03	GO:0070534	protein K63-linked ubiquitination	6/556	50/18670	0.00354915	0.0333519	0.0283882	RNF168/TRIM27/UBE2G1/UBE2T/UBR5/ZFP91	6
379	index03	GO:0032435	negative regulation of proteasomal ubiquitin-dependent protein catabolic process	5/556	35/18670	0.00356705	0.0333519	0.0283882	BAG5/OGT/RYBP/SDCBP/USP7	5
380	index03	GO:0098751	bone cell development	5/556	35/18670	0.00356705	0.0333519	0.0283882	EP300/MED1/MEIS1/TAL1/ZFPM1	5
381	index03	GO:0051170	import into nucleus	12/556	163/18670	0.00357977	0.033383	0.0284147	ECT2/HEATR3/IPO11/MED1/NUP50/NUP54/PML/PPP1R10/PRKAG1/SNRPB/SNRPG/UBR5	12
382	index03	GO:0006620	posttranslational protein targeting to endoplasmic reticulum membrane	3/556	11/18670	0.0036253	0.0334564	0.0284771	CHMP4A/CHMP4B/SEC61A1	3
383	index03	GO:0019042	viral latency	3/556	11/18670	0.0036253	0.0334564	0.0284771	HCFC1/NUCKS1/XRCC4	3
384	index03	GO:0035246	peptidyl-arginine N-methylation	3/556	11/18670	0.0036253	0.0334564	0.0284771	CARM1/PRMT6/PRMT8	3
385	index03	GO:1905820	positive regulation of chromosome separation	3/556	11/18670	0.0036253	0.0334564	0.0284771	ANAPC4/CUL3/RB1	3
386	index03	GO:0008630	intrinsic apoptotic signaling pathway in response to DNA damage	9/556	104/18670	0.00387062	0.0356278	0.0303253	EP300/ING2/PIAS4/PML/POLB/SIRT1/SNW1/USP28/XPA	9
387	index03	GO:0007623	circadian rhythm	14/556	208/18670	0.00390618	0.0358622	0.0305248	BHLHE40/CREB1/EP300/JUND/METTL3/NCOR1/NONO/NR2F6/OGT/PML/SIRT1/TIMELESS/UBE3A/USP7	14
388	index03	GO:0000154	rRNA modification	5/556	36/18670	0.00404272	0.03702	0.0315104	METTL16/NAF1/NSUN5/RPUSD2/THUMPD1	5
389	index03	GO:0006303	double-strand break repair via nonhomologous end joining	8/556	86/18670	0.004078	0.0372471	0.0317037	NUDT16L1/PIAS4/POLA1/POLB/RNF168/SUMO1/UIMC1/XRCC4	8
390	index03	GO:0051188	cofactor biosynthetic process	19/556	326/18670	0.00432076	0.0393633	0.0335049	CBFA2T3/COASY/COQ6/FOXK1/FOXK2/MAT2A/MAT2B/METTL16/NCOR1/NMNAT1/NUP50/NUP54/OGT/OPLAH/PRKAG1/SIRT6/SOD1/SPR/TPI1	19
391	index03	GO:0051570	regulation of histone H3-K9 methylation	4/556	23/18670	0.00439121	0.0399027	0.033964	DNMT3B/KDM3A/KDM4C/SIRT1	4
392	index03	GO:0046031	ADP metabolic process	10/556	126/18670	0.00445523	0.0403812	0.0343713	CBFA2T3/FOXK1/FOXK2/NCOR1/NUP50/NUP54/OGT/PRKAG1/SIRT6/TPI1	10
393	index03	GO:2000142	regulation of DNA-templated transcription, initiation	5/556	37/18670	0.00456201	0.0412146	0.0350806	ATF7IP/CAND1/CREB1/GTF2B/SUB1	5
394	index03	GO:0019359	nicotinamide nucleotide biosynthetic process	11/556	147/18670	0.00458197	0.0412146	0.0350806	CBFA2T3/FOXK1/FOXK2/NCOR1/NMNAT1/NUP50/NUP54/OGT/PRKAG1/SIRT6/TPI1	11
395	index03	GO:0019363	pyridine nucleotide biosynthetic process	11/556	147/18670	0.00458197	0.0412146	0.0350806	CBFA2T3/FOXK1/FOXK2/NCOR1/NMNAT1/NUP50/NUP54/OGT/PRKAG1/SIRT6/TPI1	11
396	index03	GO:0031507	heterochromatin assembly	3/556	12/18670	0.00472763	0.0419932	0.0357434	BAHD1/HELLS/SIRT6	3
397	index03	GO:0051095	regulation of helicase activity	3/556	12/18670	0.00472763	0.0419932	0.0357434	MCM2/MNAT1/SIRT1	3
398	index03	GO:0071044	histone mRNA catabolic process	3/556	12/18670	0.00472763	0.0419932	0.0357434	EXOSC4/LSM1/SSB	3
399	index03	GO:0072520	seminiferous tubule development	3/556	12/18670	0.00472763	0.0419932	0.0357434	ING2/KIF18A/WDR48	3
400	index03	GO:1900402	regulation of carbohydrate metabolic process by regulation of transcription from RNA polymerase II promoter	3/556	12/18670	0.00472763	0.0419932	0.0357434	FOXK1/FOXK2/NCOR1	3
401	index03	GO:0006376	mRNA splice site selection	6/556	53/18670	0.00475795	0.0421571	0.0358829	CELF2/LUC7L/PRPF39/SF1/SF3A2/SFSWAP	6
402	index03	GO:0051100	negative regulation of binding	12/556	169/18670	0.004782	0.0422648	0.0359746	ADNP/AURKA/BTAF1/CARM1/GTF2F1/MEPCE/PIN1/RSF1/SP100/SUMO1/TFAP4/ZFPM1	12
403	index03	GO:0016311	dephosphorylation	25/556	478/18670	0.00483837	0.0426569	0.0363083	ALPI/APEX1/BAG4/BOD1L1/CPPED1/ELL/NT5DC1/PCIF1/PDXP/PHPT1/PIN1/PNKP/POLB/PPA2/PPM1G/PPME1/PPP1R10/PPP2R5C/RBM26/RNGTT/RPRD1A/RPRD1B/SET/UBLCP1/VRK3	25
404	index03	GO:0090329	regulation of DNA-dependent DNA replication	6/556	54/18670	0.00522105	0.0459168	0.039083	DONSON/GMNN/RFC3/RFC4/TIMELESS/WRNIP1	6
405	index03	GO:0072525	pyridine-containing compound biosynthetic process	11/556	150/18670	0.00532874	0.0467481	0.0397907	CBFA2T3/FOXK1/FOXK2/NCOR1/NMNAT1/NUP50/NUP54/OGT/PRKAG1/SIRT6/TPI1	11
406	index03	GO:1903051	negative regulation of proteolysis involved in cellular protein catabolic process	7/556	72/18670	0.00554122	0.0484925	0.0412754	BAG5/GABARAPL2/OGT/PML/RYBP/SDCBP/USP7	7
407	index03	GO:0072524	pyridine-containing compound metabolic process	13/556	195/18670	0.00575661	0.0502537	0.0427745	CBFA2T3/FOXK1/FOXK2/NCOR1/NMNAT1/NUP50/NUP54/OGT/PDXP/PRKAG1/SIRT6/TKT/TPI1	13
408	index03	GO:0072401	signal transduction involved in DNA integrity checkpoint	7/556	73/18670	0.00597571	0.0517139	0.0440174	ARID3A/AURKA/CARM1/EP300/GTSE1/PML/UIMC1	7
409	index03	GO:0072422	signal transduction involved in DNA damage checkpoint	7/556	73/18670	0.00597571	0.0517139	0.0440174	ARID3A/AURKA/CARM1/EP300/GTSE1/PML/UIMC1	7
410	index03	GO:0034969	histone arginine methylation	3/556	13/18670	0.00601122	0.0517139	0.0440174	CARM1/PRMT6/PRMT8	3
411	index03	GO:0045006	DNA deamination	3/556	13/18670	0.00601122	0.0517139	0.0440174	EXOSC4/EXOSC5/EXOSC6	3
412	index03	GO:0090239	regulation of histone H4 acetylation	3/556	13/18670	0.00601122	0.0517139	0.0440174	IWS1/SIRT1/SPI1	3
413	index03	GO:0090308	regulation of methylation-dependent chromatin silencing	3/556	13/18670	0.00601122	0.0517139	0.0440174	ATF7IP/MORC2/PPHLN1	3
414	index03	GO:0006977	DNA damage response, signal transduction by p53 class mediator resulting in cell cycle arrest	6/556	56/18670	0.00624503	0.053338	0.0453997	ARID3A/AURKA/CARM1/EP300/GTSE1/PML	6
415	index03	GO:0045292	mRNA cis splicing, via spliceosome	6/556	56/18670	0.00624503	0.053338	0.0453997	CWC15/DCPS/PRPF39/SFSWAP/WBP11/WBP4	6
416	index03	GO:0070936	protein K48-linked ubiquitination	6/556	56/18670	0.00624503	0.053338	0.0453997	TTC3/UBE2A/UBE2G1/UBE2T/UBE3A/UBR5	6
417	index03	GO:0072395	signal transduction involved in cell cycle checkpoint	7/556	74/18670	0.00643513	0.0548298	0.0466695	ARID3A/AURKA/CARM1/EP300/GTSE1/PML/UIMC1	7
418	index03	GO:0072431	signal transduction involved in mitotic G1 DNA damage checkpoint	6/556	57/18670	0.00680842	0.057596	0.049024	ARID3A/AURKA/CARM1/EP300/GTSE1/PML	6
419	index03	GO:1901799	negative regulation of proteasomal protein catabolic process	6/556	57/18670	0.00680842	0.057596	0.049024	BAG5/GABARAPL2/OGT/RYBP/SDCBP/USP7	6
420	index03	GO:1902400	intracellular signal transduction involved in G1 DNA damage checkpoint	6/556	57/18670	0.00680842	0.057596	0.049024	ARID3A/AURKA/CARM1/EP300/GTSE1/PML	6
421	index03	GO:0006165	nucleoside diphosphate phosphorylation	10/556	134/18670	0.00683996	0.0577253	0.0491341	CBFA2T3/FOXK1/FOXK2/NCOR1/NUP50/NUP54/OGT/PRKAG1/SIRT6/TPI1	10
422	index03	GO:0000726	non-recombinational repair	8/556	94/18670	0.00696694	0.0586577	0.0499277	NUDT16L1/PIAS4/POLA1/POLB/RNF168/SUMO1/UIMC1/XRCC4	8
423	index03	GO:0030218	erythrocyte differentiation	9/556	114/18670	0.00704458	0.0591711	0.0503647	GATA2/JMJD6/LDB1/MED1/RB1/SFXN1/SPI1/TAL1/ZFPM1	9
424	index03	GO:0045005	DNA-dependent DNA replication maintenance of fidelity	5/556	41/18670	0.00711705	0.0594986	0.0506434	BOD1L1/DONSON/MMS22L/NUCKS1/TIMELESS	5
425	index03	GO:0070317	negative regulation of G0 to G1 transition	5/556	41/18670	0.00711705	0.0594986	0.0506434	EHMT1/EHMT2/MAX/PCGF6/RYBP	5
426	index03	GO:0000086	G2/M transition of mitotic cell cycle	15/556	247/18670	0.00736668	0.0614409	0.0522967	AURKA/CDK7/CENPF/CLSPN/CUL1/DONSON/MNAT1/MTA3/PPME1/PSMB4/PSMD7/PSME3/PSME4/TAF2/TOPBP1	15
427	index03	GO:1902806	regulation of cell cycle G1/S phase transition	13/556	202/18670	0.0076676	0.0638009	0.0543055	APEX1/ARID3A/AURKA/CARM1/CUL4B/EP300/FBXO7/GFI1B/GTSE1/MEPCE/PML/PSME3/RB1	13
428	index03	GO:0007569	cell aging	9/556	116/18670	0.0078675	0.0651502	0.0554539	ATR/ING2/MORC3/PDCD4/PML/PRMT6/SIRT1/SMC5/SOD1	9
429	index03	GO:1990823	response to leukemia inhibitory factor	8/556	96/18670	0.00788477	0.0651502	0.0554539	CREB1/KDM3A/KDM5B/MAT2A/PML/RNMT/SIRT1/TWISTNB	8
430	index03	GO:1990830	cellular response to leukemia inhibitory factor	8/556	96/18670	0.00788477	0.0651502	0.0554539	CREB1/KDM3A/KDM5B/MAT2A/PML/RNMT/SIRT1/TWISTNB	8
431	index03	GO:2000144	positive regulation of DNA-templated transcription, initiation	4/556	27/18670	0.00792428	0.0651785	0.0554781	CAND1/CREB1/GTF2B/SUB1	4
432	index03	GO:0007059	chromosome segregation	18/556	321/18670	0.00792489	0.0651785	0.0554781	AKAP8L/ANAPC4/CENPF/CENPQ/CHMP4A/CHMP4B/CUL3/ECT2/KIF18A/KIF4A/MIS12/MIS18A/NSL1/OIP5/RB1/RECQL5/SMC5/SUN1	18
433	index03	GO:0072413	signal transduction involved in mitotic cell cycle checkpoint	6/556	59/18670	0.0080442	0.0657036	0.055925	ARID3A/AURKA/CARM1/EP300/GTSE1/PML	6
434	index03	GO:1902402	signal transduction involved in mitotic DNA damage checkpoint	6/556	59/18670	0.0080442	0.0657036	0.055925	ARID3A/AURKA/CARM1/EP300/GTSE1/PML	6
435	index03	GO:1902403	signal transduction involved in mitotic DNA integrity checkpoint	6/556	59/18670	0.0080442	0.0657036	0.055925	ARID3A/AURKA/CARM1/EP300/GTSE1/PML	6
436	index03	GO:0006457	protein folding	14/556	227/18670	0.00829965	0.0676345	0.0575685	BAG4/BAG5/CWC27/DFFA/DNAJC1/ENGASE/GANAB/GRPEL1/HSPE1/NFYC/P4HB/PFDN6/PPIE/PPIL3	14
437	index03	GO:0009135	purine nucleoside diphosphate metabolic process	10/556	138/18670	0.00835365	0.0677637	0.0576785	CBFA2T3/FOXK1/FOXK2/NCOR1/NUP50/NUP54/OGT/PRKAG1/SIRT6/TPI1	10
438	index03	GO:0009179	purine ribonucleoside diphosphate metabolic process	10/556	138/18670	0.00835365	0.0677637	0.0576785	CBFA2T3/FOXK1/FOXK2/NCOR1/NUP50/NUP54/OGT/PRKAG1/SIRT6/TPI1	10
439	index03	GO:2001022	positive regulation of response to DNA damage stimulus	8/556	97/18670	0.00837636	0.0677932	0.0577036	ATR/NSMCE1/NSMCE4A/PIAS4/RNF168/SIRT1/TIMELESS/UIMC1	8
440	index03	GO:0009166	nucleotide catabolic process	12/556	182/18670	0.00849132	0.0685674	0.0583626	CBFA2T3/DUT/FOXK1/FOXK2/MBD4/NCOR1/NUP50/NUP54/OGT/PRKAG1/SIRT6/TPI1	12
441	index03	GO:0051098	regulation of binding	20/556	373/18670	0.00853229	0.0685885	0.0583805	ADNP/AURKA/BTAF1/CARM1/EP300/GMNN/GTF2B/GTF2F1/MEPCE/NSD1/NUCKS1/PIN1/PRMT8/RB1/RSF1/SP100/SUMO1/TFAP4/TRAF4/ZFPM1	20
442	index03	GO:0006754	ATP biosynthetic process	11/556	160/18670	0.00853254	0.0685885	0.0583805	CBFA2T3/CYC1/FOXK1/FOXK2/NCOR1/NUP50/NUP54/OGT/PRKAG1/SIRT6/TPI1	11
443	index03	GO:0000959	mitochondrial RNA metabolic process	5/556	43/18670	0.0087095	0.069853	0.0594568	ELAC2/PUS1/SUPV3L1/TRMT5/TRNT1	5
444	index03	GO:0009127	purine nucleoside monophosphate biosynthetic process	12/556	183/18670	0.00885015	0.0706619	0.0601454	CBFA2T3/CYC1/FOXK1/FOXK2/GMPS/NCOR1/NUP50/NUP54/OGT/PRKAG1/SIRT6/TPI1	12
445	index03	GO:0009168	purine ribonucleoside monophosphate biosynthetic process	12/556	183/18670	0.00885015	0.0706619	0.0601454	CBFA2T3/CYC1/FOXK1/FOXK2/GMPS/NCOR1/NUP50/NUP54/OGT/PRKAG1/SIRT6/TPI1	12
446	index03	GO:0051984	positive regulation of chromosome segregation	4/556	28/18670	0.00903144	0.0717631	0.0610827	ANAPC4/CUL3/RB1/SMC5	4
447	index03	GO:0006110	regulation of glycolytic process	7/556	79/18670	0.00913576	0.0717631	0.0610827	CBFA2T3/NCOR1/NUP50/NUP54/OGT/PRKAG1/SIRT6	7
448	index03	GO:0018216	peptidyl-arginine methylation	3/556	15/18670	0.00914965	0.0717631	0.0610827	CARM1/PRMT6/PRMT8	3
449	index03	GO:0035067	negative regulation of histone acetylation	3/556	15/18670	0.00914965	0.0717631	0.0610827	SET/SIRT1/SPI1	3
450	index03	GO:0045898	regulation of RNA polymerase II transcriptional preinitiation complex assembly	3/556	15/18670	0.00914965	0.0717631	0.0610827	ATF7IP/CAND1/CREB1	3
451	index03	GO:0046184	aldehyde biosynthetic process	3/556	15/18670	0.00914965	0.0717631	0.0610827	KDM3A/TKT/TPI1	3
452	index03	GO:1902187	negative regulation of viral release from host cell	3/556	15/18670	0.00914965	0.0717631	0.0610827	PML/TRIM11/TRIM27	3
453	index03	GO:1902969	mitotic DNA replication	3/556	15/18670	0.00914965	0.0717631	0.0610827	MCM2/MCM4/POLA1	3
454	index03	GO:0009185	ribonucleoside diphosphate metabolic process	10/556	140/18670	0.00920094	0.0720065	0.0612898	CBFA2T3/FOXK1/FOXK2/NCOR1/NUP50/NUP54/OGT/PRKAG1/SIRT6/TPI1	10
455	index03	GO:0006733	oxidoreduction coenzyme metabolic process	13/556	207/18670	0.00931581	0.0727452	0.0619186	CBFA2T3/COQ6/FOXK1/FOXK2/NCOR1/NMNAT1/NUP50/NUP54/OGT/PRKAG1/SIRT6/TKT/TPI1	13
456	index03	GO:1903902	positive regulation of viral life cycle	6/556	61/18670	0.0094335	0.0735027	0.0625633	CHMP4B/NUCKS1/P4HB/PPIE/RAD23A/TRIM11	6
457	index03	GO:0007080	mitotic metaphase plate congression	5/556	44/18670	0.00959126	0.0744055	0.0633318	CHMP4A/CHMP4B/CUL3/KIF18A/MIS12	5
458	index03	GO:0030225	macrophage differentiation	5/556	44/18670	0.00959126	0.0744055	0.0633318	FADD/GATA2/RB1/SIRT1/SPI1	5
459	index03	GO:0009124	nucleoside monophosphate biosynthetic process	13/556	208/18670	0.00967645	0.0749029	0.0637552	CBFA2T3/CYC1/DUT/FOXK1/FOXK2/GMPS/NCOR1/NUP50/NUP54/OGT/PRKAG1/SIRT6/TPI1	13
460	index03	GO:0045931	positive regulation of mitotic cell cycle	11/556	163/18670	0.00973816	0.0752167	0.0640223	ANAPC4/APEX1/AURKA/CUL3/CUL4B/MEPCE/MTA3/PPP1R10/RB1/SMC5/TAL1	11
461	index03	GO:0046824	positive regulation of nucleocytoplasmic transport	6/556	62/18670	0.0101887	0.0783707	0.0667069	ANP32B/CPSF6/ECT2/GTSE1/RBM26/UBR5	6
462	index03	GO:0030511	positive regulation of transforming growth factor beta receptor signaling pathway	4/556	29/18670	0.0102347	0.0783707	0.0667069	EP300/ING2/SDCBP/SNW1	4
463	index03	GO:1903846	positive regulation of cellular response to transforming growth factor beta stimulus	4/556	29/18670	0.0102347	0.0783707	0.0667069	EP300/ING2/SDCBP/SNW1	4
464	index03	GO:2000036	regulation of stem cell population maintenance	4/556	29/18670	0.0102347	0.0783707	0.0667069	KDM3A/TAL1/ZC3H13/ZNF706	4
465	index03	GO:0048863	stem cell differentiation	15/556	257/18670	0.0103972	0.0791072	0.0673338	CBFB/CDK12/GATA2/KDM3A/KDM4C/LDB1/METTL3/PSMB4/PSMD7/PSME3/PSME4/PUS7/SETD1A/TAL1/ZNF281	15
466	index03	GO:0030811	regulation of nucleotide catabolic process	7/556	81/18670	0.01042	0.0791072	0.0673338	CBFA2T3/NCOR1/NUP50/NUP54/OGT/PRKAG1/SIRT6	7
467	index03	GO:0031145	anaphase-promoting complex-dependent catabolic process	7/556	81/18670	0.01042	0.0791072	0.0673338	ANAPC4/AURKA/CUL3/PSMB4/PSMD7/PSME3/PSME4	7
468	index03	GO:0032436	positive regulation of proteasomal ubiquitin-dependent protein catabolic process	7/556	81/18670	0.01042	0.0791072	0.0673338	ARIH1/AURKA/CBFA2T3/FBXO22/PIAS1/RAD23A/SUMO1	7
469	index03	GO:0010569	regulation of double-strand break repair via homologous recombination	5/556	45/18670	0.0105325	0.0797909	0.0679157	RECQL5/SIRT6/TERF2IP/TIMELESS/UBQLN4	5
470	index03	GO:0034101	erythrocyte homeostasis	9/556	122/18670	0.0107788	0.0814834	0.0693563	GATA2/JMJD6/LDB1/MED1/RB1/SFXN1/SPI1/TAL1/ZFPM1	9
471	index03	GO:0009142	nucleoside triphosphate biosynthetic process	12/556	188/18670	0.010825	0.0814853	0.0693579	CBFA2T3/CYC1/FOXK1/FOXK2/NCOR1/NUP50/NUP54/OGT/PRKAG1/SIRT6/TBPL1/TPI1	12
472	index03	GO:1901292	nucleoside phosphate catabolic process	12/556	188/18670	0.010825	0.0814853	0.0693579	CBFA2T3/DUT/FOXK1/FOXK2/MBD4/NCOR1/NUP50/NUP54/OGT/PRKAG1/SIRT6/TPI1	12
473	index03	GO:0031571	mitotic G1 DNA damage checkpoint	6/556	63/18670	0.0109859	0.0820501	0.0698387	ARID3A/AURKA/CARM1/EP300/GTSE1/PML	6
474	index03	GO:0044819	mitotic G1/S transition checkpoint	6/556	63/18670	0.0109859	0.0820501	0.0698387	ARID3A/AURKA/CARM1/EP300/GTSE1/PML	6
475	index03	GO:0000076	DNA replication checkpoint	3/556	16/18670	0.0110155	0.0820501	0.0698387	CLSPN/TIMELESS/TOPBP1	3
476	index03	GO:0030575	nuclear body organization	3/556	16/18670	0.0110155	0.0820501	0.0698387	PML/SF1/SUMO1	3
477	index03	GO:0036124	histone H3-K9 trimethylation	3/556	16/18670	0.0110155	0.0820501	0.0698387	BEND3/KDM4C/SIRT1	3
478	index03	GO:0016925	protein sumoylation	7/556	82/18670	0.0111091	0.0825747	0.0702852	CBX4/NUP50/NUP54/PIAS1/PIAS4/SENP5/SUMO1	7
479	index03	GO:0000819	sister chromatid segregation	12/556	189/18670	0.0112578	0.083158	0.0707817	AKAP8L/ANAPC4/CENPF/CHMP4A/CHMP4B/CUL3/KIF18A/KIF4A/MIS12/NSL1/RB1/SMC5	12
480	index03	GO:0019362	pyridine nucleotide metabolic process	12/556	189/18670	0.0112578	0.083158	0.0707817	CBFA2T3/FOXK1/FOXK2/NCOR1/NMNAT1/NUP50/NUP54/OGT/PRKAG1/SIRT6/TKT/TPI1	12
481	index03	GO:0046496	nicotinamide nucleotide metabolic process	12/556	189/18670	0.0112578	0.083158	0.0707817	CBFA2T3/FOXK1/FOXK2/NCOR1/NMNAT1/NUP50/NUP54/OGT/PRKAG1/SIRT6/TKT/TPI1	12
482	index03	GO:0031648	protein destabilization	5/556	46/18670	0.011535	0.0848526	0.0722241	CUL3/EP300/RAD23A/SIRT1/SIRT6	5
483	index03	GO:0035196	production of miRNAs involved in gene silencing by miRNA	5/556	46/18670	0.011535	0.0848526	0.0722241	DGCR8/METTL3/NCOR1/SNIP1/SRRT	5
484	index03	GO:1902749	regulation of cell cycle G2/M phase transition	13/556	213/18670	0.0116463	0.0854942	0.0727702	AURKA/CENPF/CLSPN/CUL1/DONSON/GTSE1/MTA3/PSMB4/PSMD7/PSME3/PSME4/TOPBP1/UIMC1	13
485	index03	GO:0048545	response to steroid hormone	20/556	385/18670	0.0117959	0.0862807	0.0734396	ARID1A/CARM1/CBFB/CDK7/DAXX/DNMT3B/EP300/ESRRA/KDM3A/MED1/NCOR1/NR2F6/PIAS1/RB1/RXRA/SIRT1/TADA3/TFAP4/UBE3A/UBR5	20
486	index03	GO:0016445	somatic diversification of immunoglobulins	6/556	64/18670	0.0118263	0.0862807	0.0734396	EXOSC6/PMS2/POLB/RNF168/SUPT6H/XRCC4	6
487	index03	GO:0044783	G1 DNA damage checkpoint	6/556	64/18670	0.0118263	0.0862807	0.0734396	ARID3A/AURKA/CARM1/EP300/GTSE1/PML	6
488	index03	GO:0043687	post-translational protein modification	19/556	361/18670	0.0122335	0.0889503	0.0757119	CAND1/COPS5/CUL1/CUL2/CUL3/CUL4B/CUL5/FBXO22/FBXO7/NEDD8/P4HB/PSMB4/PSMD7/PSME3/PSME4/RAB8A/RBBP5/STT3B/UBXN7	19
489	index03	GO:0098813	nuclear chromosome segregation	15/556	262/18670	0.0122422	0.0889503	0.0757119	AKAP8L/ANAPC4/CENPF/CENPQ/CHMP4A/CHMP4B/CUL3/ECT2/KIF18A/KIF4A/MIS12/NSL1/RB1/SMC5/SUN1	15
490	index03	GO:0010923	negative regulation of phosphatase activity	8/556	104/18670	0.0124846	0.0905008	0.0770317	BAG4/BOD1L1/ELL/PCIF1/PPME1/PPP1R10/RBM26/SET	8
491	index03	GO:2000134	negative regulation of G1/S transition of mitotic cell cycle	9/556	125/18670	0.0125066	0.0905008	0.0770317	ARID3A/AURKA/CARM1/EP300/FBXO7/GFI1B/GTSE1/PML/RB1	9
492	index03	GO:0035722	interleukin-12-mediated signaling pathway	5/556	47/18670	0.0126005	0.090995	0.0774523	BOLA2/P4HB/PDCD4/PITPNA/SOD1	5
493	index03	GO:0002262	myeloid cell homeostasis	10/556	147/18670	0.0126917	0.091468	0.0778549	GATA2/JMJD6/LDB1/MED1/RB1/SFXN1/SOD1/SPI1/TAL1/ZFPM1	10
494	index03	GO:1902186	regulation of viral release from host cell	4/556	31/18670	0.0129414	0.0930784	0.0792257	CHMP4B/PML/TRIM11/TRIM27	4
495	index03	GO:0018027	peptidyl-lysine dimethylation	3/556	17/18670	0.0130846	0.0935403	0.0796188	EHMT1/EHMT2/KDM3A	3
496	index03	GO:0043968	histone H2A acetylation	3/556	17/18670	0.0130846	0.0935403	0.0796188	MORF4L1/NAA40/TRRAP	3
497	index03	GO:0046500	S-adenosylmethionine metabolic process	3/556	17/18670	0.0130846	0.0935403	0.0796188	MAT2A/MAT2B/METTL16	3
498	index03	GO:0009416	response to light stimulus	17/556	314/18670	0.0133695	0.0953851	0.0811891	ACTR5/ATR/BHLHE40/CREB1/CUL4B/EP300/ERCC3/JUND/METTL3/NR2F6/PIAS1/PML/POLD3/SIRT1/UBE2A/USP28/XPA	17
499	index03	GO:0009206	purine ribonucleoside triphosphate biosynthetic process	11/556	171/18670	0.0135969	0.0968131	0.0824045	CBFA2T3/CYC1/FOXK1/FOXK2/NCOR1/NUP50/NUP54/OGT/PRKAG1/SIRT6/TPI1	11
500	index03	GO:0009145	purine nucleoside triphosphate biosynthetic process	11/556	172/18670	0.0141505	0.100554	0.0855883	CBFA2T3/CYC1/FOXK1/FOXK2/NCOR1/NUP50/NUP54/OGT/PRKAG1/SIRT6/TPI1	11
501	index03	GO:1903363	negative regulation of cellular protein catabolic process	7/556	86/18670	0.0141982	0.100691	0.0857051	BAG5/GABARAPL2/OGT/PML/RYBP/SDCBP/USP7	7
502	index03	GO:0009266	response to temperature stimulus	14/556	243/18670	0.0144518	0.102285	0.0870624	ATR/BAG4/BAG5/DAXX/EP300/NR2F6/NUP50/NUP54/POLR2D/RPA1/RPA3/SIRT1/SOD1/SUMO1	14
503	index03	GO:2000573	positive regulation of DNA biosynthetic process	6/556	67/18670	0.0146173	0.103251	0.0878843	ATR/NAF1/PARN/PNKP/RFC3/RFC4	6
504	index03	GO:0031334	positive regulation of protein complex assembly	15/556	268/18670	0.0147835	0.104218	0.088707	ATR/BAG4/CAND1/CREB1/CUL4B/ERCC3/GTF2B/MAP1B/RPA1/RPA3/SUB1/SUMO1/TAL1/TRIM27/XPA	15
505	index03	GO:0071349	cellular response to interleukin-12	5/556	49/18670	0.014927	0.105021	0.0893911	BOLA2/P4HB/PDCD4/PITPNA/SOD1	5
506	index03	GO:0071482	cellular response to light stimulus	9/556	129/18670	0.0151207	0.106173	0.0903716	ACTR5/ATR/CUL4B/EP300/METTL3/POLD3/SIRT1/USP28/XPA	9
507	index03	GO:0009156	ribonucleoside monophosphate biosynthetic process	12/556	197/18670	0.015218	0.106646	0.0907738	CBFA2T3/CYC1/FOXK1/FOXK2/GMPS/NCOR1/NUP50/NUP54/OGT/PRKAG1/SIRT6/TPI1	12
508	index03	GO:2000757	negative regulation of peptidyl-lysine acetylation	3/556	18/18670	0.0153601	0.10743	0.0914412	SET/SIRT1/SPI1	3
509	index03	GO:0071156	regulation of cell cycle arrest	8/556	108/18670	0.0154094	0.107563	0.0915545	ARID3A/AURKA/CARM1/EP300/GTSE1/HMGN5/PML/TFAP4	8
510	index03	GO:0048872	homeostasis of number of cells	14/556	246/18670	0.0159199	0.110909	0.0944023	FADD/GATA2/JMJD6/LDB1/MED1/POLB/RB1/SFXN1/SOD1/SPI1/TAL1/WDR48/ZC3H8/ZFPM1	14
511	index03	GO:0043470	regulation of carbohydrate catabolic process	7/556	88/18670	0.0159533	0.110924	0.094415	CBFA2T3/NCOR1/NUP50/NUP54/OGT/PRKAG1/SIRT6	7
512	index03	GO:0070671	response to interleukin-12	5/556	50/18670	0.0161913	0.112358	0.0956363	BOLA2/P4HB/PDCD4/PITPNA/SOD1	5
513	index03	GO:1902807	negative regulation of cell cycle G1/S phase transition	9/556	131/18670	0.016569	0.114756	0.0976766	ARID3A/AURKA/CARM1/EP300/FBXO7/GFI1B/GTSE1/PML/RB1	9
514	index03	GO:0001701	in utero embryonic development	19/556	373/18670	0.016723	0.115597	0.0983927	ASF1B/CHD8/CUL3/ELL/GATA2/GINS4/HCFC1/KDM4C/KDM6A/MBNL1/MED1/NASP/POLB/RBBP6/RTF1/RXRA/SUPT6H/TAF8/UBE2A	19
515	index03	GO:0006090	pyruvate metabolic process	10/556	154/18670	0.0170966	0.11795	0.100395	CBFA2T3/FOXK1/FOXK2/NCOR1/NUP50/NUP54/OGT/PRKAG1/SIRT6/TPI1	10
516	index03	GO:0009201	ribonucleoside triphosphate biosynthetic process	11/556	177/18670	0.0171776	0.118279	0.100676	CBFA2T3/CYC1/FOXK1/FOXK2/NCOR1/NUP50/NUP54/OGT/PRKAG1/SIRT6/TPI1	11
517	index03	GO:0090068	positive regulation of cell cycle process	16/556	298/18670	0.0172601	0.118617	0.100964	ANAPC4/APEX1/ARID3A/AURKA/CARM1/CUL3/CUL4B/ECT2/EP300/GTSE1/MED1/MEPCE/MTA3/PML/RB1/SMC5	16
518	index03	GO:0031050	dsRNA processing	5/556	51/18670	0.0175247	0.119972	0.102117	DGCR8/METTL3/NCOR1/SNIP1/SRRT	5
519	index03	GO:0070918	production of small RNA involved in gene silencing by RNA	5/556	51/18670	0.0175247	0.119972	0.102117	DGCR8/METTL3/NCOR1/SNIP1/SRRT	5
520	index03	GO:0032212	positive regulation of telomere maintenance via telomerase	4/556	34/18670	0.0177898	0.120533	0.102594	ATR/NAF1/PARN/PNKP	4
521	index03	GO:0007004	telomere maintenance via telomerase	6/556	70/18670	0.0178361	0.120533	0.102594	ATR/NAF1/PARN/PNKP/RPA1/TERF2IP	6
522	index03	GO:0061515	myeloid cell development	6/556	70/18670	0.0178361	0.120533	0.102594	EP300/JMJD6/MED1/MEIS1/TAL1/ZFPM1	6
523	index03	GO:0050821	protein stabilization	11/556	178/18670	0.0178369	0.120533	0.102594	ATF7IP/BAG5/CDK7/CREB1/EP300/GTSE1/HCFC1/MORC3/PIN1/SUMO1/USP7	11
524	index03	GO:0001832	blastocyst growth	3/556	19/18670	0.0178441	0.120533	0.102594	GINS4/RTF1/TAF8	3
525	index03	GO:0048025	negative regulation of mRNA splicing, via spliceosome	3/556	19/18670	0.0178441	0.120533	0.102594	RBM10/RBM42/SFSWAP	3
526	index03	GO:1902176	negative regulation of oxidative stress-induced intrinsic apoptotic signaling pathway	3/556	19/18670	0.0178441	0.120533	0.102594	BAG5/NONO/SIRT1	3
527	index03	GO:0035305	negative regulation of dephosphorylation	8/556	111/18670	0.0179075	0.120731	0.102763	BAG4/BOD1L1/ELL/PCIF1/PPME1/PPP1R10/RBM26/SET	8
528	index03	GO:0034404	nucleobase-containing small molecule biosynthetic process	13/556	226/18670	0.0182267	0.12265	0.104396	CBFA2T3/DUT/FOXK1/FOXK2/GMPS/MBD4/NCOR1/NUP50/NUP54/OGT/PRKAG1/SIRT6/TPI1	13
529	index03	GO:1901992	positive regulation of mitotic cell cycle phase transition	7/556	91/18670	0.0188663	0.126656	0.107806	ANAPC4/APEX1/CUL3/CUL4B/MEPCE/MTA3/RB1	7
530	index03	GO:0006998	nuclear envelope organization	5/556	52/18670	0.0189289	0.126656	0.107806	AKAP8L/CHMP4B/LEMD2/SUN1/SUN2	5
531	index03	GO:0016447	somatic recombination of immunoglobulin gene segments	5/556	52/18670	0.0189289	0.126656	0.107806	EXOSC6/POLB/RNF168/SUPT6H/XRCC4	5
532	index03	GO:0019076	viral release from host cell	4/556	35/18670	0.019625	0.130089	0.110728	CHMP4B/PML/TRIM11/TRIM27	4
533	index03	GO:0035890	exit from host	4/556	35/18670	0.019625	0.130089	0.110728	CHMP4B/PML/TRIM11/TRIM27	4
534	index03	GO:0035891	exit from host cell	4/556	35/18670	0.019625	0.130089	0.110728	CHMP4B/PML/TRIM11/TRIM27	4
535	index03	GO:0052126	movement in host environment	4/556	35/18670	0.019625	0.130089	0.110728	CHMP4B/PML/TRIM11/TRIM27	4
536	index03	GO:0052192	movement in environment of other organism involved in symbiotic interaction	4/556	35/18670	0.019625	0.130089	0.110728	CHMP4B/PML/TRIM11/TRIM27	4
537	index03	GO:0009132	nucleoside diphosphate metabolic process	10/556	158/18670	0.0200724	0.132807	0.113041	CBFA2T3/FOXK1/FOXK2/NCOR1/NUP50/NUP54/OGT/PRKAG1/SIRT6/TPI1	10
538	index03	GO:0032984	protein-containing complex disassembly	17/556	329/18670	0.0201602	0.13314	0.113325	ARID1A/ARID2/CAPG/DHX8/GABARAPL2/KIF18A/MAP1B/MRPS2/OGFOD1/PBRM1/PDXP/SCAF4/SET/SMARCC2/SMARCD2/SMARCE1/UBQLN4	17
539	index03	GO:0000280	nuclear division	20/556	407/18670	0.0203032	0.133516	0.113645	AKAP8L/ANAPC4/ANLN/AURKA/BCCIP/CENPF/CHMP4A/CHMP4B/CUL3/ING2/KIF18A/KIF4A/MIS12/NSL1/PDXP/PIN1/PSMC3IP/RB1/SMC5/SUN1	20
540	index03	GO:0042176	regulation of protein catabolic process	19/556	381/18670	0.020368	0.133516	0.113645	ARIH1/AURKA/BAG5/CBFA2T3/CUL4B/FBXO22/GABARAPL2/OGT/PIAS1/PIN1/PML/PSME3/RAD23A/RYBP/SDCBP/SUMO1/UBE3A/UBQLN4/USP7	19
541	index03	GO:0000387	spliceosomal snRNP assembly	5/556	53/18670	0.020405	0.133516	0.113645	PRPF3/PRPF31/SART3/SNRPB/SNRPG	5
542	index03	GO:0035065	regulation of histone acetylation	5/556	53/18670	0.020405	0.133516	0.113645	GATA2/IWS1/SET/SIRT1/SPI1	5
543	index03	GO:0045840	positive regulation of mitotic nuclear division	5/556	53/18670	0.020405	0.133516	0.113645	ANAPC4/AURKA/CUL3/RB1/SMC5	5
544	index03	GO:0009219	pyrimidine deoxyribonucleotide metabolic process	3/556	20/18670	0.0205381	0.133648	0.113757	DUT/MBD4/TBPL1	3
545	index03	GO:0030220	platelet formation	3/556	20/18670	0.0205381	0.133648	0.113757	EP300/TAL1/ZFPM1	3
546	index03	GO:0070828	heterochromatin organization	3/556	20/18670	0.0205381	0.133648	0.113757	BAHD1/HELLS/SIRT6	3
547	index03	GO:0042752	regulation of circadian rhythm	8/556	114/18670	0.0206834	0.134348	0.114353	BHLHE40/CREB1/NONO/NR2F6/PML/TIMELESS/UBE3A/USP7	8
548	index03	GO:0006109	regulation of carbohydrate metabolic process	12/556	206/18670	0.0208462	0.135158	0.115043	CBFA2T3/CLK2/EP300/FOXK1/FOXK2/NCOR1/NUP50/NUP54/OGT/PRKAG1/SIRT1/SIRT6	12
549	index03	GO:0036473	cell death in response to oxidative stress	7/556	93/18670	0.0210037	0.135931	0.115701	BAG5/FBXO7/NONO/P4HB/PML/SIRT1/SOD1	7
550	index03	GO:1903320	regulation of protein modification by small protein conjugation or removal	13/556	231/18670	0.0213931	0.1382	0.117632	BAG5/CUL3/DAXX/DCUN1D5/OGT/PIAS1/PIAS4/PIN1/SART3/UBE3A/UBR5/WDR48/WDR70	13
551	index03	GO:1901983	regulation of protein acetylation	6/556	73/18670	0.0215101	0.138703	0.11806	GATA2/IWS1/SET/SIRT1/SPI1/TERF2IP	6
552	index03	GO:0032507	maintenance of protein location in cell	6/556	74/18670	0.0228402	0.147013	0.125133	MORC3/PML/SP100/SUN1/SUN2/TAF8	6
553	index03	GO:0051196	regulation of coenzyme metabolic process	7/556	95/18670	0.0233038	0.149001	0.126825	CBFA2T3/NCOR1/NUP50/NUP54/OGT/PRKAG1/SIRT6	7
554	index03	GO:2000060	positive regulation of ubiquitin-dependent protein catabolic process	7/556	95/18670	0.0233038	0.149001	0.126825	ARIH1/AURKA/CBFA2T3/FBXO22/PIAS1/RAD23A/SUMO1	7
555	index03	GO:0035357	peroxisome proliferator activated receptor signaling pathway	3/556	21/18670	0.0234426	0.149001	0.126825	MED1/RXRA/SIRT1	3
556	index03	GO:0036344	platelet morphogenesis	3/556	21/18670	0.0234426	0.149001	0.126825	EP300/TAL1/ZFPM1	3
557	index03	GO:0043153	entrainment of circadian clock by photoperiod	3/556	21/18670	0.0234426	0.149001	0.126825	BHLHE40/NR2F6/PML	3
558	index03	GO:0043984	histone H4-K16 acetylation	3/556	21/18670	0.0234426	0.149001	0.126825	HCFC1/OGT/SIRT1	3
559	index03	GO:0071459	protein localization to chromosome, centromeric region	3/556	21/18670	0.0234426	0.149001	0.126825	CENPQ/MIS12/RB1	3
560	index03	GO:1904358	positive regulation of telomere maintenance via telomere lengthening	4/556	37/18670	0.0236347	0.149954	0.127636	ATR/NAF1/PARN/PNKP	4
561	index03	GO:0002200	somatic diversification of immune receptors	6/556	75/18670	0.0242246	0.153149	0.130356	EXOSC6/PMS2/POLB/RNF168/SUPT6H/XRCC4	6
562	index03	GO:1903201	regulation of oxidative stress-induced cell death	6/556	75/18670	0.0242246	0.153149	0.130356	BAG5/FBXO7/NONO/P4HB/SIRT1/SOD1	6
563	index03	GO:2001169	regulation of ATP biosynthetic process	7/556	96/18670	0.0245166	0.15472	0.131693	CBFA2T3/NCOR1/NUP50/NUP54/OGT/PRKAG1/SIRT6	7
564	index03	GO:0045862	positive regulation of proteolysis	18/556	363/18670	0.0247253	0.155761	0.132579	ANP32B/ARIH1/AURKA/CBFA2T3/FADD/FBXO22/HSPE1/OGT/PIAS1/PML/PSME3/PSME4/RAD23A/SART3/SIRT1/SUMO1/TFAP4/WDR48	18
565	index03	GO:0007088	regulation of mitotic nuclear division	10/556	164/18670	0.0252217	0.158607	0.135002	ANAPC4/ANLN/AURKA/CENPF/CHMP4B/CUL3/PDXP/PIN1/RB1/SMC5	10
566	index03	GO:0006298	mismatch repair	4/556	38/18670	0.0258121	0.162033	0.137917	PMS2/POLD3/RPA1/RPA3	4
567	index03	GO:0000717	nucleotide-excision repair, DNA duplex unwinding	3/556	22/18670	0.0265577	0.165253	0.140659	CUL4B/ERCC3/XPA	3
568	index03	GO:0007289	spermatid nucleus differentiation	3/556	22/18670	0.0265577	0.165253	0.140659	KDM3A/PSME4/TBPL1	3
569	index03	GO:0032069	regulation of nuclease activity	3/556	22/18670	0.0265577	0.165253	0.140659	DFFA/SIRT1/TCEA1	3
570	index03	GO:0045649	regulation of macrophage differentiation	3/556	22/18670	0.0265577	0.165253	0.140659	FADD/GATA2/RB1	3
571	index03	GO:1901984	negative regulation of protein acetylation	3/556	22/18670	0.0265577	0.165253	0.140659	SET/SIRT1/SPI1	3
572	index03	GO:0016051	carbohydrate biosynthetic process	12/556	214/18670	0.0270329	0.167916	0.142925	CLK2/EP300/FOXK1/FOXK2/GOT2/HAS1/NANS/OGT/SIRT1/SLC25A10/TKT/TPI1	12
573	index03	GO:0006278	RNA-dependent DNA biosynthetic process	6/556	77/18670	0.027159	0.168112	0.143092	ATR/NAF1/PARN/PNKP/RPA1/TERF2IP	6
574	index03	GO:0061418	regulation of transcription from RNA polymerase II promoter in response to hypoxia	6/556	77/18670	0.027159	0.168112	0.143092	CUL2/EP300/PSMB4/PSMD7/PSME3/PSME4	6
575	index03	GO:0006606	protein import into nucleus	9/556	143/18670	0.0274586	0.16967	0.144419	ECT2/HEATR3/IPO11/MED1/NUP50/NUP54/PML/PPP1R10/UBR5	9
576	index03	GO:0032506	cytokinetic process	4/556	39/18670	0.0281061	0.17337	0.147567	ANLN/CHMP4A/CHMP4B/ECT2	4
577	index03	GO:0010639	negative regulation of organelle organization	19/556	395/18670	0.0281849	0.173413	0.147604	ASF1A/BAG4/CAPG/CENPF/CHMP4A/CHMP4B/DNMT3B/KDM3A/KDM4C/MAP1B/MCM2/MNAT1/PRMT6/SET/SIRT1/SPI1/SUPT6H/TERF2IP/UBR5	19
578	index03	GO:0071478	cellular response to radiation	11/556	191/18670	0.0282107	0.173413	0.147604	ACTR5/ATR/CUL4B/ECT2/EP300/METTL3/NUCKS1/POLD3/SIRT1/USP28/XPA	11
579	index03	GO:0033143	regulation of intracellular steroid hormone receptor signaling pathway	6/556	78/18670	0.0287107	0.175575	0.149444	CARM1/CBFB/EP300/MED1/NCOR1/SIRT1	6
580	index03	GO:0072332	intrinsic apoptotic signaling pathway by p53 class mediator	6/556	78/18670	0.0287107	0.175575	0.149444	EP300/ING2/PML/SIRT1/SNW1/USP28	6
581	index03	GO:1903313	positive regulation of mRNA metabolic process	6/556	78/18670	0.0287107	0.175575	0.149444	DAZAP1/LEO1/METTL14/METTL16/METTL3/SNW1	6
582	index03	GO:0030520	intracellular estrogen receptor signaling pathway	5/556	58/18670	0.0289068	0.17647	0.150207	ARID1A/CARM1/CBFB/MED1/TADA3	5
583	index03	GO:1903578	regulation of ATP metabolic process	8/556	122/18670	0.0295527	0.180104	0.153299	BEND3/CBFA2T3/NCOR1/NUP50/NUP54/OGT/PRKAG1/SIRT6	8
584	index03	GO:0000715	nucleotide-excision repair, DNA damage recognition	3/556	23/18670	0.0298827	0.181183	0.154218	COPS5/CUL4B/XPA	3
585	index03	GO:0035561	regulation of chromatin binding	3/556	23/18670	0.0298827	0.181183	0.154218	BTAF1/GMNN/MEPCE	3
586	index03	GO:0071305	cellular response to vitamin D	3/556	23/18670	0.0298827	0.181183	0.154218	MED1/SNW1/TRIM24	3
587	index03	GO:1903312	negative regulation of mRNA metabolic process	6/556	79/18670	0.0303196	0.183519	0.156206	NELFE/RBM10/RBM42/SFSWAP/SUPT5H/ZC3H14	6
588	index03	GO:2000756	regulation of peptidyl-lysine acetylation	5/556	59/18670	0.0308385	0.186342	0.158609	GATA2/IWS1/SET/SIRT1/SPI1	5
589	index03	GO:0000018	regulation of DNA recombination	7/556	101/18670	0.0312312	0.188395	0.160356	EXOSC6/RECQL5/SIRT6/SUPT6H/TERF2IP/TIMELESS/UBQLN4	7
590	index03	GO:0006470	protein dephosphorylation	16/556	321/18670	0.0316128	0.190374	0.162041	BOD1L1/CPPED1/PDXP/PHPT1/PIN1/PPA2/PPM1G/PPME1/PPP1R10/PPP2R5C/RNGTT/RPRD1A/RPRD1B/SET/UBLCP1/VRK3	16
591	index03	GO:0051101	regulation of DNA binding	8/556	124/18670	0.0321243	0.193126	0.164383	EP300/GTF2B/NSD1/RB1/RSF1/SP100/SUMO1/TFAP4	8
592	index03	GO:0070997	neuron death	17/556	348/18670	0.032224	0.193399	0.164615	ADNP/BAG5/CHMP4A/CHMP4B/CREB1/DAXX/FADD/FBXO7/MAX/NMNAT1/NONO/PIN1/POLB/RB1/SET/SIRT1/SOD1	17
593	index03	GO:0043966	histone H3 acetylation	5/556	60/18670	0.0328494	0.196819	0.167527	LDB1/POLE4/SIRT1/SPI1/TADA3	5
594	index03	GO:0010389	regulation of G2/M transition of mitotic cell cycle	11/556	196/18670	0.0331712	0.198211	0.168711	AURKA/CENPF/CLSPN/CUL1/DONSON/MTA3/PSMB4/PSMD7/PSME3/PSME4/TOPBP1	11
595	index03	GO:0018126	protein hydroxylation	3/556	24/18670	0.0334163	0.198211	0.168711	JMJD6/OGFOD1/P4HB	3
596	index03	GO:0032897	negative regulation of viral transcription	3/556	24/18670	0.0334163	0.198211	0.168711	TFAP4/TRIM11/TRIM27	3
597	index03	GO:0033119	negative regulation of RNA splicing	3/556	24/18670	0.0334163	0.198211	0.168711	RBM10/RBM42/SFSWAP	3
598	index03	GO:0044346	fibroblast apoptotic process	3/556	24/18670	0.0334163	0.198211	0.168711	CFDP1/CHD8/CUL3	3
599	index03	GO:1900078	positive regulation of cellular response to insulin stimulus	3/556	24/18670	0.0334163	0.198211	0.168711	ESRRA/NUCKS1/SIRT1	3
600	index03	GO:0000290	deadenylation-dependent decapping of nuclear-transcribed mRNA	2/556	10/18670	0.0340019	0.199354	0.169684	DCPS/LSM1	2
601	index03	GO:0032070	regulation of deoxyribonuclease activity	2/556	10/18670	0.0340019	0.199354	0.169684	DFFA/SIRT1	2
602	index03	GO:0033182	regulation of histone ubiquitination	2/556	10/18670	0.0340019	0.199354	0.169684	UBR5/WDR70	2
603	index03	GO:0033314	mitotic DNA replication checkpoint	2/556	10/18670	0.0340019	0.199354	0.169684	CLSPN/TOPBP1	2
604	index03	GO:0034770	histone H4-K20 methylation	2/556	10/18670	0.0340019	0.199354	0.169684	BEND3/NSD1	2
605	index03	GO:0048382	mesendoderm development	2/556	10/18670	0.0340019	0.199354	0.169684	LDB1/SSBP3	2
606	index03	GO:0070816	phosphorylation of RNA polymerase II C-terminal domain	2/556	10/18670	0.0340019	0.199354	0.169684	CDK12/PPIL4	2
607	index03	GO:1903900	regulation of viral life cycle	9/556	149/18670	0.0344638	0.201729	0.171706	CHMP4B/MORC2/NUCKS1/P4HB/PML/PPIE/RAD23A/TRIM11/TRIM27	9
608	index03	GO:0062012	regulation of small molecule metabolic process	21/556	459/18670	0.0349114	0.203846	0.173508	BEND3/CBFA2T3/CLK2/EP300/FOXK1/FOXK2/NCOR1/NFYA/NFYC/NUP50/NUP54/OGT/POR/PRKAG1/PSMB4/PSMD7/PSME3/PSME4/SIRT1/SIRT6/SOD1	21
609	index03	GO:0006879	cellular iron ion homeostasis	5/556	61/18670	0.0349401	0.203846	0.173508	ATP6V0D1/CAND1/CUL1/NEDD8/SOD1	5
610	index03	GO:0046434	organophosphate catabolic process	13/556	248/18670	0.0352568	0.205356	0.174793	CBFA2T3/DUT/FOXK1/FOXK2/MBD4/NCOR1/NUP50/NUP54/OGT/PDXP/PRKAG1/SIRT6/TPI1	13
611	index03	GO:0010833	telomere maintenance via telomere lengthening	6/556	82/18670	0.0354961	0.206075	0.175405	ATR/NAF1/PARN/PNKP/RPA1/TERF2IP	6
612	index03	GO:0071158	positive regulation of cell cycle arrest	6/556	82/18670	0.0354961	0.206075	0.175405	ARID3A/AURKA/CARM1/EP300/GTSE1/PML	6
613	index03	GO:0010677	negative regulation of cellular carbohydrate metabolic process	4/556	42/18670	0.035696	0.206897	0.176105	CBFA2T3/CLK2/EP300/SIRT6	4
614	index03	GO:1901800	positive regulation of proteasomal protein catabolic process	7/556	104/18670	0.0358005	0.207165	0.176333	ARIH1/AURKA/CBFA2T3/FBXO22/PIAS1/RAD23A/SUMO1	7
615	index03	GO:0010921	regulation of phosphatase activity	10/556	175/18670	0.0370129	0.211229	0.179792	BAG4/BOD1L1/ELL/PCIF1/PPME1/PPP1R10/PPP2R5C/RBM26/SET/VRK3	10
616	index03	GO:0002562	somatic diversification of immune receptors via germline recombination within a single locus	5/556	62/18670	0.0371112	0.211229	0.179792	EXOSC6/POLB/RNF168/SUPT6H/XRCC4	5
617	index03	GO:0016444	somatic cell DNA recombination	5/556	62/18670	0.0371112	0.211229	0.179792	EXOSC6/POLB/RNF168/SUPT6H/XRCC4	5
618	index03	GO:0009648	photoperiodism	3/556	25/18670	0.0371569	0.211229	0.179792	BHLHE40/NR2F6/PML	3
619	index03	GO:0032104	regulation of response to extracellular stimulus	3/556	25/18670	0.0371569	0.211229	0.179792	MED1/SNW1/TRIM24	3
620	index03	GO:0032107	regulation of response to nutrient levels	3/556	25/18670	0.0371569	0.211229	0.179792	MED1/SNW1/TRIM24	3
621	index03	GO:0060330	regulation of response to interferon-gamma	3/556	25/18670	0.0371569	0.211229	0.179792	MED1/PIAS1/SUMO1	3
622	index03	GO:0060334	regulation of interferon-gamma-mediated signaling pathway	3/556	25/18670	0.0371569	0.211229	0.179792	MED1/PIAS1/SUMO1	3
623	index03	GO:0060444	branching involved in mammary gland duct morphogenesis	3/556	25/18670	0.0371569	0.211229	0.179792	KDM5B/MED1/PML	3
624	index03	GO:2000104	negative regulation of DNA-dependent DNA replication	3/556	25/18670	0.0371569	0.211229	0.179792	DONSON/GMNN/TIMELESS	3
625	index03	GO:2000679	positive regulation of transcription regulatory region DNA binding	3/556	25/18670	0.0371569	0.211229	0.179792	EP300/GTF2B/RB1	3
626	index03	GO:0045185	maintenance of protein location	7/556	105/18670	0.0374167	0.212367	0.18076	GET4/MORC3/PML/SP100/SUN1/SUN2/TAF8	7
627	index03	GO:1901989	positive regulation of cell cycle phase transition	7/556	106/18670	0.0390802	0.221454	0.188495	ANAPC4/APEX1/CUL3/CUL4B/MEPCE/MTA3/RB1	7
628	index03	GO:0001959	regulation of cytokine-mediated signaling pathway	10/556	177/18670	0.0395081	0.223523	0.190256	CACTIN/CBFB/ELF1/FADD/MED1/METTL3/PIAS1/PIAS4/RNF113A/SUMO1	10
629	index03	GO:0000478	endonucleolytic cleavage involved in rRNA processing	2/556	11/18670	0.0407522	0.225712	0.19212	RPS21/UTP23	2
630	index03	GO:0000479	endonucleolytic cleavage of tricistronic rRNA transcript (SSU-rRNA, 5.8S rRNA, LSU-rRNA)	2/556	11/18670	0.0407522	0.225712	0.19212	RPS21/UTP23	2
631	index03	GO:0033235	positive regulation of protein sumoylation	2/556	11/18670	0.0407522	0.225712	0.19212	PIAS1/PIAS4	2
632	index03	GO:0045899	positive regulation of RNA polymerase II transcriptional preinitiation complex assembly	2/556	11/18670	0.0407522	0.225712	0.19212	CAND1/CREB1	2
633	index03	GO:0048096	chromatin-mediated maintenance of transcription	2/556	11/18670	0.0407522	0.225712	0.19212	ARID1A/ARID1B	2
634	index03	GO:0060992	response to fungicide	2/556	11/18670	0.0407522	0.225712	0.19212	EHMT1/KDM5B	2
635	index03	GO:0061085	regulation of histone H3-K27 methylation	2/556	11/18670	0.0407522	0.225712	0.19212	OGT/SUPT6H	2
636	index03	GO:0070475	rRNA base methylation	2/556	11/18670	0.0407522	0.225712	0.19212	METTL16/NSUN5	2
637	index03	GO:0090042	tubulin deacetylation	2/556	11/18670	0.0407522	0.225712	0.19212	EP300/TADA3	2
638	index03	GO:1900112	regulation of histone H3-K9 trimethylation	2/556	11/18670	0.0407522	0.225712	0.19212	KDM4C/SIRT1	2
639	index03	GO:1905214	regulation of RNA binding	2/556	11/18670	0.0407522	0.225712	0.19212	CARM1/NUCKS1	2
640	index03	GO:0043254	regulation of protein complex assembly	21/556	467/18670	0.0407685	0.225712	0.19212	ATF7IP/ATR/BAG4/CAND1/CAPG/CREB1/CUL4B/EP300/ERCC3/GTF2B/HCFC1/MAP1B/RB1/RPA1/RPA3/SUB1/SUMO1/TAL1/TRIM27/VDAC2/XPA	21
641	index03	GO:0000244	spliceosomal tri-snRNP complex assembly	3/556	26/18670	0.0411021	0.225712	0.19212	PRPF3/PRPF31/SART3	3
642	index03	GO:0001835	blastocyst hatching	3/556	26/18670	0.0411021	0.225712	0.19212	ASF1B/HCFC1/UBE2A	3
643	index03	GO:0006309	apoptotic DNA fragmentation	3/556	26/18670	0.0411021	0.225712	0.19212	DFFA/DFFB/NMNAT1	3
644	index03	GO:0021591	ventricular system development	3/556	26/18670	0.0411021	0.225712	0.19212	ANP32B/CENPF/MNAT1	3
645	index03	GO:0035188	hatching	3/556	26/18670	0.0411021	0.225712	0.19212	ASF1B/HCFC1/UBE2A	3
646	index03	GO:0070911	global genome nucleotide-excision repair	3/556	26/18670	0.0411021	0.225712	0.19212	CUL4B/ERCC3/XPA	3
647	index03	GO:0071684	organism emergence from protective structure	3/556	26/18670	0.0411021	0.225712	0.19212	ASF1B/HCFC1/UBE2A	3
648	index03	GO:0090311	regulation of protein deacetylation	4/556	44/18670	0.0413511	0.22658	0.192859	AKAP8L/EP300/ING2/TADA3	4
649	index03	GO:0009165	nucleotide biosynthetic process	18/556	386/18670	0.0413877	0.22658	0.192859	CBFA2T3/COASY/CYC1/DUT/FOXK1/FOXK2/GMPS/NCOR1/NMNAT1/NUP50/NUP54/OGT/PAPSS1/PNKP/PRKAG1/SIRT6/TBPL1/TPI1	18
650	index03	GO:0009152	purine ribonucleotide biosynthetic process	14/556	280/18670	0.0415416	0.227073	0.193278	CBFA2T3/COASY/CYC1/FOXK1/FOXK2/GMPS/NCOR1/NUP50/NUP54/OGT/PAPSS1/PRKAG1/SIRT6/TPI1	14
651	index03	GO:0002573	myeloid leukocyte differentiation	11/556	204/18670	0.0423436	0.231101	0.196707	CBFA2T3/CREB1/ESRRA/FADD/GATA2/MED1/RB1/SIRT1/SPI1/TAL1/ZFPM1	11
652	index03	GO:1903707	negative regulation of hemopoiesis	9/556	155/18670	0.0426121	0.23221	0.19765	CBFB/FBXO7/GATA2/LDB1/LEO1/MEIS1/TAL1/ZC3H8/ZFPM1	9
653	index03	GO:0042177	negative regulation of protein catabolic process	8/556	132/18670	0.0439281	0.239015	0.203442	BAG5/GABARAPL2/OGT/PIN1/PML/RYBP/SDCBP/USP7	8
654	index03	GO:1901293	nucleoside phosphate biosynthetic process	18/556	390/18670	0.0449613	0.243592	0.207339	CBFA2T3/COASY/CYC1/DUT/FOXK1/FOXK2/GMPS/NCOR1/NMNAT1/NUP50/NUP54/OGT/PAPSS1/PNKP/PRKAG1/SIRT6/TBPL1/TPI1	18
655	index03	GO:0006730	one-carbon metabolic process	3/556	27/18670	0.0452493	0.243592	0.207339	MAT2A/MAT2B/SFXN1	3
656	index03	GO:0006735	NADH regeneration	3/556	27/18670	0.0452493	0.243592	0.207339	FOXK1/FOXK2/TPI1	3
657	index03	GO:0009649	entrainment of circadian clock	3/556	27/18670	0.0452493	0.243592	0.207339	BHLHE40/NR2F6/PML	3
658	index03	GO:0018195	peptidyl-arginine modification	3/556	27/18670	0.0452493	0.243592	0.207339	CARM1/PRMT6/PRMT8	3
659	index03	GO:0061621	canonical glycolysis	3/556	27/18670	0.0452493	0.243592	0.207339	FOXK1/FOXK2/TPI1	3
660	index03	GO:0061718	glucose catabolic process to pyruvate	3/556	27/18670	0.0452493	0.243592	0.207339	FOXK1/FOXK2/TPI1	3
661	index03	GO:0051785	positive regulation of nuclear division	5/556	66/18670	0.0466103	0.250539	0.213252	ANAPC4/AURKA/CUL3/RB1/SMC5	5
662	index03	GO:1900407	regulation of cellular response to oxidative stress	6/556	88/18670	0.0474712	0.252807	0.215182	BAG5/FBXO7/NONO/P4HB/SIRT1/SOD1	6
663	index03	GO:0030490	maturation of SSU-rRNA	4/556	46/18670	0.0474838	0.252807	0.215182	LSM6/RPS21/SRFBP1/UTP23	4
664	index03	GO:1901215	negative regulation of neuron death	11/556	208/18670	0.0475299	0.252807	0.215182	ADNP/CHMP4A/CHMP4B/CREB1/FBXO7/NMNAT1/NONO/PIN1/SET/SIRT1/SOD1	11
665	index03	GO:0038061	NIK/NF-kappaB signaling	10/556	183/18670	0.0476809	0.252807	0.215182	CUL1/EP300/PDCD4/PSMB4/PSMD7/PSME3/PSME4/TERF2IP/TRAF4/ZFP91	10
666	index03	GO:0009265	2'-deoxyribonucleotide biosynthetic process	2/556	12/18670	0.0479571	0.252807	0.215182	DUT/TBPL1	2
667	index03	GO:0010452	histone H3-K36 methylation	2/556	12/18670	0.0479571	0.252807	0.215182	IWS1/NSD1	2
668	index03	GO:0033523	histone H2B ubiquitination	2/556	12/18670	0.0479571	0.252807	0.215182	LEO1/WDR70	2
669	index03	GO:0034086	maintenance of sister chromatid cohesion	2/556	12/18670	0.0479571	0.252807	0.215182	RB1/SMC5	2
670	index03	GO:0034088	maintenance of mitotic sister chromatid cohesion	2/556	12/18670	0.0479571	0.252807	0.215182	RB1/SMC5	2
671	index03	GO:0046385	deoxyribose phosphate biosynthetic process	2/556	12/18670	0.0479571	0.252807	0.215182	DUT/TBPL1	2
672	index03	GO:0060019	radial glial cell differentiation	2/556	12/18670	0.0479571	0.252807	0.215182	METTL14/METTL3	2
673	index03	GO:0090085	regulation of protein deubiquitination	2/556	12/18670	0.0479571	0.252807	0.215182	SART3/WDR48	2
674	index03	GO:1902510	regulation of apoptotic DNA fragmentation	2/556	12/18670	0.0479571	0.252807	0.215182	DFFA/NMNAT1	2
675	index03	GO:0048285	organelle fission	20/556	449/18670	0.0488167	0.256957	0.218714	AKAP8L/ANAPC4/ANLN/AURKA/BCCIP/CENPF/CHMP4A/CHMP4B/CUL3/ING2/KIF18A/KIF4A/MIS12/NSL1/PDXP/PIN1/PSMC3IP/RB1/SMC5/SUN1	20
676	index03	GO:0035303	regulation of dephosphorylation	11/556	209/18670	0.0488911	0.256968	0.218723	BAG4/BOD1L1/ELL/PCIF1/PIN1/PPME1/PPP1R10/PPP2R5C/RBM26/SET/VRK3	11
677	index03	GO:1903322	positive regulation of protein modification by small protein conjugation or removal	8/556	135/18670	0.0490049	0.257185	0.218909	CUL3/DCUN1D5/PIAS1/PIAS4/PIN1/SART3/UBE3A/WDR48	8
678	index03	GO:0036296	response to increased oxygen levels	3/556	28/18670	0.0495954	0.259136	0.220569	ATP6V0D1/DNMT3B/POLB	3
679	index03	GO:0061615	glycolytic process through fructose-6-phosphate	3/556	28/18670	0.0495954	0.259136	0.220569	FOXK1/FOXK2/TPI1	3
680	index03	GO:0061620	glycolytic process through glucose-6-phosphate	3/556	28/18670	0.0495954	0.259136	0.220569	FOXK1/FOXK2/TPI1	3
681	index03	GO:0051817	modification of morphology or physiology of other organism involved in symbiotic interaction	7/556	112/18670	0.050074	0.261252	0.222371	CPSF4/EP300/GTF2B/NUCKS1/RXRA/SNW1/TFAP4	7
682	index03	GO:0033047	regulation of mitotic sister chromatid segregation	5/556	68/18670	0.051853	0.270137	0.229933	ANAPC4/CENPF/CUL3/RB1/SMC5	5
683	index03	GO:0007050	cell cycle arrest	12/556	237/18670	0.0520973	0.271013	0.230678	ARID3A/AURKA/CARM1/CDK7/EP300/GTSE1/HMGN5/PML/PPM1G/PRKAG1/RB1/TFAP4	12
684	index03	GO:0045912	negative regulation of carbohydrate metabolic process	4/556	48/18670	0.0540922	0.279155	0.237609	CBFA2T3/CLK2/EP300/SIRT6	4
685	index03	GO:0031063	regulation of histone deacetylation	3/556	29/18670	0.0541371	0.279155	0.237609	AKAP8L/ING2/TADA3	3
686	index03	GO:0044030	regulation of DNA methylation	3/556	29/18670	0.0541371	0.279155	0.237609	KDM1B/MIS18A/SPI1	3
687	index03	GO:0050855	regulation of B cell receptor signaling pathway	3/556	29/18670	0.0541371	0.279155	0.237609	CBFB/ELF1/ELF2	3
688	index03	GO:0051642	centrosome localization	3/556	29/18670	0.0541371	0.279155	0.237609	AURKA/SUN1/SUN2	3
689	index03	GO:0060765	regulation of androgen receptor signaling pathway	3/556	29/18670	0.0541371	0.279155	0.237609	EP300/NCOR1/SIRT1	3
690	index03	GO:0045638	negative regulation of myeloid cell differentiation	6/556	91/18670	0.0542911	0.279155	0.237609	GATA2/LDB1/LEO1/MEIS1/TAL1/ZFPM1	6
691	index03	GO:0045639	positive regulation of myeloid cell differentiation	6/556	91/18670	0.0542911	0.279155	0.237609	CREB1/FADD/GATA2/MED1/RB1/TAL1	6
692	index03	GO:0051783	regulation of nuclear division	10/556	188/18670	0.0553048	0.281323	0.239454	ANAPC4/ANLN/AURKA/CENPF/CHMP4B/CUL3/PDXP/PIN1/RB1/SMC5	10
693	index03	GO:0001833	inner cell mass cell proliferation	2/556	13/18670	0.0555836	0.281323	0.239454	GINS4/TAF8	2
694	index03	GO:0006384	transcription initiation from RNA polymerase III promoter	2/556	13/18670	0.0555836	0.281323	0.239454	GTF3C4/TBPL1	2
695	index03	GO:0009223	pyrimidine deoxyribonucleotide catabolic process	2/556	13/18670	0.0555836	0.281323	0.239454	DUT/MBD4	2
696	index03	GO:0009650	UV protection	2/556	13/18670	0.0555836	0.281323	0.239454	ERCC3/XPA	2
697	index03	GO:0019511	peptidyl-proline hydroxylation	2/556	13/18670	0.0555836	0.281323	0.239454	OGFOD1/P4HB	2
698	index03	GO:0034214	protein hexamerization	2/556	13/18670	0.0555836	0.281323	0.239454	MAT2A/UGDH	2
699	index03	GO:0043247	telomere maintenance in response to DNA damage	2/556	13/18670	0.0555836	0.281323	0.239454	APEX1/TERF2IP	2
700	index03	GO:0045820	negative regulation of glycolytic process	2/556	13/18670	0.0555836	0.281323	0.239454	CBFA2T3/SIRT6	2
701	index03	GO:1902902	negative regulation of autophagosome assembly	2/556	13/18670	0.0555836	0.281323	0.239454	CHMP4A/CHMP4B	2
702	index03	GO:1903025	regulation of RNA polymerase II regulatory region sequence-specific DNA binding	2/556	13/18670	0.0555836	0.281323	0.239454	EP300/NSD1	2
703	index03	GO:0009260	ribonucleotide biosynthetic process	14/556	293/18670	0.0565507	0.28581	0.243273	CBFA2T3/COASY/CYC1/FOXK1/FOXK2/GMPS/NCOR1/NUP50/NUP54/OGT/PAPSS1/PRKAG1/SIRT6/TPI1	14
704	index03	GO:0009123	nucleoside monophosphate metabolic process	17/556	375/18670	0.057546	0.290428	0.247204	BEND3/CBFA2T3/CYC1/DUT/FOXK1/FOXK2/GMPS/NCOR1/NMNAT1/NUP50/NUP54/OGT/PARG/PNKP/PRKAG1/SIRT6/TPI1	17
705	index03	GO:0007568	aging	15/556	321/18670	0.0580204	0.292406	0.248888	APEX1/ATR/CARM1/CREB1/ING2/JUND/MORC3/PDCD4/PML/POLB/PRDM2/PRMT6/SIRT1/SMC5/SOD1	15
706	index03	GO:0060759	regulation of response to cytokine stimulus	10/556	190/18670	0.0585668	0.293773	0.250051	CACTIN/CBFB/ELF1/FADD/MED1/METTL3/PIAS1/PIAS4/RNF113A/SUMO1	10
707	index03	GO:0044818	mitotic G2/M transition checkpoint	3/556	30/18670	0.0588704	0.293773	0.250051	CLSPN/DONSON/TOPBP1	3
708	index03	GO:0045948	positive regulation of translational initiation	3/556	30/18670	0.0588704	0.293773	0.250051	METTL3/POLR2D/RXRA	3
709	index03	GO:0048384	retinoic acid receptor signaling pathway	3/556	30/18670	0.0588704	0.293773	0.250051	PML/RXRA/SNW1	3
710	index03	GO:0061157	mRNA destabilization	3/556	30/18670	0.0588704	0.293773	0.250051	METTL14/METTL16/METTL3	3
711	index03	GO:0061842	microtubule organizing center localization	3/556	30/18670	0.0588704	0.293773	0.250051	AURKA/SUN1/SUN2	3
712	index03	GO:0070979	protein K11-linked ubiquitination	3/556	30/18670	0.0588704	0.293773	0.250051	ANAPC4/UBE2A/UBE2T	3
713	index03	GO:0002761	regulation of myeloid leukocyte differentiation	7/556	117/18670	0.0605939	0.301527	0.256651	CREB1/ESRRA/FADD/GATA2/RB1/TAL1/ZFPM1	7
714	index03	GO:1900371	regulation of purine nucleotide biosynthetic process	7/556	117/18670	0.0605939	0.301527	0.256651	CBFA2T3/NCOR1/NUP50/NUP54/OGT/PRKAG1/SIRT6	7
715	index03	GO:0045540	regulation of cholesterol biosynthetic process	4/556	50/18670	0.061172	0.303553	0.258376	NFYA/NFYC/POR/SOD1	4
716	index03	GO:0106118	regulation of sterol biosynthetic process	4/556	50/18670	0.061172	0.303553	0.258376	NFYA/NFYC/POR/SOD1	4
717	index03	GO:0010675	regulation of cellular carbohydrate metabolic process	8/556	142/18670	0.0622853	0.308217	0.262345	CBFA2T3/CLK2/EP300/FOXK1/FOXK2/OGT/SIRT1/SIRT6	8
718	index03	GO:1900542	regulation of purine nucleotide metabolic process	8/556	142/18670	0.0622853	0.308217	0.262345	BEND3/CBFA2T3/NCOR1/NUP50/NUP54/OGT/PRKAG1/SIRT6	8
719	index03	GO:0030808	regulation of nucleotide biosynthetic process	7/556	118/18670	0.0628486	0.310056	0.26391	CBFA2T3/NCOR1/NUP50/NUP54/OGT/PRKAG1/SIRT6	7
720	index03	GO:0035019	somatic stem cell population maintenance	5/556	72/18670	0.0633292	0.310056	0.26391	GATA2/LDB1/POLR2D/POLR2K/SPI1	5
721	index03	GO:0006244	pyrimidine nucleotide catabolic process	2/556	14/18670	0.0636004	0.310056	0.26391	DUT/MBD4	2
722	index03	GO:0033169	histone H3-K9 demethylation	2/556	14/18670	0.0636004	0.310056	0.26391	KDM3A/KDM4C	2
723	index03	GO:0036295	cellular response to increased oxygen levels	2/556	14/18670	0.0636004	0.310056	0.26391	ATP6V0D1/DNMT3B	2
724	index03	GO:0045346	regulation of MHC class II biosynthetic process	2/556	14/18670	0.0636004	0.310056	0.26391	SIRT1/SPI1	2
725	index03	GO:0045651	positive regulation of macrophage differentiation	2/556	14/18670	0.0636004	0.310056	0.26391	FADD/RB1	2
726	index03	GO:1903624	regulation of DNA catabolic process	2/556	14/18670	0.0636004	0.310056	0.26391	DFFA/NMNAT1	2
727	index03	GO:0006691	leukotriene metabolic process	3/556	31/18670	0.0637914	0.310056	0.26391	DPEP1/LTA4H/MGST3	3
728	index03	GO:0009394	2'-deoxyribonucleotide metabolic process	3/556	31/18670	0.0637914	0.310056	0.26391	DUT/MBD4/TBPL1	3
729	index03	GO:0031572	G2 DNA damage checkpoint	3/556	31/18670	0.0637914	0.310056	0.26391	CLSPN/DONSON/UIMC1	3
730	index03	GO:0045648	positive regulation of erythrocyte differentiation	3/556	31/18670	0.0637914	0.310056	0.26391	GATA2/MED1/TAL1	3
731	index03	GO:0050685	positive regulation of mRNA processing	3/556	31/18670	0.0637914	0.310056	0.26391	DAZAP1/LEO1/SNW1	3
732	index03	GO:0050810	regulation of steroid biosynthetic process	6/556	95/18670	0.0642612	0.311487	0.265129	NFYA/NFYC/POR/SF1/SIRT1/SOD1	6
733	index03	GO:0051651	maintenance of location in cell	6/556	95/18670	0.0642612	0.311487	0.265129	MORC3/PML/SP100/SUN1/SUN2/TAF8	6
734	index03	GO:0030071	regulation of mitotic metaphase/anaphase transition	4/556	51/18670	0.0648867	0.31409	0.267345	ANAPC4/CENPF/CUL3/RB1	4
735	index03	GO:0051193	regulation of cofactor metabolic process	7/556	119/18670	0.0651537	0.314954	0.26808	CBFA2T3/NCOR1/NUP50/NUP54/OGT/PRKAG1/SIRT6	7
736	index03	GO:0006164	purine nucleotide biosynthetic process	14/556	300/18670	0.0659999	0.318179	0.270825	CBFA2T3/COASY/CYC1/FOXK1/FOXK2/GMPS/NCOR1/NUP50/NUP54/OGT/PAPSS1/PRKAG1/SIRT6/TPI1	14
737	index03	GO:0046390	ribose phosphate biosynthetic process	14/556	300/18670	0.0659999	0.318179	0.270825	CBFA2T3/COASY/CYC1/FOXK1/FOXK2/GMPS/NCOR1/NUP50/NUP54/OGT/PAPSS1/PRKAG1/SIRT6/TPI1	14
738	index03	GO:0000281	mitotic cytokinesis	5/556	73/18670	0.0664042	0.319694	0.272114	ANLN/CHMP4A/CHMP4B/ECT2/KIF4A	5
739	index03	GO:0017015	regulation of transforming growth factor beta receptor signaling pathway	7/556	120/18670	0.0675094	0.324136	0.275895	EP300/ING2/PIN1/SDCBP/SIRT1/SNW1/TRIM33	7
740	index03	GO:1903052	positive regulation of proteolysis involved in cellular protein catabolic process	7/556	120/18670	0.0675094	0.324136	0.275895	ARIH1/AURKA/CBFA2T3/FBXO22/PIAS1/RAD23A/SUMO1	7
741	index03	GO:0043433	negative regulation of DNA-binding transcription factor activity	9/556	170/18670	0.0683575	0.326817	0.278177	BHLHE40/CACTIN/PIAS4/RB1/RLIM/SIRT1/SP100/SUMO1/USP7	9
742	index03	GO:2000677	regulation of transcription regulatory region DNA binding	4/556	52/18670	0.0687165	0.326817	0.278177	EP300/GTF2B/NSD1/RB1	4
743	index03	GO:0006335	DNA replication-dependent nucleosome assembly	3/556	32/18670	0.0688956	0.326817	0.278177	ASF1A/ASF1B/NASP	3
744	index03	GO:0006356	regulation of transcription by RNA polymerase I	3/556	32/18670	0.0688956	0.326817	0.278177	MED1/POLR2K/TAF1C	3
745	index03	GO:0008608	attachment of spindle microtubules to kinetochore	3/556	32/18670	0.0688956	0.326817	0.278177	ECT2/MIS12/RB1	3
746	index03	GO:0031297	replication fork processing	3/556	32/18670	0.0688956	0.326817	0.278177	BOD1L1/MMS22L/NUCKS1	3
747	index03	GO:0034723	DNA replication-dependent nucleosome organization	3/556	32/18670	0.0688956	0.326817	0.278177	ASF1A/ASF1B/NASP	3
748	index03	GO:0050779	RNA destabilization	3/556	32/18670	0.0688956	0.326817	0.278177	METTL14/METTL16/METTL3	3
749	index03	GO:0071295	cellular response to vitamin	3/556	32/18670	0.0688956	0.326817	0.278177	MED1/SNW1/TRIM24	3
750	index03	GO:0006081	cellular aldehyde metabolic process	5/556	74/18670	0.069561	0.328079	0.279251	GOT2/KDM3A/PDXP/TKT/TPI1	5
751	index03	GO:0031670	cellular response to nutrient	5/556	74/18670	0.069561	0.328079	0.279251	MED1/PDXP/SNW1/SOD1/TRIM24	5
752	index03	GO:1900076	regulation of cellular response to insulin stimulus	5/556	74/18670	0.069561	0.328079	0.279251	ESRRA/NCOA5/NUCKS1/OGT/SIRT1	5
753	index03	GO:0043255	regulation of carbohydrate biosynthetic process	6/556	97/18670	0.0696233	0.328079	0.279251	CLK2/EP300/FOXK1/FOXK2/OGT/SIRT1	6
754	index03	GO:1902882	regulation of response to oxidative stress	6/556	97/18670	0.0696233	0.328079	0.279251	BAG5/FBXO7/NONO/P4HB/SIRT1/SOD1	6
755	index03	GO:0000910	cytokinesis	9/556	171/18670	0.0703577	0.3311	0.281823	ANLN/AURKA/CHMP4A/CHMP4B/CUL3/ECT2/KIF4A/PDXP/PIN1	9
756	index03	GO:0006140	regulation of nucleotide metabolic process	8/556	146/18670	0.0707931	0.332709	0.283192	BEND3/CBFA2T3/NCOR1/NUP50/NUP54/OGT/PRKAG1/SIRT6	8
757	index03	GO:0001711	endodermal cell fate commitment	2/556	15/18670	0.0719774	0.333859	0.284171	LEO1/RTF1	2
758	index03	GO:0009263	deoxyribonucleotide biosynthetic process	2/556	15/18670	0.0719774	0.333859	0.284171	DUT/TBPL1	2
759	index03	GO:0015936	coenzyme A metabolic process	2/556	15/18670	0.0719774	0.333859	0.284171	COASY/MCCC2	2
760	index03	GO:0019471	4-hydroxyproline metabolic process	2/556	15/18670	0.0719774	0.333859	0.284171	GOT2/P4HB	2
761	index03	GO:0030812	negative regulation of nucleotide catabolic process	2/556	15/18670	0.0719774	0.333859	0.284171	CBFA2T3/SIRT6	2
762	index03	GO:0033151	V(D)J recombination	2/556	15/18670	0.0719774	0.333859	0.284171	POLB/XRCC4	2
763	index03	GO:0045342	MHC class II biosynthetic process	2/556	15/18670	0.0719774	0.333859	0.284171	SIRT1/SPI1	2
764	index03	GO:0051198	negative regulation of coenzyme metabolic process	2/556	15/18670	0.0719774	0.333859	0.284171	CBFA2T3/SIRT6	2
765	index03	GO:0060339	negative regulation of type I interferon-mediated signaling pathway	2/556	15/18670	0.0719774	0.333859	0.284171	CACTIN/METTL3	2
766	index03	GO:0060766	negative regulation of androgen receptor signaling pathway	2/556	15/18670	0.0719774	0.333859	0.284171	NCOR1/SIRT1	2
767	index03	GO:1903844	regulation of cellular response to transforming growth factor beta stimulus	7/556	122/18670	0.0723725	0.335254	0.285358	EP300/ING2/PIN1/SDCBP/SIRT1/SNW1/TRIM33	7
768	index03	GO:1902099	regulation of metaphase/anaphase transition of cell cycle	4/556	53/18670	0.0726603	0.336148	0.28612	ANAPC4/CENPF/CUL3/RB1	4
769	index03	GO:0090263	positive regulation of canonical Wnt signaling pathway	8/556	147/18670	0.0730255	0.337399	0.287184	PIN1/PRDM15/PSMB4/PSMD7/PSME3/PSME4/RNF220/UBR5	8
770	index03	GO:0046034	ATP metabolic process	14/556	305/18670	0.0733592	0.3385	0.288121	BEND3/CBFA2T3/CYC1/FOXK1/FOXK2/NCOR1/NMNAT1/NUP50/NUP54/OGT/PARG/PRKAG1/SIRT6/TPI1	14
771	index03	GO:0006471	protein ADP-ribosylation	3/556	33/18670	0.0741786	0.339635	0.289087	ADNP/PNKP/SIRT6	3
772	index03	GO:0016242	negative regulation of macroautophagy	3/556	33/18670	0.0741786	0.339635	0.289087	CHMP4A/CHMP4B/UBQLN4	3
773	index03	GO:0019692	deoxyribose phosphate metabolic process	3/556	33/18670	0.0741786	0.339635	0.289087	DUT/MBD4/TBPL1	3
774	index03	GO:0045736	negative regulation of cyclin-dependent protein serine/threonine kinase activity	3/556	33/18670	0.0741786	0.339635	0.289087	FBXO7/HEXIM1/TFAP4	3
775	index03	GO:0048821	erythrocyte development	3/556	33/18670	0.0741786	0.339635	0.289087	JMJD6/MED1/TAL1	3
776	index03	GO:0060603	mammary gland duct morphogenesis	3/556	33/18670	0.0741786	0.339635	0.289087	KDM5B/MED1/PML	3
777	index03	GO:0016052	carbohydrate catabolic process	10/556	199/18670	0.0747833	0.341523	0.290695	CBFA2T3/FOXK1/FOXK2/NCOR1/NUP50/NUP54/OGT/PRKAG1/SIRT6/TPI1	10
778	index03	GO:0017038	protein import	10/556	199/18670	0.0747833	0.341523	0.290695	ECT2/GRPEL1/HEATR3/IPO11/MED1/NUP50/NUP54/PML/PPP1R10/UBR5	10
779	index03	GO:0009141	nucleoside triphosphate metabolic process	16/556	362/18670	0.076229	0.347679	0.295934	BEND3/CBFA2T3/CYC1/DUT/FOXK1/FOXK2/NCOR1/NMNAT1/NUP50/NUP54/OGT/PARG/PRKAG1/SIRT6/TBPL1/TPI1	16
780	index03	GO:0007091	metaphase/anaphase transition of mitotic cell cycle	4/556	54/18670	0.0767167	0.348561	0.296685	ANAPC4/CENPF/CUL3/RB1	4
781	index03	GO:0032210	regulation of telomere maintenance via telomerase	4/556	54/18670	0.0767167	0.348561	0.296685	ATR/NAF1/PARN/PNKP	4
782	index03	GO:0043392	negative regulation of DNA binding	4/556	54/18670	0.0767167	0.348561	0.296685	RSF1/SP100/SUMO1/TFAP4	4
783	index03	GO:0032481	positive regulation of type I interferon production	5/556	77/18670	0.0795187	0.358613	0.305241	EP300/POLR2K/POLR3C/POLR3F/PQBP1	5
784	index03	GO:0051851	modification by host of symbiont morphology or physiology	5/556	77/18670	0.0795187	0.358613	0.305241	EP300/GTF2B/NUCKS1/SNW1/TFAP4	5
785	index03	GO:1901224	positive regulation of NIK/NF-kappaB signaling	5/556	77/18670	0.0795187	0.358613	0.305241	EP300/PDCD4/TERF2IP/TRAF4/ZFP91	5
786	index03	GO:0000737	DNA catabolic process, endonucleolytic	3/556	34/18670	0.0796356	0.358613	0.305241	DFFA/DFFB/NMNAT1	3
787	index03	GO:0006409	tRNA export from nucleus	3/556	34/18670	0.0796356	0.358613	0.305241	NUP50/NUP54/SSB	3
788	index03	GO:0071431	tRNA-containing ribonucleoprotein complex export from nucleus	3/556	34/18670	0.0796356	0.358613	0.305241	NUP50/NUP54/SSB	3
789	index03	GO:1904030	negative regulation of cyclin-dependent protein kinase activity	3/556	34/18670	0.0796356	0.358613	0.305241	FBXO7/HEXIM1/TFAP4	3
790	index03	GO:0043981	histone H4-K5 acetylation	2/556	16/18670	0.0806863	0.360149	0.306548	HCFC1/OGT	2
791	index03	GO:0043982	histone H4-K8 acetylation	2/556	16/18670	0.0806863	0.360149	0.306548	HCFC1/OGT	2
792	index03	GO:0044849	estrous cycle	2/556	16/18670	0.0806863	0.360149	0.306548	ADNP/HAS1	2
793	index03	GO:0045116	protein neddylation	2/556	16/18670	0.0806863	0.360149	0.306548	DCUN1D5/NEDD8	2
794	index03	GO:0051382	kinetochore assembly	2/556	16/18670	0.0806863	0.360149	0.306548	CENPF/MIS12	2
795	index03	GO:1902166	negative regulation of intrinsic apoptotic signaling pathway in response to DNA damage by p53 class mediator	2/556	16/18670	0.0806863	0.360149	0.306548	ING2/SIRT1	2
796	index03	GO:2001170	negative regulation of ATP biosynthetic process	2/556	16/18670	0.0806863	0.360149	0.306548	CBFA2T3/SIRT6	2
797	index03	GO:0070482	response to oxygen levels	17/556	394/18670	0.0820464	0.36576	0.311325	ATP6V0D1/CBFA2T3/CLCA1/CREB1/CUL2/DNMT3B/EP300/ERCC3/P4HB/PIN1/PML/POLB/PSMB4/PSMD7/PSME3/PSME4/SIRT1	17
798	index03	GO:0032479	regulation of type I interferon production	7/556	126/18670	0.0827055	0.368236	0.313432	CACTIN/EP300/PIN1/POLR2K/POLR3C/POLR3F/PQBP1	7
799	index03	GO:0090398	cellular senescence	5/556	78/18670	0.0829987	0.369079	0.314149	ING2/PML/PRMT6/SIRT1/SMC5	5
800	index03	GO:0000079	regulation of cyclin-dependent protein serine/threonine kinase activity	6/556	102/18670	0.0841233	0.373613	0.318008	BCCIP/CDK7/FBXO7/HEXIM1/MNAT1/TFAP4	6
801	index03	GO:0031396	regulation of protein ubiquitination	10/556	204/18670	0.0848954	0.374456	0.318726	BAG5/CUL3/DAXX/DCUN1D5/OGT/PIN1/UBE3A/UBR5/WDR48/WDR70	10
802	index03	GO:0009167	purine ribonucleoside monophosphate metabolic process	15/556	340/18670	0.0850154	0.374456	0.318726	BEND3/CBFA2T3/CYC1/FOXK1/FOXK2/GMPS/NCOR1/NMNAT1/NUP50/NUP54/OGT/PARG/PRKAG1/SIRT6/TPI1	15
803	index03	GO:0009435	NAD biosynthetic process	4/556	56/18670	0.0851619	0.374456	0.318726	FOXK1/FOXK2/NMNAT1/TPI1	4
804	index03	GO:0044784	metaphase/anaphase transition of cell cycle	4/556	56/18670	0.0851619	0.374456	0.318726	ANAPC4/CENPF/CUL3/RB1	4
805	index03	GO:1903202	negative regulation of oxidative stress-induced cell death	4/556	56/18670	0.0851619	0.374456	0.318726	BAG5/FBXO7/NONO/SIRT1	4
806	index03	GO:0009262	deoxyribonucleotide metabolic process	3/556	35/18670	0.0852616	0.374456	0.318726	DUT/MBD4/TBPL1	3
807	index03	GO:0030262	apoptotic nuclear changes	3/556	35/18670	0.0852616	0.374456	0.318726	DFFA/DFFB/NMNAT1	3
808	index03	GO:0045070	positive regulation of viral genome replication	3/556	35/18670	0.0852616	0.374456	0.318726	NUCKS1/PPIE/RAD23A	3
809	index03	GO:0060338	regulation of type I interferon-mediated signaling pathway	3/556	35/18670	0.0852616	0.374456	0.318726	CACTIN/FADD/METTL3	3
810	index03	GO:0072522	purine-containing compound biosynthetic process	14/556	313/18670	0.0862135	0.378168	0.321886	CBFA2T3/COASY/CYC1/FOXK1/FOXK2/GMPS/NCOR1/NUP50/NUP54/OGT/PAPSS1/PRKAG1/SIRT6/TPI1	14
811	index03	GO:0055072	iron ion homeostasis	5/556	79/18670	0.0865581	0.379047	0.322634	ATP6V0D1/CAND1/CUL1/NEDD8/SOD1	5
812	index03	GO:0009126	purine nucleoside monophosphate metabolic process	15/556	341/18670	0.0866271	0.379047	0.322634	BEND3/CBFA2T3/CYC1/FOXK1/FOXK2/GMPS/NCOR1/NMNAT1/NUP50/NUP54/OGT/PARG/PRKAG1/SIRT6/TPI1	15
813	index03	GO:0032091	negative regulation of protein binding	6/556	103/18670	0.0872095	0.380657	0.324005	ADNP/AURKA/CARM1/GTF2F1/PIN1/ZFPM1	6
814	index03	GO:0051983	regulation of chromosome segregation	6/556	103/18670	0.0872095	0.380657	0.324005	ANAPC4/CENPF/CUL3/ECT2/RB1/SMC5	6
815	index03	GO:0032606	type I interferon production	7/556	128/18670	0.0881741	0.384396	0.327187	CACTIN/EP300/PIN1/POLR2K/POLR3C/POLR3F/PQBP1	7
816	index03	GO:0010965	regulation of mitotic sister chromatid separation	4/556	57/18670	0.0895475	0.384443	0.327227	ANAPC4/CENPF/CUL3/RB1	4
817	index03	GO:1900408	negative regulation of cellular response to oxidative stress	4/556	57/18670	0.0895475	0.384443	0.327227	BAG5/FBXO7/NONO/SIRT1	4
818	index03	GO:0006266	DNA ligation	2/556	17/18670	0.0896998	0.384443	0.327227	POLB/XRCC4	2
819	index03	GO:0006474	N-terminal protein amino acid acetylation	2/556	17/18670	0.0896998	0.384443	0.327227	EP300/NAA40	2
820	index03	GO:0006590	thyroid hormone generation	2/556	17/18670	0.0896998	0.384443	0.327227	CPQ/MED1	2
821	index03	GO:0006978	DNA damage response, signal transduction by p53 class mediator resulting in transcription of p21 class mediator	2/556	17/18670	0.0896998	0.384443	0.327227	SP100/TFAP4	2
822	index03	GO:0017085	response to insecticide	2/556	17/18670	0.0896998	0.384443	0.327227	DAXX/MAP1B	2
823	index03	GO:0034501	protein localization to kinetochore	2/556	17/18670	0.0896998	0.384443	0.327227	CENPQ/MIS12	2
824	index03	GO:0035729	cellular response to hepatocyte growth factor stimulus	2/556	17/18670	0.0896998	0.384443	0.327227	CREB1/MED1	2
825	index03	GO:0045721	negative regulation of gluconeogenesis	2/556	17/18670	0.0896998	0.384443	0.327227	CLK2/EP300	2
826	index03	GO:0048535	lymph node development	2/556	17/18670	0.0896998	0.384443	0.327227	FADD/POLB	2
827	index03	GO:0061952	midbody abscission	2/556	17/18670	0.0896998	0.384443	0.327227	CHMP4A/CHMP4B	2
828	index03	GO:0070242	thymocyte apoptotic process	2/556	17/18670	0.0896998	0.384443	0.327227	DFFA/ZC3H8	2
829	index03	GO:2000001	regulation of DNA damage checkpoint	2/556	17/18670	0.0896998	0.384443	0.327227	PPP1R10/WDR76	2
830	index03	GO:0033045	regulation of sister chromatid segregation	5/556	80/18670	0.0901962	0.386105	0.328641	ANAPC4/CENPF/CUL3/RB1/SMC5	5
831	index03	GO:0006007	glucose catabolic process	3/556	36/18670	0.0910515	0.387432	0.329771	FOXK1/FOXK2/TPI1	3
832	index03	GO:0034390	smooth muscle cell apoptotic process	3/556	36/18670	0.0910515	0.387432	0.329771	PDCD4/RBM10/SIRT1	3
833	index03	GO:0034391	regulation of smooth muscle cell apoptotic process	3/556	36/18670	0.0910515	0.387432	0.329771	PDCD4/RBM10/SIRT1	3
834	index03	GO:0051031	tRNA transport	3/556	36/18670	0.0910515	0.387432	0.329771	NUP50/NUP54/SSB	3
835	index03	GO:0051973	positive regulation of telomerase activity	3/556	36/18670	0.0910515	0.387432	0.329771	NAF1/PARN/PNKP	3
836	index03	GO:0071453	cellular response to oxygen levels	11/556	234/18670	0.0917599	0.38998	0.331939	ATP6V0D1/CLCA1/CUL2/DNMT3B/EP300/P4HB/PSMB4/PSMD7/PSME3/PSME4/SIRT1	11
837	index03	GO:1904029	regulation of cyclin-dependent protein kinase activity	6/556	106/18670	0.0968346	0.410287	0.349225	BCCIP/CDK7/FBXO7/HEXIM1/MNAT1/TFAP4	6
838	index03	GO:0006921	cellular component disassembly involved in execution phase of apoptosis	3/556	37/18670	0.0970001	0.410287	0.349225	DFFA/DFFB/NMNAT1	3
839	index03	GO:0033280	response to vitamin D	3/556	37/18670	0.0970001	0.410287	0.349225	MED1/SNW1/TRIM24	3
840	index03	GO:0071276	cellular response to cadmium ion	3/556	37/18670	0.0970001	0.410287	0.349225	DAXX/SOD1/SUMO1	3
841	index03	GO:0051702	interaction with symbiont	5/556	82/18670	0.0977055	0.41185	0.350554	EP300/GTF2B/NUCKS1/SNW1/TFAP4	5
842	index03	GO:1902883	negative regulation of response to oxidative stress	4/556	59/18670	0.0986358	0.41185	0.350554	BAG5/FBXO7/NONO/SIRT1	4
843	index03	GO:0006349	regulation of gene expression by genetic imprinting	2/556	18/18670	0.0989923	0.41185	0.350554	KDM1B/PCGF6	2
844	index03	GO:0007221	positive regulation of transcription of Notch receptor target	2/556	18/18670	0.0989923	0.41185	0.350554	EP300/SNW1	2
845	index03	GO:0007250	activation of NF-kappaB-inducing kinase activity	2/556	18/18670	0.0989923	0.41185	0.350554	TRAF4/ZFP91	2
846	index03	GO:0009200	deoxyribonucleoside triphosphate metabolic process	2/556	18/18670	0.0989923	0.41185	0.350554	DUT/TBPL1	2
847	index03	GO:0016446	somatic hypermutation of immunoglobulin genes	2/556	18/18670	0.0989923	0.41185	0.350554	PMS2/POLB	2
848	index03	GO:0030809	negative regulation of nucleotide biosynthetic process	2/556	18/18670	0.0989923	0.41185	0.350554	CBFA2T3/SIRT6	2
849	index03	GO:0031065	positive regulation of histone deacetylation	2/556	18/18670	0.0989923	0.41185	0.350554	AKAP8L/ING2	2
850	index03	GO:0042772	DNA damage response, signal transduction resulting in transcription	2/556	18/18670	0.0989923	0.41185	0.350554	SP100/TFAP4	2
851	index03	GO:0071318	cellular response to ATP	2/556	18/18670	0.0989923	0.41185	0.350554	PDXP/SOD1	2
852	index03	GO:1900372	negative regulation of purine nucleotide biosynthetic process	2/556	18/18670	0.0989923	0.41185	0.350554	CBFA2T3/SIRT6	2
853	index03	GO:1902165	regulation of intrinsic apoptotic signaling pathway in response to DNA damage by p53 class mediator	2/556	18/18670	0.0989923	0.41185	0.350554	ING2/SIRT1	2
854	index03	GO:1904872	regulation of telomerase RNA localization to Cajal body	2/556	18/18670	0.0989923	0.41185	0.350554	NAF1/PARN	2
855	index03	GO:0062014	negative regulation of small molecule metabolic process	6/556	107/18670	0.100164	0.416236	0.354288	CBFA2T3/CLK2/EP300/SIRT1/SIRT6/SOD1	6
856	index03	GO:0001825	blastocyst formation	3/556	38/18670	0.103102	0.426917	0.363379	CUL3/KDM4C/SUPT6H	3
857	index03	GO:0009225	nucleotide-sugar metabolic process	3/556	38/18670	0.103102	0.426917	0.363379	NANS/PARG/UGDH	3
858	index03	GO:0097064	ncRNA export from nucleus	3/556	38/18670	0.103102	0.426917	0.363379	NUP50/NUP54/SSB	3
859	index03	GO:0032515	negative regulation of phosphoprotein phosphatase activity	4/556	60/18670	0.103335	0.426917	0.363379	BOD1L1/PPME1/PPP1R10/SET	4
860	index03	GO:0051306	mitotic sister chromatid separation	4/556	60/18670	0.103335	0.426917	0.363379	ANAPC4/CENPF/CUL3/RB1	4
861	index03	GO:2000278	regulation of DNA biosynthetic process	6/556	108/18670	0.103553	0.427321	0.363723	ATR/NAF1/PARN/PNKP/RFC3/RFC4	6
862	index03	GO:0010507	negative regulation of autophagy	5/556	84/18670	0.10552	0.434934	0.370203	CHMP4A/CHMP4B/FOXK1/FOXK2/UBQLN4	5
863	index03	GO:0002566	somatic diversification of immune receptors via somatic mutation	2/556	19/18670	0.108539	0.441235	0.375567	PMS2/POLB	2
864	index03	GO:0021533	cell differentiation in hindbrain	2/556	19/18670	0.108539	0.441235	0.375567	GATA2/LDB1	2
865	index03	GO:0033189	response to vitamin A	2/556	19/18670	0.108539	0.441235	0.375567	DNMT3B/MAP1B	2
866	index03	GO:0035728	response to hepatocyte growth factor	2/556	19/18670	0.108539	0.441235	0.375567	CREB1/MED1	2
867	index03	GO:0042789	mRNA transcription by RNA polymerase II	2/556	19/18670	0.108539	0.441235	0.375567	MED1/SUPT6H	2
868	index03	GO:0072576	liver morphogenesis	2/556	19/18670	0.108539	0.441235	0.375567	CUL3/MED1	2
869	index03	GO:0090670	RNA localization to Cajal body	2/556	19/18670	0.108539	0.441235	0.375567	NAF1/PARN	2
870	index03	GO:0090671	telomerase RNA localization to Cajal body	2/556	19/18670	0.108539	0.441235	0.375567	NAF1/PARN	2
871	index03	GO:0090672	telomerase RNA localization	2/556	19/18670	0.108539	0.441235	0.375567	NAF1/PARN	2
872	index03	GO:0090685	RNA localization to nucleus	2/556	19/18670	0.108539	0.441235	0.375567	NAF1/PARN	2
873	index03	GO:1990182	exosomal secretion	2/556	19/18670	0.108539	0.441235	0.375567	COPS5/SDCBP	2
874	index03	GO:2000042	negative regulation of double-strand break repair via homologous recombination	2/556	19/18670	0.108539	0.441235	0.375567	RECQL5/UBQLN4	2
875	index03	GO:0009161	ribonucleoside monophosphate metabolic process	15/556	354/18670	0.109351	0.442009	0.376225	BEND3/CBFA2T3/CYC1/FOXK1/FOXK2/GMPS/NCOR1/NMNAT1/NUP50/NUP54/OGT/PARG/PRKAG1/SIRT6/TPI1	15
876	index03	GO:0010761	fibroblast migration	3/556	39/18670	0.109352	0.442009	0.376225	BAG4/HAS1/PML	3
877	index03	GO:0033146	regulation of intracellular estrogen receptor signaling pathway	3/556	39/18670	0.109352	0.442009	0.376225	CARM1/CBFB/MED1	3
878	index03	GO:0050775	positive regulation of dendrite morphogenesis	3/556	39/18670	0.109352	0.442009	0.376225	CUX1/RAB21/SS18L2	3
879	index03	GO:1902229	regulation of intrinsic apoptotic signaling pathway in response to DNA damage	3/556	39/18670	0.109352	0.442009	0.376225	ING2/PIAS4/SIRT1	3
880	index03	GO:0046677	response to antibiotic	14/556	327/18670	0.11195	0.451999	0.384728	APEX1/DAXX/ECT2/EHMT1/GOT2/KDM5B/POLB/RSRC1/SIRT1/SOD1/SPI1/TIMELESS/UBE3A/ZC3H8	14
881	index03	GO:0006521	regulation of cellular amino acid metabolic process	4/556	62/18670	0.113033	0.454304	0.38669	PSMB4/PSMD7/PSME3/PSME4	4
882	index03	GO:0032922	circadian regulation of gene expression	4/556	62/18670	0.113033	0.454304	0.38669	BHLHE40/OGT/PML/SIRT1	4
883	index03	GO:1904356	regulation of telomere maintenance via telomere lengthening	4/556	62/18670	0.113033	0.454304	0.38669	ATR/NAF1/PARN/PNKP	4
884	index03	GO:1905818	regulation of chromosome separation	4/556	62/18670	0.113033	0.454304	0.38669	ANAPC4/CENPF/CUL3/RB1	4
885	index03	GO:1902105	regulation of leukocyte differentiation	12/556	272/18670	0.114404	0.459298	0.390941	CBFB/CREB1/ESRRA/FADD/FBXO7/GATA2/METTL3/RB1/SOD1/TAL1/ZC3H8/ZFPM1	12
886	index03	GO:0000183	chromatin silencing at rDNA	3/556	40/18670	0.115743	0.462583	0.393737	BEND3/NAA40/SIRT1	3
887	index03	GO:0006734	NADH metabolic process	3/556	40/18670	0.115743	0.462583	0.393737	FOXK1/FOXK2/TPI1	3
888	index03	GO:0098760	response to interleukin-7	3/556	40/18670	0.115743	0.462583	0.393737	BRWD1/HDGF/P4HB	3
889	index03	GO:0098761	cellular response to interleukin-7	3/556	40/18670	0.115743	0.462583	0.393737	BRWD1/HDGF/P4HB	3
890	index03	GO:0035821	modification of morphology or physiology of other organism	8/556	164/18670	0.117402	0.467609	0.398015	CPSF4/EP300/GTF2B/HMGN2/NUCKS1/RXRA/SNW1/TFAP4	8
891	index03	GO:0090181	regulation of cholesterol metabolic process	4/556	63/18670	0.118027	0.467609	0.398015	NFYA/NFYC/POR/SOD1	4
892	index03	GO:0007095	mitotic G2 DNA damage checkpoint	2/556	20/18670	0.118317	0.467609	0.398015	CLSPN/DONSON	2
893	index03	GO:0009264	deoxyribonucleotide catabolic process	2/556	20/18670	0.118317	0.467609	0.398015	DUT/MBD4	2
894	index03	GO:0019370	leukotriene biosynthetic process	2/556	20/18670	0.118317	0.467609	0.398015	LTA4H/MGST3	2
895	index03	GO:0034393	positive regulation of smooth muscle cell apoptotic process	2/556	20/18670	0.118317	0.467609	0.398015	PDCD4/RBM10	2
896	index03	GO:0050860	negative regulation of T cell receptor signaling pathway	2/556	20/18670	0.118317	0.467609	0.398015	ELF1/PHPT1	2
897	index03	GO:0070932	histone H3 deacetylation	2/556	20/18670	0.118317	0.467609	0.398015	SIRT1/SIRT6	2
898	index03	GO:0097734	extracellular exosome biogenesis	2/556	20/18670	0.118317	0.467609	0.398015	COPS5/SDCBP	2
899	index03	GO:1903204	negative regulation of oxidative stress-induced neuron death	2/556	20/18670	0.118317	0.467609	0.398015	FBXO7/NONO	2
900	index03	GO:0001666	response to hypoxia	15/556	359/18670	0.118966	0.46965	0.399753	CBFA2T3/CLCA1/CREB1/CUL2/DNMT3B/EP300/ERCC3/P4HB/PIN1/PML/PSMB4/PSMD7/PSME3/PSME4/SIRT1	15
901	index03	GO:0007584	response to nutrient	10/556	219/18670	0.119974	0.473103	0.402692	CREB1/DNMT3B/MAP1B/MED1/OGT/PDXP/POR/SNW1/SOD1/TRIM24	10
902	index03	GO:2001242	regulation of intrinsic apoptotic signaling pathway	8/556	165/18670	0.120383	0.474191	0.403618	BAG5/ING2/NONO/P4HB/PIAS4/SIRT1/SOD1/VDAC2	8
903	index03	GO:0002223	stimulatory C-type lectin receptor signaling pathway	6/556	113/18670	0.121375	0.477042	0.406045	CUL1/EP300/PSMB4/PSMD7/PSME3/PSME4	6
904	index03	GO:0043244	regulation of protein complex disassembly	6/556	113/18670	0.121375	0.477042	0.406045	CAPG/MAP1B/OGFOD1/PDXP/SCAF4/UBQLN4	6
905	index03	GO:0035304	regulation of protein dephosphorylation	7/556	139/18670	0.121773	0.478077	0.406925	BOD1L1/PIN1/PPME1/PPP1R10/PPP2R5C/SET/VRK3	7
906	index03	GO:0006308	DNA catabolic process	3/556	41/18670	0.122272	0.479506	0.408142	DFFA/DFFB/NMNAT1	3
907	index03	GO:0036498	IRE1-mediated unfolded protein response	4/556	64/18670	0.123116	0.481752	0.410053	ATP6V0D1/COPS5/HDGF/TSPYL2	4
908	index03	GO:0060135	maternal process involved in female pregnancy	4/556	64/18670	0.123116	0.481752	0.410053	DAZAP1/MED1/RXRA/UBE2A	4
909	index03	GO:1903364	positive regulation of cellular protein catabolic process	7/556	140/18670	0.125115	0.489035	0.416252	ARIH1/AURKA/CBFA2T3/FBXO22/PIAS1/RAD23A/SUMO1	7
910	index03	GO:0032465	regulation of cytokinesis	5/556	89/18670	0.126341	0.492293	0.419026	AURKA/CUL3/ECT2/PDXP/PIN1	5
911	index03	GO:0035308	negative regulation of protein dephosphorylation	4/556	65/18670	0.128296	0.492293	0.419026	BOD1L1/PPME1/PPP1R10/SET	4
912	index03	GO:0045739	positive regulation of DNA repair	4/556	65/18670	0.128296	0.492293	0.419026	RNF168/SIRT1/TIMELESS/UIMC1	4
913	index03	GO:0050854	regulation of antigen receptor-mediated signaling pathway	4/556	65/18670	0.128296	0.492293	0.419026	CBFB/ELF1/ELF2/PHPT1	4
914	index03	GO:0009081	branched-chain amino acid metabolic process	2/556	21/18670	0.128304	0.492293	0.419026	MCCC1/MCCC2	2
915	index03	GO:0009083	branched-chain amino acid catabolic process	2/556	21/18670	0.128304	0.492293	0.419026	MCCC1/MCCC2	2
916	index03	GO:0017000	antibiotic biosynthetic process	2/556	21/18670	0.128304	0.492293	0.419026	KDM3A/SOD1	2
917	index03	GO:0019682	glyceraldehyde-3-phosphate metabolic process	2/556	21/18670	0.128304	0.492293	0.419026	TKT/TPI1	2
918	index03	GO:0036120	cellular response to platelet-derived growth factor stimulus	2/556	21/18670	0.128304	0.492293	0.419026	CREB1/HAS1	2
919	index03	GO:0039702	viral budding via host ESCRT complex	2/556	21/18670	0.128304	0.492293	0.419026	CHMP4A/CHMP4B	2
920	index03	GO:0042403	thyroid hormone metabolic process	2/556	21/18670	0.128304	0.492293	0.419026	CPQ/MED1	2
921	index03	GO:0046386	deoxyribose phosphate catabolic process	2/556	21/18670	0.128304	0.492293	0.419026	DUT/MBD4	2
922	index03	GO:0046827	positive regulation of protein export from nucleus	2/556	21/18670	0.128304	0.492293	0.419026	ANP32B/GTSE1	2
923	index03	GO:0048026	positive regulation of mRNA splicing, via spliceosome	2/556	21/18670	0.128304	0.492293	0.419026	DAZAP1/SNW1	2
924	index03	GO:0051383	kinetochore organization	2/556	21/18670	0.128304	0.492293	0.419026	CENPF/MIS12	2
925	index03	GO:0055093	response to hyperoxia	2/556	21/18670	0.128304	0.492293	0.419026	DNMT3B/POLB	2
926	index03	GO:2000269	regulation of fibroblast apoptotic process	2/556	21/18670	0.128304	0.492293	0.419026	CFDP1/CHD8	2
927	index03	GO:0009205	purine ribonucleoside triphosphate metabolic process	14/556	335/18670	0.128506	0.492537	0.419233	BEND3/CBFA2T3/CYC1/FOXK1/FOXK2/NCOR1/NMNAT1/NUP50/NUP54/OGT/PARG/PRKAG1/SIRT6/TPI1	14
928	index03	GO:0017145	stem cell division	3/556	42/18670	0.128932	0.493637	0.420169	CUL3/ING2/PRDM15	3
929	index03	GO:0051302	regulation of cell division	8/556	168/18670	0.129565	0.495525	0.421777	AURKA/CUL3/ECT2/GKN1/PDXP/PIN1/PRDM15/TAL1	8
930	index03	GO:0051304	chromosome separation	5/556	90/18670	0.130716	0.499393	0.425069	ANAPC4/CENPF/CUL3/RB1/RECQL5	5
931	index03	GO:0030307	positive regulation of cell growth	8/556	169/18670	0.132703	0.505525	0.430288	ADNP/EXOSC2/EXOSC4/EXOSC9/MAP1B/PIN1/SDCBP/SUPV3L1	8
932	index03	GO:0002220	innate immune response activating cell surface receptor signaling pathway	6/556	116/18670	0.132748	0.505525	0.430288	CUL1/EP300/PSMB4/PSMD7/PSME3/PSME4	6
933	index03	GO:1900180	regulation of protein localization to nucleus	6/556	116/18670	0.132748	0.505525	0.430288	ECT2/GTSE1/NUP54/PIN1/POLR1A/UBR5	6
934	index03	GO:0046626	regulation of insulin receptor signaling pathway	4/556	66/18670	0.133566	0.508096	0.432476	NCOA5/NUCKS1/OGT/SIRT1	4
935	index03	GO:0060333	interferon-gamma-mediated signaling pathway	5/556	91/18670	0.13516	0.513607	0.437167	MED1/PIAS1/PML/SP100/SUMO1	5
936	index03	GO:0033157	regulation of intracellular protein transport	10/556	225/18670	0.135956	0.516081	0.439274	AKAP8L/ANP32B/BAG4/ECT2/GTSE1/IWS1/NUP54/SP100/SUPT6H/UBR5	10
937	index03	GO:0010906	regulation of glucose metabolic process	6/556	117/18670	0.136649	0.517604	0.44057	CLK2/EP300/FOXK1/FOXK2/OGT/SIRT1	6
938	index03	GO:0043666	regulation of phosphoprotein phosphatase activity	6/556	117/18670	0.136649	0.517604	0.44057	BOD1L1/PPME1/PPP1R10/PPP2R5C/SET/VRK3	6
939	index03	GO:0007063	regulation of sister chromatid cohesion	2/556	22/18670	0.138478	0.519002	0.441759	RB1/SMC5	2
940	index03	GO:0021801	cerebral cortex radial glia guided migration	2/556	22/18670	0.138478	0.519002	0.441759	SUN1/SUN2	2
941	index03	GO:0022030	telencephalon glial cell migration	2/556	22/18670	0.138478	0.519002	0.441759	SUN1/SUN2	2
942	index03	GO:0033233	regulation of protein sumoylation	2/556	22/18670	0.138478	0.519002	0.441759	PIAS1/PIAS4	2
943	index03	GO:0036119	response to platelet-derived growth factor	2/556	22/18670	0.138478	0.519002	0.441759	CREB1/HAS1	2
944	index03	GO:0046628	positive regulation of insulin receptor signaling pathway	2/556	22/18670	0.138478	0.519002	0.441759	NUCKS1/SIRT1	2
945	index03	GO:0051195	negative regulation of cofactor metabolic process	2/556	22/18670	0.138478	0.519002	0.441759	CBFA2T3/SIRT6	2
946	index03	GO:0090312	positive regulation of protein deacetylation	2/556	22/18670	0.138478	0.519002	0.441759	AKAP8L/ING2	2
947	index03	GO:0140112	extracellular vesicle biogenesis	2/556	22/18670	0.138478	0.519002	0.441759	COPS5/SDCBP	2
948	index03	GO:1901798	positive regulation of signal transduction by p53 class mediator	2/556	22/18670	0.138478	0.519002	0.441759	ATR/HEXIM1	2
949	index03	GO:0042274	ribosomal small subunit biogenesis	4/556	67/18670	0.138924	0.520122	0.442713	LSM6/RPS21/SRFBP1/UTP23	4
950	index03	GO:0007179	transforming growth factor beta receptor signaling pathway	9/556	199/18670	0.140935	0.526544	0.448179	CREB1/EP300/ING2/PIN1/PML/SDCBP/SIRT1/SNW1/TRIM33	9
951	index03	GO:0035966	response to topologically incorrect protein	9/556	199/18670	0.140935	0.526544	0.448179	ATP6V0D1/COPS5/CUL3/DAXX/EP300/HDGF/HSPE1/STT3B/TSPYL2	9
952	index03	GO:0009199	ribonucleoside triphosphate metabolic process	14/556	341/18670	0.141789	0.528693	0.450008	BEND3/CBFA2T3/CYC1/FOXK1/FOXK2/NCOR1/NMNAT1/NUP50/NUP54/OGT/PARG/PRKAG1/SIRT6/TPI1	14
953	index03	GO:0036293	response to decreased oxygen levels	15/556	370/18670	0.141808	0.528693	0.450008	CBFA2T3/CLCA1/CREB1/CUL2/DNMT3B/EP300/ERCC3/P4HB/PIN1/PML/PSMB4/PSMD7/PSME3/PSME4/SIRT1	15
954	index03	GO:0045910	negative regulation of DNA recombination	3/556	44/18670	0.142622	0.531169	0.452115	RECQL5/TERF2IP/UBQLN4	3
955	index03	GO:0009144	purine nucleoside triphosphate metabolic process	14/556	342/18670	0.144074	0.536016	0.456241	BEND3/CBFA2T3/CYC1/FOXK1/FOXK2/NCOR1/NMNAT1/NUP50/NUP54/OGT/PARG/PRKAG1/SIRT6/TPI1	14
956	index03	GO:0033273	response to vitamin	5/556	93/18670	0.144244	0.536088	0.456303	DNMT3B/MAP1B/MED1/SNW1/TRIM24	5
957	index03	GO:0035264	multicellular organism growth	7/556	146/18670	0.146117	0.542247	0.461545	CREB1/EP300/KDM6A/RBBP6/SOD1/WDR48/XPA	7
958	index03	GO:0006790	sulfur compound metabolic process	15/556	372/18670	0.146207	0.542247	0.461545	BOLA2/DBI/DPEP1/MAT2A/MAT2B/MCCC1/MCCC2/METTL16/MGST3/OPLAH/PAPSS1/PCCA/SLC25A10/SOD1/UGDH	15
959	index03	GO:0022612	gland morphogenesis	6/556	120/18670	0.148666	0.547371	0.465906	CUL3/KDM5B/MED1/PML/POLB/RXRA	6
960	index03	GO:0007064	mitotic sister chromatid cohesion	2/556	23/18670	0.148821	0.547371	0.465906	RB1/SMC5	2
961	index03	GO:0009147	pyrimidine nucleoside triphosphate metabolic process	2/556	23/18670	0.148821	0.547371	0.465906	DUT/TBPL1	2
962	index03	GO:0009226	nucleotide-sugar biosynthetic process	2/556	23/18670	0.148821	0.547371	0.465906	NANS/UGDH	2
963	index03	GO:0010499	proteasomal ubiquitin-independent protein catabolic process	2/556	23/18670	0.148821	0.547371	0.465906	PSMB4/PSME4	2
964	index03	GO:0051152	positive regulation of smooth muscle cell differentiation	2/556	23/18670	0.148821	0.547371	0.465906	PIAS1/SIRT1	2
965	index03	GO:0071157	negative regulation of cell cycle arrest	2/556	23/18670	0.148821	0.547371	0.465906	HMGN5/TFAP4	2
966	index03	GO:1902254	negative regulation of intrinsic apoptotic signaling pathway by p53 class mediator	2/556	23/18670	0.148821	0.547371	0.465906	ING2/SIRT1	2
967	index03	GO:0051865	protein autoubiquitination	4/556	69/18670	0.14989	0.550163	0.468283	RNF220/UBE2A/UBE2T/UBE3A	4
968	index03	GO:0055008	cardiac muscle tissue morphogenesis	4/556	69/18670	0.14989	0.550163	0.468283	MED1/RXRA/SIRT6/ZFPM1	4
969	index03	GO:0043618	regulation of transcription from RNA polymerase II promoter in response to stress	6/556	121/18670	0.152775	0.560175	0.476804	CUL2/EP300/PSMB4/PSMD7/PSME3/PSME4	6
970	index03	GO:0033077	T cell differentiation in thymus	4/556	70/18670	0.155494	0.569555	0.484789	FADD/JMJD6/SOD1/ZC3H8	4
971	index03	GO:0006986	response to unfolded protein	8/556	176/18670	0.155738	0.569862	0.48505	ATP6V0D1/COPS5/DAXX/EP300/HDGF/HSPE1/STT3B/TSPYL2	8
972	index03	GO:0035265	organ growth	9/556	204/18670	0.156384	0.571637	0.48656	ARID2/CARM1/MEIS1/PIN1/POR/RXRA/SIRT6/SOD1/UBE3A	9
973	index03	GO:0060443	mammary gland morphogenesis	3/556	46/18670	0.156768	0.572452	0.487255	KDM5B/MED1/PML	3
974	index03	GO:0097327	response to antineoplastic agent	5/556	96/18670	0.158347	0.577624	0.491657	DAXX/DNMT3B/RECQL5/TFAP4/TIMELESS	5
975	index03	GO:0007097	nuclear migration	2/556	24/18670	0.159312	0.578178	0.492128	SUN1/SUN2	2
976	index03	GO:0033081	regulation of T cell differentiation in thymus	2/556	24/18670	0.159312	0.578178	0.492128	SOD1/ZC3H8	2
977	index03	GO:1900118	negative regulation of execution phase of apoptosis	2/556	24/18670	0.159312	0.578178	0.492128	DFFA/NMNAT1	2
978	index03	GO:1902410	mitotic cytokinetic process	2/556	24/18670	0.159312	0.578178	0.492128	CHMP4A/CHMP4B	2
979	index03	GO:1903010	regulation of bone development	2/556	24/18670	0.159312	0.578178	0.492128	CARM1/POR	2
980	index03	GO:0071479	cellular response to ionizing radiation	4/556	71/18670	0.161175	0.58434	0.497373	ATR/ECT2/NUCKS1/SIRT1	4
981	index03	GO:0071375	cellular response to peptide hormone stimulus	13/556	321/18670	0.163606	0.591557	0.503516	APEX1/ARID1B/ATP6V0D1/CREB1/ESRRA/MAP1B/MAX/NCOA5/NUCKS1/OGT/POR/RAB8A/SIRT1	13
982	index03	GO:0002204	somatic recombination of immunoglobulin genes involved in immune response	3/556	47/18670	0.163998	0.591557	0.503516	EXOSC6/RNF168/SUPT6H	3
983	index03	GO:0002208	somatic diversification of immunoglobulins involved in immune response	3/556	47/18670	0.163998	0.591557	0.503516	EXOSC6/RNF168/SUPT6H	3
984	index03	GO:0045190	isotype switching	3/556	47/18670	0.163998	0.591557	0.503516	EXOSC6/RNF168/SUPT6H	3
985	index03	GO:0070231	T cell apoptotic process	3/556	47/18670	0.163998	0.591557	0.503516	DFFA/FADD/ZC3H8	3
986	index03	GO:0019218	regulation of steroid metabolic process	6/556	124/18670	0.165398	0.596002	0.507299	NFYA/NFYC/POR/SF1/SIRT1/SOD1	6
987	index03	GO:0071456	cellular response to hypoxia	9/556	207/18670	0.166033	0.597524	0.508595	CLCA1/CUL2/EP300/P4HB/PSMB4/PSMD7/PSME3/PSME4/SIRT1	9
988	index03	GO:0030177	positive regulation of Wnt signaling pathway	8/556	179/18670	0.166156	0.597524	0.508595	PIN1/PRDM15/PSMB4/PSMD7/PSME3/PSME4/RNF220/UBR5	8
989	index03	GO:2001243	negative regulation of intrinsic apoptotic signaling pathway	5/556	98/18670	0.168049	0.603718	0.513867	BAG5/ING2/NONO/SIRT1/VDAC2	5
990	index03	GO:0009299	mRNA transcription	2/556	25/18670	0.169934	0.60926	0.518585	MED1/SUPT6H	2
991	index03	GO:0046755	viral budding	2/556	25/18670	0.169934	0.60926	0.518585	CHMP4A/CHMP4B	2
992	index03	GO:0031669	cellular response to nutrient levels	10/556	237/18670	0.171075	0.609937	0.519161	EHMT2/FBXO22/GABARAPL2/MAX/MED1/PDXP/SIRT1/SNW1/SOD1/TRIM24	10
993	index03	GO:0007595	lactation	3/556	48/18670	0.171325	0.609937	0.519161	CREB1/GOT2/MED1	3
994	index03	GO:0008089	anterograde axonal transport	3/556	48/18670	0.171325	0.609937	0.519161	KIF4A/RAB21/SOD1	3
995	index03	GO:0032648	regulation of interferon-beta production	3/556	48/18670	0.171325	0.609937	0.519161	CACTIN/POLR3C/POLR3F	3
996	index03	GO:0051150	regulation of smooth muscle cell differentiation	3/556	48/18670	0.171325	0.609937	0.519161	PDCD4/PIAS1/SIRT1	3
997	index03	GO:0051972	regulation of telomerase activity	3/556	48/18670	0.171325	0.609937	0.519161	NAF1/PARN/PNKP	3
998	index03	GO:0061014	positive regulation of mRNA catabolic process	3/556	48/18670	0.171325	0.609937	0.519161	METTL14/METTL16/METTL3	3
999	index03	GO:0006006	glucose metabolic process	9/556	209/18670	0.172619	0.613808	0.522456	CLK2/EP300/FOXK1/FOXK2/GOT2/OGT/SIRT1/SLC25A10/TPI1	9
1000	index03	GO:0043627	response to estrogen	4/556	73/18670	0.172758	0.613808	0.522456	ASH2L/EP300/RBBP5/TRIM24	4
1001	index03	GO:0048525	negative regulation of viral process	5/556	99/18670	0.172986	0.614004	0.522622	MORC2/PML/TFAP4/TRIM11/TRIM27	5
1002	index03	GO:0051402	neuron apoptotic process	10/556	239/18670	0.177316	0.628745	0.535169	ADNP/FADD/MAX/NMNAT1/NONO/PIN1/POLB/RB1/SET/SOD1	10
1003	index03	GO:0031668	cellular response to extracellular stimulus	11/556	268/18670	0.177737	0.629209	0.535564	ADNP/EHMT2/FBXO22/GABARAPL2/MAX/MED1/PDXP/SIRT1/SNW1/SOD1/TRIM24	11
1004	index03	GO:0061640	cytoskeleton-dependent cytokinesis	5/556	100/18670	0.177978	0.629209	0.535564	ANLN/CHMP4A/CHMP4B/ECT2/KIF4A	5
1005	index03	GO:0070498	interleukin-1-mediated signaling pathway	5/556	100/18670	0.177978	0.629209	0.535564	CUL1/PSMB4/PSMD7/PSME3/PSME4	5
1006	index03	GO:0043620	regulation of DNA-templated transcription in response to stress	6/556	127/18670	0.178446	0.630237	0.53644	CUL2/EP300/PSMB4/PSMD7/PSME3/PSME4	6
1007	index03	GO:0010506	regulation of autophagy	13/556	327/18670	0.179391	0.632944	0.538744	ATP6V0D1/CHMP4A/CHMP4B/EP300/FBXO7/FOXK1/FOXK2/PRKAG1/RAB8A/SIRT1/SUPT5H/UBQLN4/XPA	13
1008	index03	GO:0080111	DNA demethylation	2/556	26/18670	0.18067	0.634938	0.540441	APEX1/USP7	2
1009	index03	GO:1903203	regulation of oxidative stress-induced neuron death	2/556	26/18670	0.18067	0.634938	0.540441	FBXO7/NONO	2
1010	index03	GO:1903579	negative regulation of ATP metabolic process	2/556	26/18670	0.18067	0.634938	0.540441	CBFA2T3/SIRT6	2
1011	index03	GO:1904353	regulation of telomere capping	2/556	26/18670	0.18067	0.634938	0.540441	PNKP/USP7	2
1012	index03	GO:0019058	viral life cycle	13/556	328/18670	0.182091	0.639299	0.544153	CHMP4A/CHMP4B/HTATSF1/MORC2/NUCKS1/NUP50/NUP54/P4HB/PML/PPIE/RAD23A/TRIM11/TRIM27	13
1013	index03	GO:0051291	protein heterooligomerization	6/556	128/18670	0.182886	0.641454	0.545987	CPSF6/CPSF7/MAT2A/MCCC1/MCCC2/NUP54	6
1014	index03	GO:0001960	negative regulation of cytokine-mediated signaling pathway	4/556	75/18670	0.184618	0.644984	0.548992	CACTIN/METTL3/PIAS4/RNF113A	4
1015	index03	GO:0002479	antigen processing and presentation of exogenous peptide antigen via MHC class I, TAP-dependent	4/556	75/18670	0.184618	0.644984	0.548992	PSMB4/PSMD7/PSME3/PSME4	4
1016	index03	GO:0006695	cholesterol biosynthetic process	4/556	75/18670	0.184618	0.644984	0.548992	NFYA/NFYC/POR/SOD1	4
1017	index03	GO:0043242	negative regulation of protein complex disassembly	4/556	75/18670	0.184618	0.644984	0.548992	CAPG/MAP1B/SCAF4/UBQLN4	4
1018	index03	GO:0009948	anterior/posterior axis specification	3/556	50/18670	0.186248	0.647494	0.551128	AURKA/KDM6A/LDB1	3
1019	index03	GO:0010171	body morphogenesis	3/556	50/18670	0.186248	0.647494	0.551128	EP300/SSBP3/ZNF281	3
1020	index03	GO:0032608	interferon-beta production	3/556	50/18670	0.186248	0.647494	0.551128	CACTIN/POLR3C/POLR3F	3
1021	index03	GO:0043489	RNA stabilization	3/556	50/18670	0.186248	0.647494	0.551128	NAF1/PARN/RBM10	3
1022	index03	GO:1900087	positive regulation of G1/S transition of mitotic cell cycle	3/556	50/18670	0.186248	0.647494	0.551128	APEX1/CUL4B/MEPCE	3
1023	index03	GO:0007369	gastrulation	8/556	185/18670	0.187914	0.652648	0.555515	ARID1A/CUL3/KDM6A/LDB1/LEO1/RTF1/TAL1/UGDH	8
1024	index03	GO:0014706	striated muscle tissue development	15/556	390/18670	0.189033	0.655892	0.558276	ARID1A/ARID2/CENPF/CREB1/EP300/FBXO22/LEMD2/LUC7L/MED1/MEIS1/PIN1/RB1/RXRA/SIRT6/ZFPM1	15
1025	index03	GO:0007492	endoderm development	4/556	76/18670	0.190646	0.659558	0.561396	LDB1/LEO1/RTF1/SSBP3	4
1026	index03	GO:0019674	NAD metabolic process	4/556	76/18670	0.190646	0.659558	0.561396	FOXK1/FOXK2/NMNAT1/TPI1	4
1027	index03	GO:1902653	secondary alcohol biosynthetic process	4/556	76/18670	0.190646	0.659558	0.561396	NFYA/NFYC/POR/SOD1	4
1028	index03	GO:0031331	positive regulation of cellular catabolic process	14/556	361/18670	0.191167	0.659955	0.561735	ARIH1/AURKA/CBFA2T3/FBXO22/FBXO7/METTL14/METTL16/METTL3/PIAS1/RAD23A/SIRT1/SUMO1/SUPT5H/SUPV3L1	14
1029	index03	GO:0031167	rRNA methylation	2/556	27/18670	0.191504	0.659955	0.561735	METTL16/NSUN5	2
1030	index03	GO:0036475	neuron death in response to oxidative stress	2/556	27/18670	0.191504	0.659955	0.561735	FBXO7/NONO	2
1031	index03	GO:0071514	genetic imprinting	2/556	27/18670	0.191504	0.659955	0.561735	KDM1B/PCGF6	2
1032	index03	GO:0043467	regulation of generation of precursor metabolites and energy	7/556	158/18670	0.192647	0.66325	0.564539	CBFA2T3/NCOR1/NUP50/NUP54/OGT/PRKAG1/SIRT6	7
1033	index03	GO:0043281	regulation of cysteine-type endopeptidase activity involved in apoptotic process	9/556	215/18670	0.193077	0.663476	0.564732	ANP32B/DPEP1/FADD/HSPE1/PML/POR/SIRT1/TFAP4/TNFAIP8	9
1034	index03	GO:1902106	negative regulation of leukocyte differentiation	5/556	103/18670	0.19327	0.663476	0.564732	CBFB/FBXO7/GATA2/ZC3H8/ZFPM1	5
1035	index03	GO:0045088	regulation of innate immune response	17/556	452/18670	0.193758	0.663476	0.564732	CACTIN/CUL1/EP300/FADD/HEXIM1/MED1/METTL3/NONO/PIAS1/POLR3C/POLR3F/PQBP1/PSMB4/PSMD7/PSME3/PSME4/SUMO1	17
1036	index03	GO:0007566	embryo implantation	3/556	51/18670	0.193833	0.663476	0.564732	ARID1A/RXRA/SOD1	3
1037	index03	GO:0045599	negative regulation of fat cell differentiation	3/556	51/18670	0.193833	0.663476	0.564732	GATA2/SIRT1/ZFPM1	3
1038	index03	GO:0097366	response to bronchodilator	3/556	51/18670	0.193833	0.663476	0.564732	DPEP1/RGS10/SOD1	3
1039	index03	GO:0032386	regulation of intracellular transport	16/556	423/18670	0.196568	0.672191	0.572149	AKAP8L/ANP32B/BAG4/CPSF6/ECT2/GATA2/GTSE1/IWS1/MAP1B/NUP54/RAB21/RBM26/SP100/SUPT6H/UBR5/YIPF5	16
1040	index03	GO:0036294	cellular response to decreased oxygen levels	9/556	217/18670	0.20012	0.682368	0.580812	CLCA1/CUL2/EP300/P4HB/PSMB4/PSMD7/PSME3/PSME4/SIRT1	9
1041	index03	GO:0043393	regulation of protein binding	9/556	217/18670	0.20012	0.682368	0.580812	ADNP/AURKA/CARM1/EP300/GTF2F1/PIN1/PRMT8/TRAF4/ZFPM1	9
1042	index03	GO:0071241	cellular response to inorganic substance	9/556	217/18670	0.20012	0.682368	0.580812	CREB1/DAXX/DPEP1/ECT2/JUND/SOD1/SUMO1/TIMELESS/XRCC4	9
1043	index03	GO:0043280	positive regulation of cysteine-type endopeptidase activity involved in apoptotic process	6/556	132/18670	0.201068	0.683649	0.581902	ANP32B/FADD/HSPE1/PML/SIRT1/TFAP4	6
1044	index03	GO:0045598	regulation of fat cell differentiation	6/556	132/18670	0.201068	0.683649	0.581902	CARM1/CREB1/GATA2/SIRT1/TAF8/ZFPM1	6
1045	index03	GO:0051438	regulation of ubiquitin-protein transferase activity	3/556	52/18670	0.201493	0.683649	0.581902	BAG5/DCUN1D5/PIN1	3
1046	index03	GO:0001702	gastrulation with mouth forming second	2/556	28/18670	0.20242	0.683649	0.581902	LDB1/UGDH	2
1047	index03	GO:0033598	mammary gland epithelial cell proliferation	2/556	28/18670	0.20242	0.683649	0.581902	KDM5B/MED1	2
1048	index03	GO:0050858	negative regulation of antigen receptor-mediated signaling pathway	2/556	28/18670	0.20242	0.683649	0.581902	ELF1/PHPT1	2
1049	index03	GO:0051647	nucleus localization	2/556	28/18670	0.20242	0.683649	0.581902	SUN1/SUN2	2
1050	index03	GO:0070198	protein localization to chromosome, telomeric region	2/556	28/18670	0.20242	0.683649	0.581902	ATR/TERF2IP	2
1051	index03	GO:1900543	negative regulation of purine nucleotide metabolic process	2/556	28/18670	0.20242	0.683649	0.581902	CBFA2T3/SIRT6	2
1052	index03	GO:2000108	positive regulation of leukocyte apoptotic process	2/556	28/18670	0.20242	0.683649	0.581902	SIRT1/ZC3H8	2
1053	index03	GO:0072347	response to anesthetic	4/556	78/18670	0.202883	0.684562	0.58268	DNMT3B/FADD/GOT2/UBE3A	4
1054	index03	GO:0055017	cardiac muscle tissue growth	5/556	105/18670	0.203713	0.686709	0.584507	ARID2/MEIS1/PIN1/RXRA/SIRT6	5
1055	index03	GO:0035967	cellular response to topologically incorrect protein	7/556	161/18670	0.205121	0.690801	0.58799	ATP6V0D1/COPS5/CUL3/DAXX/EP300/HDGF/TSPYL2	7
1056	index03	GO:0071248	cellular response to metal ion	8/556	190/18670	0.206918	0.696193	0.592579	CREB1/DAXX/DPEP1/ECT2/JUND/SOD1/SUMO1/XRCC4	8
1057	index03	GO:0007052	mitotic spindle organization	5/556	106/18670	0.209004	0.702162	0.59766	AURKA/BCCIP/CHMP4B/KIF4A/SUN2	5
1058	index03	GO:0042590	antigen processing and presentation of exogenous peptide antigen via MHC class I	4/556	79/18670	0.209087	0.702162	0.59766	PSMB4/PSMD7/PSME3/PSME4	4
1059	index03	GO:0051321	meiotic cell cycle	10/556	249/18670	0.210034	0.70457	0.59971	AURKA/ING2/KIF18A/METTL3/PSMC3IP/RBM7/RPA1/SUN1/SUN2/ZNF318	10
1060	index03	GO:0006766	vitamin metabolic process	6/556	134/18670	0.210399	0.70457	0.59971	MCCC1/MCCC2/PCCA/PDXP/PIAS4/RXRA	6
1061	index03	GO:0046683	response to organophosphorus	6/556	134/18670	0.210399	0.70457	0.59971	APEX1/CARM1/JUND/PDXP/RFC3/SOD1	6
1062	index03	GO:0035690	cellular response to drug	14/556	369/18670	0.212951	0.709284	0.603722	APEX1/DAXX/DCPS/DNMT3B/DPEP1/ECT2/PDXP/RECQL5/RGS10/SIRT1/SOD1/SPI1/TFAP4/TIMELESS	14
1063	index03	GO:0000083	regulation of transcription involved in G1/S transition of mitotic cell cycle	2/556	29/18670	0.213404	0.709284	0.603722	POLA1/RB1	2
1064	index03	GO:0000395	mRNA 5'-splice site recognition	2/556	29/18670	0.213404	0.709284	0.603722	PRPF39/SFSWAP	2
1065	index03	GO:0006929	substrate-dependent cell migration	2/556	29/18670	0.213404	0.709284	0.603722	CUZD1/SDCBP	2
1066	index03	GO:0021799	cerebral cortex radially oriented cell migration	2/556	29/18670	0.213404	0.709284	0.603722	SUN1/SUN2	2
1067	index03	GO:0031365	N-terminal protein amino acid modification	2/556	29/18670	0.213404	0.709284	0.603722	EP300/NAA40	2
1068	index03	GO:0045980	negative regulation of nucleotide metabolic process	2/556	29/18670	0.213404	0.709284	0.603722	CBFA2T3/SIRT6	2
1069	index03	GO:2000171	negative regulation of dendrite development	2/556	29/18670	0.213404	0.709284	0.603722	CARM1/UBE3A	2
1070	index03	GO:0002763	positive regulation of myeloid leukocyte differentiation	3/556	54/18670	0.217018	0.719947	0.612798	CREB1/FADD/RB1	3
1071	index03	GO:0051290	protein heterotetramerization	3/556	54/18670	0.217018	0.719947	0.612798	CPSF6/CPSF7/NUP54	3
1072	index03	GO:0046394	carboxylic acid biosynthetic process	17/556	462/18670	0.218301	0.72353	0.615848	CBFA2T3/FOXK1/FOXK2/GOT2/HAS1/LTA4H/MGST3/NCOR1/NUP50/NUP54/OGT/PRKAG1/SEPHS1/SIRT1/SIRT6/TPI1/UGDH	17
1073	index03	GO:0046916	cellular transition metal ion homeostasis	5/556	108/18670	0.219717	0.726866	0.618687	ATP6V0D1/CAND1/CUL1/NEDD8/SOD1	5
1074	index03	GO:0051225	spindle assembly	5/556	108/18670	0.219717	0.726866	0.618687	AURKA/BCCIP/CHMP4B/KIF4A/NCOR1	5
1075	index03	GO:0016053	organic acid biosynthetic process	17/556	463/18670	0.22083	0.729868	0.621242	CBFA2T3/FOXK1/FOXK2/GOT2/HAS1/LTA4H/MGST3/NCOR1/NUP50/NUP54/OGT/PRKAG1/SEPHS1/SIRT1/SIRT6/TPI1/UGDH	17
1076	index03	GO:0016126	sterol biosynthetic process	4/556	81/18670	0.221653	0.729873	0.621246	NFYA/NFYC/POR/SOD1	4
1077	index03	GO:0033238	regulation of cellular amine metabolic process	4/556	81/18670	0.221653	0.729873	0.621246	PSMB4/PSMD7/PSME3/PSME4	4
1078	index03	GO:0060761	negative regulation of response to cytokine stimulus	4/556	81/18670	0.221653	0.729873	0.621246	CACTIN/METTL3/PIAS4/RNF113A	4
1079	index03	GO:1902930	regulation of alcohol biosynthetic process	4/556	81/18670	0.221653	0.729873	0.621246	NFYA/NFYC/POR/SOD1	4
1080	index03	GO:0045444	fat cell differentiation	9/556	223/18670	0.221871	0.729914	0.621282	CARM1/CREB1/EP300/GATA2/MED1/PIAS1/SIRT1/TAF8/ZFPM1	9
1081	index03	GO:0010586	miRNA metabolic process	2/556	30/18670	0.224442	0.731602	0.622718	DGCR8/PARN	2
1082	index03	GO:0032728	positive regulation of interferon-beta production	2/556	30/18670	0.224442	0.731602	0.622718	POLR3C/POLR3F	2
1083	index03	GO:0036258	multivesicular body assembly	2/556	30/18670	0.224442	0.731602	0.622718	CHMP4A/CHMP4B	2
1084	index03	GO:0043171	peptide catabolic process	2/556	30/18670	0.224442	0.731602	0.622718	CPQ/LTA4H	2
1085	index03	GO:0046596	regulation of viral entry into host cell	2/556	30/18670	0.224442	0.731602	0.622718	P4HB/TRIM11	2
1086	index03	GO:0071549	cellular response to dexamethasone stimulus	2/556	30/18670	0.224442	0.731602	0.622718	DNMT3B/TFAP4	2
1087	index03	GO:0016233	telomere capping	3/556	55/18670	0.224871	0.731602	0.622718	PNKP/TERF2IP/USP7	3
1088	index03	GO:0032781	positive regulation of ATPase activity	3/556	55/18670	0.224871	0.731602	0.622718	DNAJC1/GABARAPL2/SUMO1	3
1089	index03	GO:0042220	response to cocaine	3/556	55/18670	0.224871	0.731602	0.622718	DNMT3B/FADD/UBE3A	3
1090	index03	GO:0042306	regulation of protein import into nucleus	3/556	55/18670	0.224871	0.731602	0.622718	ECT2/NUP54/UBR5	3
1091	index03	GO:0045620	negative regulation of lymphocyte differentiation	3/556	55/18670	0.224871	0.731602	0.622718	CBFB/FBXO7/ZC3H8	3
1092	index03	GO:0046456	icosanoid biosynthetic process	3/556	55/18670	0.224871	0.731602	0.622718	LTA4H/MGST3/SIRT1	3
1093	index03	GO:1901214	regulation of neuron death	12/556	313/18670	0.225061	0.731602	0.622718	ADNP/CHMP4A/CHMP4B/CREB1/DAXX/FBXO7/NMNAT1/NONO/PIN1/SET/SIRT1/SOD1	12
1094	index03	GO:0060415	muscle tissue morphogenesis	4/556	82/18670	0.228009	0.740509	0.630299	MED1/RXRA/SIRT6/ZFPM1	4
1095	index03	GO:0043434	response to peptide hormone	16/556	436/18670	0.230126	0.746701	0.63557	APEX1/ARID1B/ATP6V0D1/CREB1/CYC1/ESRRA/GOT2/JUND/MAP1B/MAX/NCOA5/NUCKS1/OGT/POR/RAB8A/SIRT1	16
1096	index03	GO:0002381	immunoglobulin production involved in immunoglobulin mediated immune response	3/556	56/18670	0.23278	0.752525	0.640528	EXOSC6/RNF168/SUPT6H	3
1097	index03	GO:0006749	glutathione metabolic process	3/556	56/18670	0.23278	0.752525	0.640528	DPEP1/OPLAH/SOD1	3
1098	index03	GO:0010332	response to gamma radiation	3/556	56/18670	0.23278	0.752525	0.640528	ATR/PML/POLB	3
1099	index03	GO:0090307	mitotic spindle assembly	3/556	56/18670	0.23278	0.752525	0.640528	BCCIP/CHMP4B/KIF4A	3
1100	index03	GO:0042326	negative regulation of phosphorylation	17/556	468/18670	0.233664	0.752525	0.640528	CACTIN/CBFA2T3/FBXO7/HEXIM1/LEMD2/NCOR1/PDCD4/PIN1/PRDM15/RB1/SIRT1/SIRT6/TERF2IP/TFAP4/TRIM27/VRK3/ZGPAT	17
1101	index03	GO:0031667	response to nutrient levels	18/556	499/18670	0.234236	0.752525	0.640528	CREB1/DNMT3B/EHMT2/FBXO22/FOXK1/FOXK2/GABARAPL2/MAP1B/MAX/MED1/OGT/PDXP/POR/SIRT1/SIRT6/SNW1/SOD1/TRIM24	18
1102	index03	GO:0048145	regulation of fibroblast proliferation	4/556	83/18670	0.234411	0.752525	0.640528	CREB1/MORC3/PML/SIRT6	4
1103	index03	GO:0010952	positive regulation of peptidase activity	8/556	197/18670	0.234717	0.752525	0.640528	ANP32B/FADD/HSPE1/PML/PSME3/PSME4/SIRT1/TFAP4	8
1104	index03	GO:0060828	regulation of canonical Wnt signaling pathway	11/556	286/18670	0.234722	0.752525	0.640528	CHD8/CUL3/PIN1/PRDM15/PSMB4/PSMD7/PSME3/PSME4/RNF220/TLE3/UBR5	11
1105	index03	GO:0010165	response to X-ray	2/556	31/18670	0.235522	0.752525	0.640528	NUCKS1/XRCC4	2
1106	index03	GO:0010458	exit from mitosis	2/556	31/18670	0.235522	0.752525	0.640528	ANLN/CHMP4B	2
1107	index03	GO:0010762	regulation of fibroblast migration	2/556	31/18670	0.235522	0.752525	0.640528	BAG4/HAS1	2
1108	index03	GO:0033198	response to ATP	2/556	31/18670	0.235522	0.752525	0.640528	PDXP/SOD1	2
1109	index03	GO:0036257	multivesicular body organization	2/556	31/18670	0.235522	0.752525	0.640528	CHMP4A/CHMP4B	2
1110	index03	GO:1902230	negative regulation of intrinsic apoptotic signaling pathway in response to DNA damage	2/556	31/18670	0.235522	0.752525	0.640528	ING2/SIRT1	2
1111	index03	GO:1902253	regulation of intrinsic apoptotic signaling pathway by p53 class mediator	2/556	31/18670	0.235522	0.752525	0.640528	ING2/SIRT1	2
1112	index03	GO:1902895	positive regulation of pri-miRNA transcription by RNA polymerase II	2/556	31/18670	0.235522	0.752525	0.640528	GATA2/SPI1	2
1113	index03	GO:0060537	muscle tissue development	15/556	408/18670	0.237185	0.757158	0.644471	ARID1A/ARID2/CENPF/CREB1/EP300/FBXO22/LEMD2/LUC7L/MED1/MEIS1/PIN1/RB1/RXRA/SIRT6/ZFPM1	15
1114	index03	GO:0034620	cellular response to unfolded protein	6/556	140/18670	0.239251	0.763069	0.649502	ATP6V0D1/COPS5/DAXX/EP300/HDGF/TSPYL2	6
1115	index03	GO:0019320	hexose catabolic process	3/556	57/18670	0.240737	0.766809	0.652686	FOXK1/FOXK2/TPI1	3
1116	index03	GO:0048144	fibroblast proliferation	4/556	84/18670	0.240855	0.766809	0.652686	CREB1/MORC3/PML/SIRT6	4
1117	index03	GO:0043279	response to alkaloid	5/556	112/18670	0.241623	0.767878	0.653595	DNMT3B/FADD/GOT2/RECQL5/UBE3A	5
1118	index03	GO:0060419	heart growth	5/556	112/18670	0.241623	0.767878	0.653595	ARID2/MEIS1/PIN1/RXRA/SIRT6	5
1119	index03	GO:0007517	muscle organ development	15/556	410/18670	0.242825	0.771008	0.65626	CENPF/CREB1/EP300/FBXO22/FOXK1/LEMD2/LUC7L/MED1/MEIS1/PIN1/RB1/RXRA/SIRT1/SIRT6/ZFPM1	15
1120	index03	GO:0001975	response to amphetamine	2/556	32/18670	0.24663	0.773947	0.658761	RGS10/SOD1	2
1121	index03	GO:0035510	DNA dealkylation	2/556	32/18670	0.24663	0.773947	0.658761	APEX1/USP7	2
1122	index03	GO:0046685	response to arsenic-containing substance	2/556	32/18670	0.24663	0.773947	0.658761	DAXX/SRRT	2
1123	index03	GO:0071353	cellular response to interleukin-4	2/556	32/18670	0.24663	0.773947	0.658761	MCM2/PML	2
1124	index03	GO:1901976	regulation of cell cycle checkpoint	2/556	32/18670	0.24663	0.773947	0.658761	PPP1R10/WDR76	2
1125	index03	GO:0046620	regulation of organ growth	5/556	113/18670	0.24719	0.773947	0.658761	CARM1/MEIS1/PIN1/POR/SOD1	5
1126	index03	GO:0060964	regulation of gene silencing by miRNA	5/556	113/18670	0.24719	0.773947	0.658761	NCOR1/NUP50/NUP54/POLR2D/POLR2K	5
1127	index03	GO:1903901	negative regulation of viral life cycle	4/556	85/18670	0.24734	0.773947	0.658761	MORC2/PML/TRIM11/TRIM27	4
1128	index03	GO:0045089	positive regulation of innate immune response	14/556	381/18670	0.247537	0.773947	0.658761	CACTIN/CUL1/EP300/FADD/HEXIM1/MED1/NONO/POLR3C/POLR3F/PQBP1/PSMB4/PSMD7/PSME3/PSME4	14
1129	index03	GO:0016241	regulation of macroautophagy	7/556	171/18670	0.248736	0.773947	0.658761	ATP6V0D1/CHMP4A/CHMP4B/PRKAG1/SIRT1/SUPT5H/UBQLN4	7
1130	index03	GO:0098930	axonal transport	3/556	58/18670	0.248739	0.773947	0.658761	KIF4A/RAB21/SOD1	3
1131	index03	GO:1904589	regulation of protein import	3/556	58/18670	0.248739	0.773947	0.658761	ECT2/NUP54/UBR5	3
1132	index03	GO:0006919	activation of cysteine-type endopeptidase activity involved in apoptotic process	4/556	86/18670	0.253862	0.773947	0.658761	ANP32B/FADD/HSPE1/PML	4
1133	index03	GO:0030879	mammary gland development	6/556	143/18670	0.254105	0.773947	0.658761	CREB1/GOT2/HOXB9/KDM5B/MED1/PML	6
1134	index03	GO:0106106	cold-induced thermogenesis	6/556	143/18670	0.254105	0.773947	0.658761	EHMT1/KDM3A/OGT/RB1/SIRT6/TLE3	6
1135	index03	GO:0120161	regulation of cold-induced thermogenesis	6/556	143/18670	0.254105	0.773947	0.658761	EHMT1/KDM3A/OGT/RB1/SIRT6/TLE3	6
1136	index03	GO:0009410	response to xenobiotic stimulus	11/556	292/18670	0.255131	0.773947	0.658761	DNMT3B/DPEP1/FADD/GOT2/MGST3/POR/RB1/RGS10/SOD1/TFAP4/UBE3A	11
1137	index03	GO:0006575	cellular modified amino acid metabolic process	8/556	202/18670	0.255324	0.773947	0.658761	CPQ/DPEP1/GOT2/MED1/OPLAH/P4HB/POR/SOD1	8
1138	index03	GO:0043388	positive regulation of DNA binding	3/556	59/18670	0.25678	0.773947	0.658761	EP300/GTF2B/RB1	3
1139	index03	GO:1902369	negative regulation of RNA catabolic process	3/556	59/18670	0.25678	0.773947	0.658761	NAF1/PARN/RBM10	3
1140	index03	GO:0006891	intra-Golgi vesicle-mediated transport	2/556	33/18670	0.257756	0.773947	0.658761	CUX1/GABARAPL2	2
1141	index03	GO:0014072	response to isoquinoline alkaloid	2/556	33/18670	0.257756	0.773947	0.658761	FADD/GOT2	2
1142	index03	GO:0018279	protein N-linked glycosylation via asparagine	2/556	33/18670	0.257756	0.773947	0.658761	DPM1/STT3B	2
1143	index03	GO:0043278	response to morphine	2/556	33/18670	0.257756	0.773947	0.658761	FADD/GOT2	2
1144	index03	GO:0045191	regulation of isotype switching	2/556	33/18670	0.257756	0.773947	0.658761	EXOSC6/SUPT6H	2
1145	index03	GO:0048536	spleen development	2/556	33/18670	0.257756	0.773947	0.658761	FADD/POLB	2
1146	index03	GO:0051443	positive regulation of ubiquitin-protein transferase activity	2/556	33/18670	0.257756	0.773947	0.658761	DCUN1D5/PIN1	2
1147	index03	GO:0070232	regulation of T cell apoptotic process	2/556	33/18670	0.257756	0.773947	0.658761	FADD/ZC3H8	2
1148	index03	GO:1901797	negative regulation of signal transduction by p53 class mediator	2/556	33/18670	0.257756	0.773947	0.658761	ING2/SIRT1	2
1149	index03	GO:1901653	cellular response to peptide	14/556	385/18670	0.259524	0.773947	0.658761	APEX1/ARID1B/ATP6V0D1/CREB1/ESRRA/MAP1B/MAX/NCOA5/NUCKS1/OGT/POR/RAB8A/SIRT1/TIMELESS	14
1150	index03	GO:0048738	cardiac muscle tissue development	9/556	233/18670	0.259973	0.773947	0.658761	ARID1A/ARID2/CREB1/MED1/MEIS1/PIN1/RXRA/SIRT6/ZFPM1	9
1151	index03	GO:0051781	positive regulation of cell division	4/556	87/18670	0.26042	0.773947	0.658761	CUL3/ECT2/GKN1/TAL1	4
1152	index03	GO:0000012	single strand break repair	1/556	10/18670	0.260959	0.773947	0.658761	SIRT1	1
1153	index03	GO:0000338	protein deneddylation	1/556	10/18670	0.260959	0.773947	0.658761	COPS5	1
1154	index03	GO:0003183	mitral valve morphogenesis	1/556	10/18670	0.260959	0.773947	0.658761	ZFPM1	1
1155	index03	GO:0006285	base-excision repair, AP site formation	1/556	10/18670	0.260959	0.773947	0.658761	MBD4	1
1156	index03	GO:0006930	substrate-dependent cell migration, cell extension	1/556	10/18670	0.260959	0.773947	0.658761	SDCBP	1
1157	index03	GO:0009157	deoxyribonucleoside monophosphate biosynthetic process	1/556	10/18670	0.260959	0.773947	0.658761	DUT	1
1158	index03	GO:0010587	miRNA catabolic process	1/556	10/18670	0.260959	0.773947	0.658761	PARN	1
1159	index03	GO:0010944	negative regulation of transcription by competitive promoter binding	1/556	10/18670	0.260959	0.773947	0.658761	CREB1	1
1160	index03	GO:0015937	coenzyme A biosynthetic process	1/556	10/18670	0.260959	0.773947	0.658761	COASY	1
1161	index03	GO:0018026	peptidyl-lysine monomethylation	1/556	10/18670	0.260959	0.773947	0.658761	EHMT1	1
1162	index03	GO:0021694	cerebellar Purkinje cell layer formation	1/556	10/18670	0.260959	0.773947	0.658761	LDB1	1
1163	index03	GO:0021877	forebrain neuron fate commitment	1/556	10/18670	0.260959	0.773947	0.658761	GATA2	1
1164	index03	GO:0031848	protection from non-homologous end joining at telomere	1/556	10/18670	0.260959	0.773947	0.658761	TERF2IP	1
1165	index03	GO:0032525	somite rostral/caudal axis specification	1/556	10/18670	0.260959	0.773947	0.658761	KDM6A	1
1166	index03	GO:0033210	leptin-mediated signaling pathway	1/556	10/18670	0.260959	0.773947	0.658761	SIRT1	1
1167	index03	GO:0033483	gas homeostasis	1/556	10/18670	0.260959	0.773947	0.658761	ADNP	1
1168	index03	GO:0034085	establishment of sister chromatid cohesion	1/556	10/18670	0.260959	0.773947	0.658761	RB1	1
1169	index03	GO:0034378	chylomicron assembly	1/556	10/18670	0.260959	0.773947	0.658761	P4HB	1
1170	index03	GO:0035520	monoubiquitinated protein deubiquitination	1/556	10/18670	0.260959	0.773947	0.658761	USP7	1
1171	index03	GO:0035865	cellular response to potassium ion	1/556	10/18670	0.260959	0.773947	0.658761	SOD1	1
1172	index03	GO:0044359	modulation of molecular function in other organism	1/556	10/18670	0.260959	0.773947	0.658761	NUCKS1	1
1173	index03	GO:0044557	relaxation of smooth muscle	1/556	10/18670	0.260959	0.773947	0.658761	SOD1	1
1174	index03	GO:0045348	positive regulation of MHC class II biosynthetic process	1/556	10/18670	0.260959	0.773947	0.658761	SIRT1	1
1175	index03	GO:0045876	positive regulation of sister chromatid cohesion	1/556	10/18670	0.260959	0.773947	0.658761	SMC5	1
1176	index03	GO:0048570	notochord morphogenesis	1/556	10/18670	0.260959	0.773947	0.658761	KDM6A	1
1177	index03	GO:0051231	spindle elongation	1/556	10/18670	0.260959	0.773947	0.658761	KIF4A	1
1178	index03	GO:0051255	spindle midzone assembly	1/556	10/18670	0.260959	0.773947	0.658761	KIF4A	1
1179	index03	GO:0052205	modulation of molecular function in other organism involved in symbiotic interaction	1/556	10/18670	0.260959	0.773947	0.658761	NUCKS1	1
1180	index03	GO:0060033	anatomical structure regression	1/556	10/18670	0.260959	0.773947	0.658761	SPI1	1
1181	index03	GO:0060281	regulation of oocyte development	1/556	10/18670	0.260959	0.773947	0.658761	AURKA	1
1182	index03	GO:0070099	regulation of chemokine-mediated signaling pathway	1/556	10/18670	0.260959	0.773947	0.658761	RNF113A	1
1183	index03	GO:0070341	fat cell proliferation	1/556	10/18670	0.260959	0.773947	0.658761	GATA2	1
1184	index03	GO:0070344	regulation of fat cell proliferation	1/556	10/18670	0.260959	0.773947	0.658761	GATA2	1
1185	index03	GO:0075522	IRES-dependent viral translational initiation	1/556	10/18670	0.260959	0.773947	0.658761	SSB	1
1186	index03	GO:0090030	regulation of steroid hormone biosynthetic process	1/556	10/18670	0.260959	0.773947	0.658761	POR	1
1187	index03	GO:0090205	positive regulation of cholesterol metabolic process	1/556	10/18670	0.260959	0.773947	0.658761	POR	1
1188	index03	GO:0098722	asymmetric stem cell division	1/556	10/18670	0.260959	0.773947	0.658761	ING2	1
1189	index03	GO:0098734	macromolecule depalmitoylation	1/556	10/18670	0.260959	0.773947	0.658761	LYPLA2	1
1190	index03	GO:1902237	positive regulation of endoplasmic reticulum stress-induced intrinsic apoptotic signaling pathway	1/556	10/18670	0.260959	0.773947	0.658761	SIRT1	1
1191	index03	GO:1902915	negative regulation of protein polyubiquitination	1/556	10/18670	0.260959	0.773947	0.658761	UBR5	1
1192	index03	GO:1903332	regulation of protein folding	1/556	10/18670	0.260959	0.773947	0.658761	BAG5	1
1193	index03	GO:1903799	negative regulation of production of miRNAs involved in gene silencing by miRNA	1/556	10/18670	0.260959	0.773947	0.658761	NCOR1	1
1194	index03	GO:1905879	regulation of oogenesis	1/556	10/18670	0.260959	0.773947	0.658761	AURKA	1
1195	index03	GO:1990416	cellular response to brain-derived neurotrophic factor stimulus	1/556	10/18670	0.260959	0.773947	0.658761	UBE3A	1
1196	index03	GO:2000035	regulation of stem cell division	1/556	10/18670	0.260959	0.773947	0.658761	PRDM15	1
1197	index03	GO:2000109	regulation of macrophage apoptotic process	1/556	10/18670	0.260959	0.773947	0.658761	SIRT1	1
1198	index03	GO:2000480	negative regulation of cAMP-dependent protein kinase activity	1/556	10/18670	0.260959	0.773947	0.658761	SIRT1	1
1199	index03	GO:0071901	negative regulation of protein serine/threonine kinase activity	6/556	145/18670	0.264145	0.782743	0.666248	FBXO7/HEXIM1/PDCD4/RB1/SIRT1/TFAP4	6
1200	index03	GO:1902808	positive regulation of cell cycle G1/S phase transition	3/556	60/18670	0.264856	0.784194	0.667483	APEX1/CUL4B/MEPCE	3
1201	index03	GO:0006767	water-soluble vitamin metabolic process	4/556	88/18670	0.26701	0.788599	0.671233	MCCC1/MCCC2/PCCA/PDXP	4
1202	index03	GO:0032088	negative regulation of NF-kappaB transcription factor activity	4/556	88/18670	0.26701	0.788599	0.671233	CACTIN/PIAS4/SIRT1/USP7	4
1203	index03	GO:0048644	muscle organ morphogenesis	4/556	88/18670	0.26701	0.788599	0.671233	MED1/RXRA/SIRT6/ZFPM1	4
1204	index03	GO:0018196	peptidyl-asparagine modification	2/556	34/18670	0.268888	0.790861	0.673158	DPM1/STT3B	2
1205	index03	GO:0033120	positive regulation of RNA splicing	2/556	34/18670	0.268888	0.790861	0.673158	DAZAP1/SNW1	2
1206	index03	GO:0043516	regulation of DNA damage response, signal transduction by p53 class mediator	2/556	34/18670	0.268888	0.790861	0.673158	ATR/SIRT1	2
1207	index03	GO:0060795	cell fate commitment involved in formation of primary germ layer	2/556	34/18670	0.268888	0.790861	0.673158	LEO1/RTF1	2
1208	index03	GO:0070670	response to interleukin-4	2/556	34/18670	0.268888	0.790861	0.673158	MCM2/PML	2
1209	index03	GO:0060147	regulation of posttranscriptional gene silencing	5/556	117/18670	0.269771	0.791493	0.673696	NCOR1/NUP50/NUP54/POLR2D/POLR2K	5
1210	index03	GO:0060966	regulation of gene silencing by RNA	5/556	117/18670	0.269771	0.791493	0.673696	NCOR1/NUP50/NUP54/POLR2D/POLR2K	5
1211	index03	GO:1901222	regulation of NIK/NF-kappaB signaling	5/556	117/18670	0.269771	0.791493	0.673696	EP300/PDCD4/TERF2IP/TRAF4/ZFP91	5
1212	index03	GO:2001244	positive regulation of intrinsic apoptotic signaling pathway	3/556	61/18670	0.272962	0.796694	0.678123	PIAS4/SIRT1/SOD1	3
1213	index03	GO:0043524	negative regulation of neuron apoptotic process	6/556	147/18670	0.274286	0.796694	0.678123	ADNP/NMNAT1/NONO/PIN1/SET/SOD1	6
1214	index03	GO:0071236	cellular response to antibiotic	6/556	147/18670	0.274286	0.796694	0.678123	APEX1/DAXX/ECT2/SIRT1/SPI1/TIMELESS	6
1215	index03	GO:0045047	protein targeting to ER	5/556	118/18670	0.275487	0.796694	0.678123	CHMP4A/CHMP4B/RPS21/SEC61A1/SEC61G	5
1216	index03	GO:0000462	maturation of SSU-rRNA from tricistronic rRNA transcript (SSU-rRNA, 5.8S rRNA, LSU-rRNA)	2/556	35/18670	0.280017	0.796694	0.678123	RPS21/UTP23	2
1217	index03	GO:0001893	maternal placenta development	2/556	35/18670	0.280017	0.796694	0.678123	DAZAP1/RXRA	2
1218	index03	GO:0033144	negative regulation of intracellular steroid hormone receptor signaling pathway	2/556	35/18670	0.280017	0.796694	0.678123	NCOR1/SIRT1	2
1219	index03	GO:0033363	secretory granule organization	2/556	35/18670	0.280017	0.796694	0.678123	CREB1/TBPL1	2
1220	index03	GO:0048333	mesodermal cell differentiation	2/556	35/18670	0.280017	0.796694	0.678123	KDM6A/TAL1	2
1221	index03	GO:2000785	regulation of autophagosome assembly	2/556	35/18670	0.280017	0.796694	0.678123	CHMP4A/CHMP4B	2
1222	index03	GO:0009896	positive regulation of catabolic process	15/556	423/18670	0.28071	0.796694	0.678123	ARIH1/AURKA/CBFA2T3/CUL4B/FBXO22/FBXO7/METTL14/METTL16/METTL3/PIAS1/RAD23A/SIRT1/SUMO1/SUPT5H/SUPV3L1	15
1223	index03	GO:0010950	positive regulation of endopeptidase activity	7/556	178/18670	0.280812	0.796694	0.678123	ANP32B/FADD/HSPE1/PML/PSME3/SIRT1/TFAP4	7
1224	index03	GO:0090090	negative regulation of canonical Wnt signaling pathway	7/556	178/18670	0.280812	0.796694	0.678123	CHD8/CUL3/PSMB4/PSMD7/PSME3/PSME4/TLE3	7
1225	index03	GO:0006220	pyrimidine nucleotide metabolic process	3/556	62/18670	0.281094	0.796694	0.678123	DUT/MBD4/TBPL1	3
1226	index03	GO:0051898	negative regulation of protein kinase B signaling	3/556	62/18670	0.281094	0.796694	0.678123	LEMD2/PPP2R5C/SIRT1	3
1227	index03	GO:0000491	small nucleolar ribonucleoprotein complex assembly	1/556	11/18670	0.28298	0.796694	0.678123	NAF1	1
1228	index03	GO:0003174	mitral valve development	1/556	11/18670	0.28298	0.796694	0.678123	ZFPM1	1
1229	index03	GO:0006702	androgen biosynthetic process	1/556	11/18670	0.28298	0.796694	0.678123	MED1	1
1230	index03	GO:0009113	purine nucleobase biosynthetic process	1/556	11/18670	0.28298	0.796694	0.678123	GMPS	1
1231	index03	GO:0010172	embryonic body morphogenesis	1/556	11/18670	0.28298	0.796694	0.678123	ZNF281	1
1232	index03	GO:0031442	positive regulation of mRNA 3'-end processing	1/556	11/18670	0.28298	0.796694	0.678123	LEO1	1
1233	index03	GO:0031915	positive regulation of synaptic plasticity	1/556	11/18670	0.28298	0.796694	0.678123	MAP1B	1
1234	index03	GO:0032060	bleb assembly	1/556	11/18670	0.28298	0.796694	0.678123	ANLN	1
1235	index03	GO:0033148	positive regulation of intracellular estrogen receptor signaling pathway	1/556	11/18670	0.28298	0.796694	0.678123	MED1	1
1236	index03	GO:0033327	Leydig cell differentiation	1/556	11/18670	0.28298	0.796694	0.678123	SF1	1
1237	index03	GO:0034379	very-low-density lipoprotein particle assembly	1/556	11/18670	0.28298	0.796694	0.678123	P4HB	1
1238	index03	GO:0035404	histone-serine phosphorylation	1/556	11/18670	0.28298	0.796694	0.678123	AURKA	1
1239	index03	GO:0036444	calcium import into the mitochondrion	1/556	11/18670	0.28298	0.796694	0.678123	MCUR1	1
1240	index03	GO:0036462	TRAIL-activated apoptotic signaling pathway	1/556	11/18670	0.28298	0.796694	0.678123	FADD	1
1241	index03	GO:0045141	meiotic telomere clustering	1/556	11/18670	0.28298	0.796694	0.678123	SUN1	1
1242	index03	GO:0046185	aldehyde catabolic process	1/556	11/18670	0.28298	0.796694	0.678123	PDXP	1
1243	index03	GO:0046886	positive regulation of hormone biosynthetic process	1/556	11/18670	0.28298	0.796694	0.678123	POR	1
1244	index03	GO:0048742	regulation of skeletal muscle fiber development	1/556	11/18670	0.28298	0.796694	0.678123	FBXO22	1
1245	index03	GO:0051561	positive regulation of mitochondrial calcium ion concentration	1/556	11/18670	0.28298	0.796694	0.678123	MCUR1	1
1246	index03	GO:0051574	positive regulation of histone H3-K9 methylation	1/556	11/18670	0.28298	0.796694	0.678123	SIRT1	1
1247	index03	GO:0060088	auditory receptor cell stereocilium organization	1/556	11/18670	0.28298	0.796694	0.678123	SOD1	1
1248	index03	GO:0060525	prostate glandular acinus development	1/556	11/18670	0.28298	0.796694	0.678123	RXRA	1
1249	index03	GO:0060736	prostate gland growth	1/556	11/18670	0.28298	0.796694	0.678123	UBE3A	1
1250	index03	GO:0070189	kynurenine metabolic process	1/556	11/18670	0.28298	0.796694	0.678123	GOT2	1
1251	index03	GO:0070857	regulation of bile acid biosynthetic process	1/556	11/18670	0.28298	0.796694	0.678123	SIRT1	1
1252	index03	GO:0071372	cellular response to follicle-stimulating hormone stimulus	1/556	11/18670	0.28298	0.796694	0.678123	POR	1
1253	index03	GO:0072683	T cell extravasation	1/556	11/18670	0.28298	0.796694	0.678123	FADD	1
1254	index03	GO:0072711	cellular response to hydroxyurea	1/556	11/18670	0.28298	0.796694	0.678123	TIMELESS	1
1255	index03	GO:0090073	positive regulation of protein homodimerization activity	1/556	11/18670	0.28298	0.796694	0.678123	TRAF4	1
1256	index03	GO:0098887	neurotransmitter receptor transport, endosome to postsynaptic membrane	1/556	11/18670	0.28298	0.796694	0.678123	RAB8A	1
1257	index03	GO:0099639	neurotransmitter receptor transport, endosome to plasma membrane	1/556	11/18670	0.28298	0.796694	0.678123	RAB8A	1
1258	index03	GO:1901096	regulation of autophagosome maturation	1/556	11/18670	0.28298	0.796694	0.678123	UBQLN4	1
1259	index03	GO:1901894	regulation of calcium-transporting ATPase activity	1/556	11/18670	0.28298	0.796694	0.678123	SUMO1	1
1260	index03	GO:1902065	response to L-glutamate	1/556	11/18670	0.28298	0.796694	0.678123	CREB1	1
1261	index03	GO:2000767	positive regulation of cytoplasmic translation	1/556	11/18670	0.28298	0.796694	0.678123	METTL3	1
1262	index03	GO:2001269	positive regulation of cysteine-type endopeptidase activity involved in apoptotic signaling pathway	1/556	11/18670	0.28298	0.796694	0.678123	TFAP4	1
1263	index03	GO:2000116	regulation of cysteine-type endopeptidase activity	9/556	239/18670	0.283771	0.797566	0.678865	ANP32B/DPEP1/FADD/HSPE1/PML/POR/SIRT1/TFAP4/TNFAIP8	9
1264	index03	GO:0071214	cellular response to abiotic stimulus	12/556	331/18670	0.283963	0.797566	0.678865	ACTR5/ATR/CUL4B/ECT2/EP300/FADD/METTL3/NUCKS1/POLD3/SIRT1/USP28/XPA	12
1265	index03	GO:0104004	cellular response to environmental stimulus	12/556	331/18670	0.283963	0.797566	0.678865	ACTR5/ATR/CUL4B/ECT2/EP300/FADD/METTL3/NUCKS1/POLD3/SIRT1/USP28/XPA	12
1266	index03	GO:0014074	response to purine-containing compound	6/556	149/18670	0.284517	0.797862	0.679117	APEX1/CARM1/DNMT3B/JUND/PDXP/SOD1	6
1267	index03	GO:2001056	positive regulation of cysteine-type endopeptidase activity	6/556	149/18670	0.284517	0.797862	0.679117	ANP32B/FADD/HSPE1/PML/SIRT1/TFAP4	6
1268	index03	GO:0048814	regulation of dendrite morphogenesis	4/556	91/18670	0.286948	0.804044	0.684379	CUX1/RAB21/SS18L2/UBE3A	4
1269	index03	GO:0030111	regulation of Wnt signaling pathway	13/556	363/18670	0.28747	0.804872	0.685083	C12orf43/CBFB/CHD8/CUL3/PIN1/PRDM15/PSMB4/PSMD7/PSME3/PSME4/RNF220/TLE3/UBR5	13
1270	index03	GO:0046686	response to cadmium ion	3/556	63/18670	0.289247	0.808942	0.688548	DAXX/SOD1/SUMO1	3
1271	index03	GO:0030178	negative regulation of Wnt signaling pathway	8/556	210/18670	0.289379	0.808942	0.688548	C12orf43/CHD8/CUL3/PSMB4/PSMD7/PSME3/PSME4/TLE3	8
1272	index03	GO:0003417	growth plate cartilage development	2/556	36/18670	0.291133	0.812565	0.691632	CARM1/POR	2
1273	index03	GO:0033762	response to glucagon	2/556	36/18670	0.291133	0.812565	0.691632	CREB1/CYC1	2
1274	index03	GO:0001704	formation of primary germ layer	5/556	121/18670	0.292776	0.815869	0.694444	ARID1A/KDM6A/LEO1/RTF1/TAL1	5
1275	index03	GO:0030968	endoplasmic reticulum unfolded protein response	5/556	121/18670	0.292776	0.815869	0.694444	ATP6V0D1/COPS5/EP300/HDGF/TSPYL2	5
1276	index03	GO:0060070	canonical Wnt signaling pathway	12/556	335/18670	0.297666	0.826082	0.703137	CHD8/CUL3/KDM6A/PIN1/PRDM15/PSMB4/PSMD7/PSME3/PSME4/RNF220/TLE3/UBR5	12
1277	index03	GO:0019079	viral genome replication	5/556	122/18670	0.298581	0.826082	0.703137	HTATSF1/MORC2/NUCKS1/PPIE/RAD23A	5
1278	index03	GO:0072599	establishment of protein localization to endoplasmic reticulum	5/556	122/18670	0.298581	0.826082	0.703137	CHMP4A/CHMP4B/RPS21/SEC61A1/SEC61G	5
1279	index03	GO:0001933	negative regulation of protein phosphorylation	15/556	429/18670	0.298828	0.826082	0.703137	CACTIN/FBXO7/HEXIM1/LEMD2/NCOR1/PDCD4/PIN1/PRDM15/RB1/SIRT1/TERF2IP/TFAP4/TRIM27/VRK3/ZGPAT	15
1280	index03	GO:0001890	placenta development	6/556	152/18670	0.300016	0.826082	0.703137	ARID1A/DAZAP1/GATA2/MED1/RXRA/SOD1	6
1281	index03	GO:0016202	regulation of striated muscle tissue development	6/556	152/18670	0.300016	0.826082	0.703137	CENPF/CREB1/FBXO22/LUC7L/MEIS1/PIN1	6
1282	index03	GO:1901655	cellular response to ketone	4/556	93/18670	0.300357	0.826082	0.703137	DCPS/DNMT3B/SIRT1/TFAP4	4
1283	index03	GO:0042307	positive regulation of protein import into nucleus	2/556	37/18670	0.302226	0.826082	0.703137	ECT2/UBR5	2
1284	index03	GO:0043029	T cell homeostasis	2/556	37/18670	0.302226	0.826082	0.703137	FADD/ZC3H8	2
1285	index03	GO:0060323	head morphogenesis	2/556	37/18670	0.302226	0.826082	0.703137	EP300/SSBP3	2
1286	index03	GO:2000273	positive regulation of signaling receptor activity	2/556	37/18670	0.302226	0.826082	0.703137	MED1/TAL1	2
1287	index03	GO:0002862	negative regulation of inflammatory response to antigenic stimulus	1/556	12/18670	0.304346	0.826082	0.703137	PSMB4	1
1288	index03	GO:0009111	vitamin catabolic process	1/556	12/18670	0.304346	0.826082	0.703137	PDXP	1
1289	index03	GO:0021903	rostrocaudal neural tube patterning	1/556	12/18670	0.304346	0.826082	0.703137	SSBP3	1
1290	index03	GO:0031392	regulation of prostaglandin biosynthetic process	1/556	12/18670	0.304346	0.826082	0.703137	SIRT1	1
1291	index03	GO:0035092	sperm chromatin condensation	1/556	12/18670	0.304346	0.826082	0.703137	PSME4	1
1292	index03	GO:0038003	opioid receptor signaling pathway	1/556	12/18670	0.304346	0.826082	0.703137	OGFR	1
1293	index03	GO:0043922	negative regulation by host of viral transcription	1/556	12/18670	0.304346	0.826082	0.703137	TFAP4	1
1294	index03	GO:0051988	regulation of attachment of spindle microtubules to kinetochore	1/556	12/18670	0.304346	0.826082	0.703137	ECT2	1
1295	index03	GO:0060442	branching involved in prostate gland morphogenesis	1/556	12/18670	0.304346	0.826082	0.703137	RXRA	1
1296	index03	GO:0060742	epithelial cell differentiation involved in prostate gland development	1/556	12/18670	0.304346	0.826082	0.703137	RXRA	1
1297	index03	GO:0060900	embryonic camera-type eye formation	1/556	12/18670	0.304346	0.826082	0.703137	ARID1A	1
1298	index03	GO:0070243	regulation of thymocyte apoptotic process	1/556	12/18670	0.304346	0.826082	0.703137	ZC3H8	1
1299	index03	GO:0071481	cellular response to X-ray	1/556	12/18670	0.304346	0.826082	0.703137	NUCKS1	1
1300	index03	GO:0071888	macrophage apoptotic process	1/556	12/18670	0.304346	0.826082	0.703137	SIRT1	1
1301	index03	GO:0072697	protein localization to cell cortex	1/556	12/18670	0.304346	0.826082	0.703137	ANLN	1
1302	index03	GO:0072710	response to hydroxyurea	1/556	12/18670	0.304346	0.826082	0.703137	TIMELESS	1
1303	index03	GO:0090148	membrane fission	1/556	12/18670	0.304346	0.826082	0.703137	CHMP4B	1
1304	index03	GO:0090220	chromosome localization to nuclear envelope involved in homologous chromosome segregation	1/556	12/18670	0.304346	0.826082	0.703137	SUN1	1
1305	index03	GO:0097284	hepatocyte apoptotic process	1/556	12/18670	0.304346	0.826082	0.703137	RB1	1
1306	index03	GO:0099638	endosome to plasma membrane protein transport	1/556	12/18670	0.304346	0.826082	0.703137	RAB8A	1
1307	index03	GO:1900044	regulation of protein K63-linked ubiquitination	1/556	12/18670	0.304346	0.826082	0.703137	UBR5	1
1308	index03	GO:1903894	regulation of IRE1-mediated unfolded protein response	1/556	12/18670	0.304346	0.826082	0.703137	COPS5	1
1309	index03	GO:1905461	positive regulation of vascular associated smooth muscle cell apoptotic process	1/556	12/18670	0.304346	0.826082	0.703137	PDCD4	1
1310	index03	GO:0014823	response to activity	3/556	65/18670	0.305601	0.828224	0.70496	CREB1/DNMT3B/GOT2	3
1311	index03	GO:0071806	protein transmembrane transport	3/556	65/18670	0.305601	0.828224	0.70496	GRPEL1/SEC61A1/SEC61G	3
1312	index03	GO:0002683	negative regulation of immune system process	16/556	463/18670	0.306519	0.830077	0.706538	CACTIN/CBFB/ELF1/FADD/FBXO7/GATA2/LDB1/LEO1/MEIS1/METTL3/PHPT1/PSMB4/TAL1/TRIM27/ZC3H8/ZFPM1	16
1313	index03	GO:0045732	positive regulation of protein catabolic process	8/556	214/18670	0.306819	0.830258	0.706692	ARIH1/AURKA/CBFA2T3/CUL4B/FBXO22/PIAS1/RAD23A/SUMO1	8
1314	index03	GO:1990845	adaptive thermogenesis	6/556	154/18670	0.310435	0.835742	0.711359	EHMT1/KDM3A/OGT/RB1/SIRT6/TLE3	6
1315	index03	GO:0032388	positive regulation of intracellular transport	8/556	215/18670	0.311215	0.835742	0.711359	ANP32B/CPSF6/ECT2/GATA2/GTSE1/RAB21/RBM26/UBR5	8
1316	index03	GO:0071496	cellular response to external stimulus	12/556	339/18670	0.31155	0.835742	0.711359	ADNP/EHMT2/FADD/FBXO22/GABARAPL2/MAX/MED1/PDXP/SIRT1/SNW1/SOD1/TRIM24	12
1317	index03	GO:0010939	regulation of necrotic cell death	2/556	38/18670	0.313289	0.835742	0.711359	FADD/HEBP2	2
1318	index03	GO:0016572	histone phosphorylation	2/556	38/18670	0.313289	0.835742	0.711359	AKAP8L/AURKA	2
1319	index03	GO:0019068	virion assembly	2/556	38/18670	0.313289	0.835742	0.711359	CHMP4A/CHMP4B	2
1320	index03	GO:0046329	negative regulation of JNK cascade	2/556	38/18670	0.313289	0.835742	0.711359	NCOR1/PDCD4	2
1321	index03	GO:0097352	autophagosome maturation	2/556	38/18670	0.313289	0.835742	0.711359	GABARAPL2/UBQLN4	2
1322	index03	GO:1904037	positive regulation of epithelial cell apoptotic process	2/556	38/18670	0.313289	0.835742	0.711359	PDCD4/PIAS4	2
1323	index03	GO:0021872	forebrain generation of neurons	3/556	66/18670	0.313793	0.835742	0.711359	GATA2/METTL14/METTL3	3
1324	index03	GO:1903708	positive regulation of hemopoiesis	7/556	185/18670	0.313834	0.835742	0.711359	CBFB/CREB1/FADD/GATA2/MED1/RB1/TAL1	7
1325	index03	GO:0045069	regulation of viral genome replication	4/556	95/18670	0.313837	0.835742	0.711359	MORC2/NUCKS1/PPIE/RAD23A	4
1326	index03	GO:0060337	type I interferon signaling pathway	4/556	95/18670	0.313837	0.835742	0.711359	CACTIN/FADD/METTL3/SP100	4
1327	index03	GO:0071357	cellular response to type I interferon	4/556	95/18670	0.313837	0.835742	0.711359	CACTIN/FADD/METTL3/SP100	4
1328	index03	GO:1901861	regulation of muscle tissue development	6/556	155/18670	0.315668	0.835742	0.711359	CENPF/CREB1/FBXO22/LUC7L/MEIS1/PIN1	6
1329	index03	GO:0008406	gonad development	8/556	217/18670	0.320045	0.835742	0.711359	ING2/KIF18A/NASP/SF1/SIRT1/SOD1/UBE3A/WDR48	8
1330	index03	GO:0002474	antigen processing and presentation of peptide antigen via MHC class I	4/556	96/18670	0.320598	0.835742	0.711359	PSMB4/PSMD7/PSME3/PSME4	4
1331	index03	GO:0010660	regulation of muscle cell apoptotic process	4/556	96/18670	0.320598	0.835742	0.711359	PDCD4/PPP1R10/RBM10/SIRT1	4
1332	index03	GO:0048634	regulation of muscle organ development	6/556	156/18670	0.320914	0.835742	0.711359	CENPF/CREB1/FBXO22/LUC7L/MEIS1/PIN1	6
1333	index03	GO:0032387	negative regulation of intracellular transport	3/556	67/18670	0.32199	0.835742	0.711359	BAG4/MAP1B/SP100	3
1334	index03	GO:0046365	monosaccharide catabolic process	3/556	67/18670	0.32199	0.835742	0.711359	FOXK1/FOXK2/TPI1	3
1335	index03	GO:0060038	cardiac muscle cell proliferation	3/556	67/18670	0.32199	0.835742	0.711359	ARID2/MEIS1/RXRA	3
1336	index03	GO:0010661	positive regulation of muscle cell apoptotic process	2/556	39/18670	0.324312	0.835742	0.711359	PDCD4/RBM10	2
1337	index03	GO:0019048	modulation by virus of host morphology or physiology	2/556	39/18670	0.324312	0.835742	0.711359	CPSF4/RXRA	2
1338	index03	GO:0033574	response to testosterone	2/556	39/18670	0.324312	0.835742	0.711359	NASP/SIRT1	2
1339	index03	GO:0045911	positive regulation of DNA recombination	2/556	39/18670	0.324312	0.835742	0.711359	EXOSC6/TIMELESS	2
1340	index03	GO:0050856	regulation of T cell receptor signaling pathway	2/556	39/18670	0.324312	0.835742	0.711359	ELF1/PHPT1	2
1341	index03	GO:0060969	negative regulation of gene silencing	2/556	39/18670	0.324312	0.835742	0.711359	ASF1A/NCOR1	2
1342	index03	GO:0072529	pyrimidine-containing compound catabolic process	2/556	39/18670	0.324312	0.835742	0.711359	DUT/MBD4	2
1343	index03	GO:1901998	toxin transport	2/556	39/18670	0.324312	0.835742	0.711359	ARID1A/DNAJC17	2
1344	index03	GO:1902116	negative regulation of organelle assembly	2/556	39/18670	0.324312	0.835742	0.711359	CHMP4A/CHMP4B	2
1345	index03	GO:1904591	positive regulation of protein import	2/556	39/18670	0.324312	0.835742	0.711359	ECT2/UBR5	2
1346	index03	GO:0019318	hexose metabolic process	9/556	249/18670	0.324638	0.835742	0.711359	CLK2/EP300/FOXK1/FOXK2/GOT2/OGT/SIRT1/SLC25A10/TPI1	9
1347	index03	GO:0071560	cellular response to transforming growth factor beta stimulus	9/556	249/18670	0.324638	0.835742	0.711359	CREB1/EP300/ING2/PIN1/PML/SDCBP/SIRT1/SNW1/TRIM33	9
1348	index03	GO:0000054	ribosomal subunit export from nucleus	1/556	13/18670	0.325076	0.835742	0.711359	SDAD1	1
1349	index03	GO:0000212	meiotic spindle organization	1/556	13/18670	0.325076	0.835742	0.711359	AURKA	1
1350	index03	GO:0000722	telomere maintenance via recombination	1/556	13/18670	0.325076	0.835742	0.711359	SMC5	1
1351	index03	GO:0002093	auditory receptor cell morphogenesis	1/556	13/18670	0.325076	0.835742	0.711359	SOD1	1
1352	index03	GO:0006995	cellular response to nitrogen starvation	1/556	13/18670	0.325076	0.835742	0.711359	GABARAPL2	1
1353	index03	GO:0008298	intracellular mRNA localization	1/556	13/18670	0.325076	0.835742	0.711359	EXOSC2	1
1354	index03	GO:0009143	nucleoside triphosphate catabolic process	1/556	13/18670	0.325076	0.835742	0.711359	DUT	1
1355	index03	GO:0009162	deoxyribonucleoside monophosphate metabolic process	1/556	13/18670	0.325076	0.835742	0.711359	DUT	1
1356	index03	GO:0009437	carnitine metabolic process	1/556	13/18670	0.325076	0.835742	0.711359	POR	1
1357	index03	GO:0009635	response to herbicide	1/556	13/18670	0.325076	0.835742	0.711359	DAXX	1
1358	index03	GO:0010763	positive regulation of fibroblast migration	1/556	13/18670	0.325076	0.835742	0.711359	BAG4	1
1359	index03	GO:0010839	negative regulation of keratinocyte proliferation	1/556	13/18670	0.325076	0.835742	0.711359	MED1	1
1360	index03	GO:0010940	positive regulation of necrotic cell death	1/556	13/18670	0.325076	0.835742	0.711359	HEBP2	1
1361	index03	GO:0031665	negative regulation of lipopolysaccharide-mediated signaling pathway	1/556	13/18670	0.325076	0.835742	0.711359	CACTIN	1
1362	index03	GO:0033127	regulation of histone phosphorylation	1/556	13/18670	0.325076	0.835742	0.711359	AKAP8L	1
1363	index03	GO:0033750	ribosome localization	1/556	13/18670	0.325076	0.835742	0.711359	SDAD1	1
1364	index03	GO:0034397	telomere localization	1/556	13/18670	0.325076	0.835742	0.711359	SUN1	1
1365	index03	GO:0035563	positive regulation of chromatin binding	1/556	13/18670	0.325076	0.835742	0.711359	GMNN	1
1366	index03	GO:0043562	cellular response to nitrogen levels	1/556	13/18670	0.325076	0.835742	0.711359	GABARAPL2	1
1367	index03	GO:0045078	positive regulation of interferon-gamma biosynthetic process	1/556	13/18670	0.325076	0.835742	0.711359	ZFPM1	1
1368	index03	GO:0045759	negative regulation of action potential	1/556	13/18670	0.325076	0.835742	0.711359	SUMO1	1
1369	index03	GO:0050713	negative regulation of interleukin-1 beta secretion	1/556	13/18670	0.325076	0.835742	0.711359	PML	1
1370	index03	GO:0050872	white fat cell differentiation	1/556	13/18670	0.325076	0.835742	0.711359	SIRT1	1
1371	index03	GO:0051315	attachment of mitotic spindle microtubules to kinetochore	1/556	13/18670	0.325076	0.835742	0.711359	MIS12	1
1372	index03	GO:0060100	positive regulation of phagocytosis, engulfment	1/556	13/18670	0.325076	0.835742	0.711359	GATA2	1
1373	index03	GO:0060340	positive regulation of type I interferon-mediated signaling pathway	1/556	13/18670	0.325076	0.835742	0.711359	FADD	1
1374	index03	GO:0061000	negative regulation of dendritic spine development	1/556	13/18670	0.325076	0.835742	0.711359	UBE3A	1
1375	index03	GO:0070208	protein heterotrimerization	1/556	13/18670	0.325076	0.835742	0.711359	NUP54	1
1376	index03	GO:0071285	cellular response to lithium ion	1/556	13/18670	0.325076	0.835742	0.711359	XRCC4	1
1377	index03	GO:0090399	replicative senescence	1/556	13/18670	0.325076	0.835742	0.711359	ATR	1
1378	index03	GO:1902430	negative regulation of amyloid-beta formation	1/556	13/18670	0.325076	0.835742	0.711359	PIN1	1
1379	index03	GO:1902947	regulation of tau-protein kinase activity	1/556	13/18670	0.325076	0.835742	0.711359	RB1	1
1380	index03	GO:1903651	positive regulation of cytoplasmic transport	1/556	13/18670	0.325076	0.835742	0.711359	RAB21	1
1381	index03	GO:1904251	regulation of bile acid metabolic process	1/556	13/18670	0.325076	0.835742	0.711359	SIRT1	1
1382	index03	GO:1905155	positive regulation of membrane invagination	1/556	13/18670	0.325076	0.835742	0.711359	GATA2	1
1383	index03	GO:2001233	regulation of apoptotic signaling pathway	14/556	406/18670	0.325487	0.835862	0.711461	BAG5/FADD/ING2/NONO/P4HB/PIAS4/PML/PSME3/RB1/SIRT1/SOD1/SP100/TFAP4/VDAC2	14
1384	index03	GO:0072330	monocarboxylic acid biosynthetic process	12/556	343/18670	0.325593	0.835862	0.711461	CBFA2T3/FOXK1/FOXK2/LTA4H/NCOR1/NUP50/NUP54/OGT/PRKAG1/SIRT1/SIRT6/TPI1	12
1385	index03	GO:0120162	positive regulation of cold-induced thermogenesis	4/556	97/18670	0.327369	0.839813	0.714824	EHMT1/KDM3A/OGT/SIRT6	4
1386	index03	GO:0032467	positive regulation of cytokinesis	2/556	40/18670	0.33529	0.856285	0.728845	CUL3/ECT2	2
1387	index03	GO:0035315	hair cell differentiation	2/556	40/18670	0.33529	0.856285	0.728845	ERCC3/SOD1	2
1388	index03	GO:0042026	protein refolding	2/556	40/18670	0.33529	0.856285	0.728845	BAG5/PPIE	2
1389	index03	GO:0071548	response to dexamethasone	2/556	40/18670	0.33529	0.856285	0.728845	DNMT3B/TFAP4	2
1390	index03	GO:0008088	axo-dendritic transport	3/556	69/18670	0.338384	0.856285	0.728845	KIF4A/RAB21/SOD1	3
1391	index03	GO:0042698	ovulation cycle	3/556	69/18670	0.338384	0.856285	0.728845	ADNP/HAS1/SIRT1	3
1392	index03	GO:0070227	lymphocyte apoptotic process	3/556	69/18670	0.338384	0.856285	0.728845	DFFA/FADD/ZC3H8	3
1393	index03	GO:0034340	response to type I interferon	4/556	99/18670	0.340934	0.856285	0.728845	CACTIN/FADD/METTL3/SP100	4
1394	index03	GO:0042594	response to starvation	7/556	191/18670	0.342675	0.856285	0.728845	EHMT2/FBXO22/FOXK1/FOXK2/GABARAPL2/MAX/SIRT1	7
1395	index03	GO:0034976	response to endoplasmic reticulum stress	10/556	285/18670	0.343815	0.856285	0.728845	ATP6V0D1/COPS5/EP300/GET4/HDGF/P4HB/PML/SIRT1/STT3B/TSPYL2	10
1396	index03	GO:0051348	negative regulation of transferase activity	10/556	285/18670	0.343815	0.856285	0.728845	BAG5/FBXO7/HEXIM1/PDCD4/PHPT1/RB1/SIRT1/TFAP4/TRIM27/ZGPAT	10
1397	index03	GO:0002091	negative regulation of receptor internalization	1/556	14/18670	0.34519	0.856285	0.728845	SDCBP	1
1398	index03	GO:0003188	heart valve formation	1/556	14/18670	0.34519	0.856285	0.728845	ZFPM1	1
1399	index03	GO:0006999	nuclear pore organization	1/556	14/18670	0.34519	0.856285	0.728845	NUP54	1
1400	index03	GO:0007100	mitotic centrosome separation	1/556	14/18670	0.34519	0.856285	0.728845	AURKA	1
1401	index03	GO:0007175	negative regulation of epidermal growth factor-activated receptor activity	1/556	14/18670	0.34519	0.856285	0.728845	ZGPAT	1
1402	index03	GO:0010917	negative regulation of mitochondrial membrane potential	1/556	14/18670	0.34519	0.856285	0.728845	HEBP2	1
1403	index03	GO:0019081	viral translation	1/556	14/18670	0.34519	0.856285	0.728845	SSB	1
1404	index03	GO:0020027	hemoglobin metabolic process	1/556	14/18670	0.34519	0.856285	0.728845	LDB1	1
1405	index03	GO:0021527	spinal cord association neuron differentiation	1/556	14/18670	0.34519	0.856285	0.728845	TAL1	1
1406	index03	GO:0021692	cerebellar Purkinje cell layer morphogenesis	1/556	14/18670	0.34519	0.856285	0.728845	LDB1	1
1407	index03	GO:0021781	glial cell fate commitment	1/556	14/18670	0.34519	0.856285	0.728845	TAL1	1
1408	index03	GO:0030213	hyaluronan biosynthetic process	1/556	14/18670	0.34519	0.856285	0.728845	HAS1	1
1409	index03	GO:0030836	positive regulation of actin filament depolymerization	1/556	14/18670	0.34519	0.856285	0.728845	PDXP	1
1410	index03	GO:0032688	negative regulation of interferon-beta production	1/556	14/18670	0.34519	0.856285	0.728845	CACTIN	1
1411	index03	GO:0035020	regulation of Rac protein signal transduction	1/556	14/18670	0.34519	0.856285	0.728845	OGT	1
1412	index03	GO:0035358	regulation of peroxisome proliferator activated receptor signaling pathway	1/556	14/18670	0.34519	0.856285	0.728845	SIRT1	1
1413	index03	GO:0035435	phosphate ion transmembrane transport	1/556	14/18670	0.34519	0.856285	0.728845	SLC25A10	1
1414	index03	GO:0043374	CD8-positive, alpha-beta T cell differentiation	1/556	14/18670	0.34519	0.856285	0.728845	CBFB	1
1415	index03	GO:0045869	negative regulation of single stranded viral RNA replication via double stranded DNA intermediate	1/556	14/18670	0.34519	0.856285	0.728845	MORC2	1
1416	index03	GO:0046037	GMP metabolic process	1/556	14/18670	0.34519	0.856285	0.728845	GMPS	1
1417	index03	GO:0046940	nucleoside monophosphate phosphorylation	1/556	14/18670	0.34519	0.856285	0.728845	PNKP	1
1418	index03	GO:0050667	homocysteine metabolic process	1/556	14/18670	0.34519	0.856285	0.728845	DPEP1	1
1419	index03	GO:0061051	positive regulation of cell growth involved in cardiac muscle cell development	1/556	14/18670	0.34519	0.856285	0.728845	PIN1	1
1420	index03	GO:0070234	positive regulation of T cell apoptotic process	1/556	14/18670	0.34519	0.856285	0.728845	ZC3H8	1
1421	index03	GO:0071361	cellular response to ethanol	1/556	14/18670	0.34519	0.856285	0.728845	SPI1	1
1422	index03	GO:0071391	cellular response to estrogen stimulus	1/556	14/18670	0.34519	0.856285	0.728845	TRIM24	1
1423	index03	GO:0071428	rRNA-containing ribonucleoprotein complex export from nucleus	1/556	14/18670	0.34519	0.856285	0.728845	SDAD1	1
1424	index03	GO:0072425	signal transduction involved in G2 DNA damage checkpoint	1/556	14/18670	0.34519	0.856285	0.728845	UIMC1	1
1425	index03	GO:0097154	GABAergic neuron differentiation	1/556	14/18670	0.34519	0.856285	0.728845	GATA2	1
1426	index03	GO:0097202	activation of cysteine-type endopeptidase activity	1/556	14/18670	0.34519	0.856285	0.728845	FADD	1
1427	index03	GO:1901070	guanosine-containing compound biosynthetic process	1/556	14/18670	0.34519	0.856285	0.728845	GMPS	1
1428	index03	GO:1902570	protein localization to nucleolus	1/556	14/18670	0.34519	0.856285	0.728845	POLR1A	1
1429	index03	GO:1905064	negative regulation of vascular smooth muscle cell differentiation	1/556	14/18670	0.34519	0.856285	0.728845	PDCD4	1
1430	index03	GO:2000345	regulation of hepatocyte proliferation	1/556	14/18670	0.34519	0.856285	0.728845	MED1	1
1431	index03	GO:2001279	regulation of unsaturated fatty acid biosynthetic process	1/556	14/18670	0.34519	0.856285	0.728845	SIRT1	1
1432	index03	GO:0045616	regulation of keratinocyte differentiation	2/556	41/18670	0.346214	0.856285	0.728845	CBFB/MED1	2
1433	index03	GO:0090317	negative regulation of intracellular protein transport	2/556	41/18670	0.346214	0.856285	0.728845	BAG4/SP100	2
1434	index03	GO:1900117	regulation of execution phase of apoptosis	2/556	41/18670	0.346214	0.856285	0.728845	DFFA/NMNAT1	2
1435	index03	GO:1902893	regulation of pri-miRNA transcription by RNA polymerase II	2/556	41/18670	0.346214	0.856285	0.728845	GATA2/SPI1	2
1436	index03	GO:0045137	development of primary sexual characteristics	8/556	223/18670	0.346795	0.856285	0.728845	ING2/KIF18A/NASP/SF1/SIRT1/SOD1/UBE3A/WDR48	8
1437	index03	GO:0007178	transmembrane receptor protein serine/threonine kinase signaling pathway	12/556	349/18670	0.346912	0.856285	0.728845	CREB1/EP300/ING2/LEMD2/PDCD4/PIN1/PML/SDCBP/SIRT1/SNW1/SUB1/TRIM33	12
1438	index03	GO:0010970	transport along microtubule	6/556	161/18670	0.347315	0.856285	0.728845	KIF4A/MAP1B/RAB21/SOD1/SUN1/SUN2	6
1439	index03	GO:0099111	microtubule-based transport	6/556	161/18670	0.347315	0.856285	0.728845	KIF4A/MAP1B/RAB21/SOD1/SUN1/SUN2	6
1440	index03	GO:0007565	female pregnancy	7/556	192/18670	0.347516	0.856285	0.728845	ARID1A/DAZAP1/GOT2/MED1/RXRA/SOD1/UBE2A	7
1441	index03	GO:0044272	sulfur compound biosynthetic process	7/556	192/18670	0.347516	0.856285	0.728845	MAT2A/MAT2B/METTL16/MGST3/OPLAH/PAPSS1/UGDH	7
1442	index03	GO:0010657	muscle cell apoptotic process	4/556	100/18670	0.347724	0.856285	0.728845	PDCD4/PPP1R10/RBM10/SIRT1	4
1443	index03	GO:0044262	cellular carbohydrate metabolic process	10/556	286/18670	0.347768	0.856285	0.728845	CBFA2T3/CLK2/EP300/FOXK1/FOXK2/HAS1/OGT/SIRT1/SIRT6/TPI1	10
1444	index03	GO:0071559	response to transforming growth factor beta	9/556	255/18670	0.349691	0.860425	0.732369	CREB1/EP300/ING2/PIN1/PML/SDCBP/SIRT1/SNW1/TRIM33	9
1445	index03	GO:0055076	transition metal ion homeostasis	5/556	131/18670	0.351476	0.863619	0.735087	ATP6V0D1/CAND1/CUL1/NEDD8/SOD1	5
1446	index03	GO:1902850	microtubule cytoskeleton organization involved in mitosis	5/556	131/18670	0.351476	0.863619	0.735087	AURKA/BCCIP/CHMP4B/KIF4A/SUN2	5
1447	index03	GO:0140053	mitochondrial gene expression	6/556	162/18670	0.352622	0.865837	0.736975	ELAC2/MRPS2/PUS1/SUPV3L1/TRMT5/TRNT1	6
1448	index03	GO:0002218	activation of innate immune response	11/556	319/18670	0.353137	0.866503	0.737542	CACTIN/CUL1/EP300/FADD/HEXIM1/NONO/PQBP1/PSMB4/PSMD7/PSME3/PSME4	11
1449	index03	GO:0021983	pituitary gland development	2/556	42/18670	0.357078	0.868496	0.739238	CREB1/GATA2	2
1450	index03	GO:0042181	ketone biosynthetic process	2/556	42/18670	0.357078	0.868496	0.739238	COQ6/TPI1	2
1451	index03	GO:0044088	regulation of vacuole organization	2/556	42/18670	0.357078	0.868496	0.739238	CHMP4A/CHMP4B	2
1452	index03	GO:0001558	regulation of cell growth	14/556	416/18670	0.358252	0.868496	0.739238	ADNP/EXOSC2/EXOSC4/EXOSC9/MAP1B/OGFR/PIN1/PML/RAB21/RB1/SDCBP/SIRT1/SUPV3L1/TSPYL2	14
1453	index03	GO:0051881	regulation of mitochondrial membrane potential	3/556	72/18670	0.362918	0.868496	0.739238	HEBP2/PPA2/SOD1	3
1454	index03	GO:0061180	mammary gland epithelium development	3/556	72/18670	0.362918	0.868496	0.739238	KDM5B/MED1/PML	3
1455	index03	GO:0001829	trophectodermal cell differentiation	1/556	15/18670	0.364705	0.868496	0.739238	CUL3	1
1456	index03	GO:0006098	pentose-phosphate shunt	1/556	15/18670	0.364705	0.868496	0.739238	TKT	1
1457	index03	GO:0006122	mitochondrial electron transport, ubiquinol to cytochrome c	1/556	15/18670	0.364705	0.868496	0.739238	CYC1	1
1458	index03	GO:0006491	N-glycan processing	1/556	15/18670	0.364705	0.868496	0.739238	GANAB	1
1459	index03	GO:0007512	adult heart development	1/556	15/18670	0.364705	0.868496	0.739238	MNAT1	1
1460	index03	GO:0009109	coenzyme catabolic process	1/556	15/18670	0.364705	0.868496	0.739238	PDXP	1
1461	index03	GO:0009812	flavonoid metabolic process	1/556	15/18670	0.364705	0.868496	0.739238	POR	1
1462	index03	GO:0019321	pentose metabolic process	1/556	15/18670	0.364705	0.868496	0.739238	TKT	1
1463	index03	GO:0030238	male sex determination	1/556	15/18670	0.364705	0.868496	0.739238	SF1	1
1464	index03	GO:0032352	positive regulation of hormone metabolic process	1/556	15/18670	0.364705	0.868496	0.739238	POR	1
1465	index03	GO:0032988	ribonucleoprotein complex disassembly	1/556	15/18670	0.364705	0.868496	0.739238	DHX8	1
1466	index03	GO:0033008	positive regulation of mast cell activation involved in immune response	1/556	15/18670	0.364705	0.868496	0.739238	GATA2	1
1467	index03	GO:0034349	glial cell apoptotic process	1/556	15/18670	0.364705	0.868496	0.739238	RB1	1
1468	index03	GO:0035864	response to potassium ion	1/556	15/18670	0.364705	0.868496	0.739238	SOD1	1
1469	index03	GO:0042159	lipoprotein catabolic process	1/556	15/18670	0.364705	0.868496	0.739238	LYPLA2	1
1470	index03	GO:0042559	pteridine-containing compound biosynthetic process	1/556	15/18670	0.364705	0.868496	0.739238	SPR	1
1471	index03	GO:0042921	glucocorticoid receptor signaling pathway	1/556	15/18670	0.364705	0.868496	0.739238	ARID1A	1
1472	index03	GO:0043249	erythrocyte maturation	1/556	15/18670	0.364705	0.868496	0.739238	TAL1	1
1473	index03	GO:0043306	positive regulation of mast cell degranulation	1/556	15/18670	0.364705	0.868496	0.739238	GATA2	1
1474	index03	GO:0043508	negative regulation of JUN kinase activity	1/556	15/18670	0.364705	0.868496	0.739238	PDCD4	1
1475	index03	GO:0043517	positive regulation of DNA damage response, signal transduction by p53 class mediator	1/556	15/18670	0.364705	0.868496	0.739238	ATR	1
1476	index03	GO:0043518	negative regulation of DNA damage response, signal transduction by p53 class mediator	1/556	15/18670	0.364705	0.868496	0.739238	SIRT1	1
1477	index03	GO:0043650	dicarboxylic acid biosynthetic process	1/556	15/18670	0.364705	0.868496	0.739238	GOT2	1
1478	index03	GO:0045475	locomotor rhythm	1/556	15/18670	0.364705	0.868496	0.739238	NCOR1	1
1479	index03	GO:0045837	negative regulation of membrane potential	1/556	15/18670	0.364705	0.868496	0.739238	HEBP2	1
1480	index03	GO:0050961	detection of temperature stimulus involved in sensory perception	1/556	15/18670	0.364705	0.868496	0.739238	NR2F6	1
1481	index03	GO:0050965	detection of temperature stimulus involved in sensory perception of pain	1/556	15/18670	0.364705	0.868496	0.739238	NR2F6	1
1482	index03	GO:0051127	positive regulation of actin nucleation	1/556	15/18670	0.364705	0.868496	0.739238	TRIM27	1
1483	index03	GO:0051299	centrosome separation	1/556	15/18670	0.364705	0.868496	0.739238	AURKA	1
1484	index03	GO:0055089	fatty acid homeostasis	1/556	15/18670	0.364705	0.868496	0.739238	SIRT1	1
1485	index03	GO:0060099	regulation of phagocytosis, engulfment	1/556	15/18670	0.364705	0.868496	0.739238	GATA2	1
1486	index03	GO:0060134	prepulse inhibition	1/556	15/18670	0.364705	0.868496	0.739238	CHD8	1
1487	index03	GO:0097428	protein maturation by iron-sulfur cluster transfer	1/556	15/18670	0.364705	0.868496	0.739238	BOLA2	1
1488	index03	GO:1902188	positive regulation of viral release from host cell	1/556	15/18670	0.364705	0.868496	0.739238	CHMP4B	1
1489	index03	GO:1902260	negative regulation of delayed rectifier potassium channel activity	1/556	15/18670	0.364705	0.868496	0.739238	SUMO1	1
1490	index03	GO:1903543	positive regulation of exosomal secretion	1/556	15/18670	0.364705	0.868496	0.739238	SDCBP	1
1491	index03	GO:1904874	positive regulation of telomerase RNA localization to Cajal body	1/556	15/18670	0.364705	0.868496	0.739238	NAF1	1
1492	index03	GO:2001185	regulation of CD8-positive, alpha-beta T cell activation	1/556	15/18670	0.364705	0.868496	0.739238	CBFB	1
1493	index03	GO:0006694	steroid biosynthetic process	7/556	196/18670	0.366951	0.872538	0.742679	MED1/NFYA/NFYC/POR/SF1/SIRT1/SOD1	7
1494	index03	GO:0021795	cerebral cortex cell migration	2/556	43/18670	0.367876	0.872538	0.742679	SUN1/SUN2	2
1495	index03	GO:0030866	cortical actin cytoskeleton organization	2/556	43/18670	0.367876	0.872538	0.742679	ANLN/ECT2	2
1496	index03	GO:0045746	negative regulation of Notch signaling pathway	2/556	43/18670	0.367876	0.872538	0.742679	GATA2/METTL3	2
1497	index03	GO:0045773	positive regulation of axon extension	2/556	43/18670	0.367876	0.872538	0.742679	ADNP/MAP1B	2
1498	index03	GO:0071364	cellular response to epidermal growth factor stimulus	2/556	43/18670	0.367876	0.872538	0.742679	BAG4/MED1	2
1499	index03	GO:0032355	response to estradiol	5/556	134/18670	0.36925	0.875213	0.744956	DNMT3B/ESRRA/KIF18A/MAP1B/MBD4	5
1500	index03	GO:0016049	cell growth	16/556	484/18670	0.370333	0.877137	0.746593	ADNP/AURKA/EXOSC2/EXOSC4/EXOSC9/MAP1B/OGFR/PIN1/PML/RAB21/RB1/SDCBP/SIRT1/SIRT6/SUPV3L1/TSPYL2	16
1501	index03	GO:0002312	B cell activation involved in immune response	3/556	73/18670	0.371068	0.877137	0.746593	EXOSC6/RNF168/SUPT6H	3
1502	index03	GO:0005996	monosaccharide metabolic process	10/556	292/18670	0.37162	0.877137	0.746593	CLK2/EP300/FOXK1/FOXK2/GOT2/OGT/SIRT1/SLC25A10/TKT/TPI1	10
1503	index03	GO:0071887	leukocyte apoptotic process	4/556	104/18670	0.374882	0.877137	0.746593	DFFA/FADD/SIRT1/ZC3H8	4
1504	index03	GO:0090100	positive regulation of transmembrane receptor protein serine/threonine kinase signaling pathway	4/556	104/18670	0.374882	0.877137	0.746593	EP300/ING2/SDCBP/SNW1	4
1505	index03	GO:0007498	mesoderm development	5/556	135/18670	0.375178	0.877137	0.746593	KDM6A/LDB1/PUS7/SSBP3/TAL1	5
1506	index03	GO:0060359	response to ammonium ion	5/556	135/18670	0.375178	0.877137	0.746593	DNMT3B/FADD/GOT2/RGS10/UBE3A	5
1507	index03	GO:0046890	regulation of lipid biosynthetic process	7/556	198/18670	0.376698	0.877137	0.746593	CREB1/NFYA/NFYC/POR/SF1/SIRT1/SOD1	7
1508	index03	GO:2001234	negative regulation of apoptotic signaling pathway	8/556	230/18670	0.378348	0.877137	0.746593	BAG5/FADD/ING2/NONO/PSME3/RB1/SIRT1/VDAC2	8
1509	index03	GO:0003416	endochondral bone growth	2/556	44/18670	0.378602	0.877137	0.746593	CARM1/POR	2
1510	index03	GO:0007019	microtubule depolymerization	2/556	44/18670	0.378602	0.877137	0.746593	KIF18A/MAP1B	2
1511	index03	GO:0035307	positive regulation of protein dephosphorylation	2/556	44/18670	0.378602	0.877137	0.746593	PIN1/VRK3	2
1512	index03	GO:0046688	response to copper ion	2/556	44/18670	0.378602	0.877137	0.746593	DAXX/SOD1	2
1513	index03	GO:0051145	smooth muscle cell differentiation	3/556	74/18670	0.379198	0.877137	0.746593	PDCD4/PIAS1/SIRT1	3
1514	index03	GO:1900006	positive regulation of dendrite development	3/556	74/18670	0.379198	0.877137	0.746593	CUX1/RAB21/SS18L2	3
1515	index03	GO:1900182	positive regulation of protein localization to nucleus	3/556	74/18670	0.379198	0.877137	0.746593	ECT2/GTSE1/UBR5	3
1516	index03	GO:0033209	tumor necrosis factor-mediated signaling pathway	6/556	167/18670	0.379228	0.877137	0.746593	BAG4/PIAS4/PSMB4/PSMD7/PSME3/PSME4	6
1517	index03	GO:0008593	regulation of Notch signaling pathway	4/556	105/18670	0.381661	0.877137	0.746593	EP300/GATA2/METTL3/SNW1	4
1518	index03	GO:0002295	T-helper cell lineage commitment	1/556	16/18670	0.383639	0.877137	0.746593	ZFPM1	1
1519	index03	GO:0003222	ventricular trabecula myocardium morphogenesis	1/556	16/18670	0.383639	0.877137	0.746593	MED1	1
1520	index03	GO:0006103	2-oxoglutarate metabolic process	1/556	16/18670	0.383639	0.877137	0.746593	GOT2	1
1521	index03	GO:0009130	pyrimidine nucleoside monophosphate biosynthetic process	1/556	16/18670	0.383639	0.877137	0.746593	DUT	1
1522	index03	GO:0010875	positive regulation of cholesterol efflux	1/556	16/18670	0.383639	0.877137	0.746593	SIRT1	1
1523	index03	GO:0010934	macrophage cytokine production	1/556	16/18670	0.383639	0.877137	0.746593	SIRT1	1
1524	index03	GO:0030397	membrane disassembly	1/556	16/18670	0.383639	0.877137	0.746593	AKAP8L	1
1525	index03	GO:0031958	corticosteroid receptor signaling pathway	1/556	16/18670	0.383639	0.877137	0.746593	ARID1A	1
1526	index03	GO:0032354	response to follicle-stimulating hormone	1/556	16/18670	0.383639	0.877137	0.746593	POR	1
1527	index03	GO:0035970	peptidyl-threonine dephosphorylation	1/556	16/18670	0.383639	0.877137	0.746593	PPM1G	1
1528	index03	GO:0043217	myelin maintenance	1/556	16/18670	0.383639	0.877137	0.746593	SOD1	1
1529	index03	GO:0044794	positive regulation by host of viral process	1/556	16/18670	0.383639	0.877137	0.746593	NUCKS1	1
1530	index03	GO:0044827	modulation by host of viral genome replication	1/556	16/18670	0.383639	0.877137	0.746593	NUCKS1	1
1531	index03	GO:0045618	positive regulation of keratinocyte differentiation	1/556	16/18670	0.383639	0.877137	0.746593	MED1	1
1532	index03	GO:0045722	positive regulation of gluconeogenesis	1/556	16/18670	0.383639	0.877137	0.746593	SIRT1	1
1533	index03	GO:0045986	negative regulation of smooth muscle contraction	1/556	16/18670	0.383639	0.877137	0.746593	SOD1	1
1534	index03	GO:0046325	negative regulation of glucose import	1/556	16/18670	0.383639	0.877137	0.746593	SIRT6	1
1535	index03	GO:0048385	regulation of retinoic acid receptor signaling pathway	1/556	16/18670	0.383639	0.877137	0.746593	SNW1	1
1536	index03	GO:0048820	hair follicle maturation	1/556	16/18670	0.383639	0.877137	0.746593	TRPC4AP	1
1537	index03	GO:0050711	negative regulation of interleukin-1 secretion	1/556	16/18670	0.383639	0.877137	0.746593	PML	1
1538	index03	GO:0050774	negative regulation of dendrite morphogenesis	1/556	16/18670	0.383639	0.877137	0.746593	UBE3A	1
1539	index03	GO:0051081	nuclear envelope disassembly	1/556	16/18670	0.383639	0.877137	0.746593	AKAP8L	1
1540	index03	GO:0051444	negative regulation of ubiquitin-protein transferase activity	1/556	16/18670	0.383639	0.877137	0.746593	BAG5	1
1541	index03	GO:0055012	ventricular cardiac muscle cell differentiation	1/556	16/18670	0.383639	0.877137	0.746593	RXRA	1
1542	index03	GO:0060413	atrial septum morphogenesis	1/556	16/18670	0.383639	0.877137	0.746593	ZFPM1	1
1543	index03	GO:0060628	regulation of ER to Golgi vesicle-mediated transport	1/556	16/18670	0.383639	0.877137	0.746593	YIPF5	1
1544	index03	GO:0060965	negative regulation of gene silencing by miRNA	1/556	16/18670	0.383639	0.877137	0.746593	NCOR1	1
1545	index03	GO:0070886	positive regulation of calcineurin-NFAT signaling cascade	1/556	16/18670	0.383639	0.877137	0.746593	CHERP	1
1546	index03	GO:0071732	cellular response to nitric oxide	1/556	16/18670	0.383639	0.877137	0.746593	DPEP1	1
1547	index03	GO:0090083	regulation of inclusion body assembly	1/556	16/18670	0.383639	0.877137	0.746593	BAG5	1
1548	index03	GO:0090335	regulation of brown fat cell differentiation	1/556	16/18670	0.383639	0.877137	0.746593	SIRT1	1
1549	index03	GO:0097067	cellular response to thyroid hormone stimulus	1/556	16/18670	0.383639	0.877137	0.746593	MED1	1
1550	index03	GO:0106058	positive regulation of calcineurin-mediated signaling	1/556	16/18670	0.383639	0.877137	0.746593	CHERP	1
1551	index03	GO:1902358	sulfate transmembrane transport	1/556	16/18670	0.383639	0.877137	0.746593	SLC25A10	1
1552	index03	GO:1902992	negative regulation of amyloid precursor protein catabolic process	1/556	16/18670	0.383639	0.877137	0.746593	PIN1	1
1553	index03	GO:1903541	regulation of exosomal secretion	1/556	16/18670	0.383639	0.877137	0.746593	SDCBP	1
1554	index03	GO:1905153	regulation of membrane invagination	1/556	16/18670	0.383639	0.877137	0.746593	GATA2	1
1555	index03	GO:0035987	endodermal cell differentiation	2/556	45/18670	0.389252	0.888254	0.756056	LEO1/RTF1	2
1556	index03	GO:0045581	negative regulation of T cell differentiation	2/556	45/18670	0.389252	0.888254	0.756056	CBFB/ZC3H8	2
1557	index03	GO:0048538	thymus development	2/556	45/18670	0.389252	0.888254	0.756056	FADD/SOD1	2
1558	index03	GO:0008584	male gonad development	5/556	138/18670	0.392953	0.891044	0.758431	ING2/KIF18A/NASP/SF1/WDR48	5
1559	index03	GO:0007051	spindle organization	6/556	170/18670	0.395214	0.891044	0.758431	AURKA/BCCIP/CHMP4B/KIF4A/NCOR1/SUN2	6
1560	index03	GO:0045454	cell redox homeostasis	3/556	76/18670	0.395388	0.891044	0.758431	APEX1/P4HB/SH3BGRL3	3
1561	index03	GO:0050852	T cell receptor signaling pathway	7/556	202/18670	0.396221	0.891044	0.758431	CUL1/ELF1/PHPT1/PSMB4/PSMD7/PSME3/PSME4	7
1562	index03	GO:0046546	development of primary male sexual characteristics	5/556	139/18670	0.39887	0.891044	0.758431	ING2/KIF18A/NASP/SF1/WDR48	5
1563	index03	GO:0006221	pyrimidine nucleotide biosynthetic process	2/556	46/18670	0.399819	0.891044	0.758431	DUT/TBPL1	2
1564	index03	GO:0014075	response to amine	2/556	46/18670	0.399819	0.891044	0.758431	RGS10/SOD1	2
1565	index03	GO:0032480	negative regulation of type I interferon production	2/556	46/18670	0.399819	0.891044	0.758431	CACTIN/PIN1	2
1566	index03	GO:0044003	modification by symbiont of host morphology or physiology	2/556	46/18670	0.399819	0.891044	0.758431	CPSF4/RXRA	2
1567	index03	GO:0043901	negative regulation of multi-organism process	6/556	171/18670	0.40054	0.891044	0.758431	CACTIN/MORC2/PML/TFAP4/TRIM11/TRIM27	6
1568	index03	GO:0006469	negative regulation of protein kinase activity	8/556	235/18670	0.401	0.891044	0.758431	FBXO7/HEXIM1/PDCD4/RB1/SIRT1/TFAP4/TRIM27/ZGPAT	8
1569	index03	GO:0046777	protein autophosphorylation	8/556	235/18670	0.401	0.891044	0.758431	ATR/AURKA/CDK12/CLK2/CLK3/FRK/PPP2R5C/TRIM24	8
1570	index03	GO:0032526	response to retinoic acid	4/556	108/18670	0.401942	0.891044	0.758431	CLK2/CREB1/RXRA/SNW1	4
1571	index03	GO:0060071	Wnt signaling pathway, planar cell polarity pathway	4/556	108/18670	0.401942	0.891044	0.758431	PSMB4/PSMD7/PSME3/PSME4	4
1572	index03	GO:0001675	acrosome assembly	1/556	17/18670	0.40201	0.891044	0.758431	TBPL1	1
1573	index03	GO:0002693	positive regulation of cellular extravasation	1/556	17/18670	0.40201	0.891044	0.758431	FADD	1
1574	index03	GO:0006577	amino-acid betaine metabolic process	1/556	17/18670	0.40201	0.891044	0.758431	POR	1
1575	index03	GO:0006744	ubiquinone biosynthetic process	1/556	17/18670	0.40201	0.891044	0.758431	COQ6	1
1576	index03	GO:0006750	glutathione biosynthetic process	1/556	17/18670	0.40201	0.891044	0.758431	OPLAH	1
1577	index03	GO:0007076	mitotic chromosome condensation	1/556	17/18670	0.40201	0.891044	0.758431	AKAP8L	1
1578	index03	GO:0008272	sulfate transport	1/556	17/18670	0.40201	0.891044	0.758431	SLC25A10	1
1579	index03	GO:0008340	determination of adult lifespan	1/556	17/18670	0.40201	0.891044	0.758431	PRDM2	1
1580	index03	GO:0009070	serine family amino acid biosynthetic process	1/556	17/18670	0.40201	0.891044	0.758431	SEPHS1	1
1581	index03	GO:0009129	pyrimidine nucleoside monophosphate metabolic process	1/556	17/18670	0.40201	0.891044	0.758431	DUT	1
1582	index03	GO:0016246	RNA interference	1/556	17/18670	0.40201	0.891044	0.758431	CLP1	1
1583	index03	GO:0016584	nucleosome positioning	1/556	17/18670	0.40201	0.891044	0.758431	RSF1	1
1584	index03	GO:0021514	ventral spinal cord interneuron differentiation	1/556	17/18670	0.40201	0.891044	0.758431	GATA2	1
1585	index03	GO:0031000	response to caffeine	1/556	17/18670	0.40201	0.891044	0.758431	DNMT3B	1
1586	index03	GO:0032460	negative regulation of protein oligomerization	1/556	17/18670	0.40201	0.891044	0.758431	EP300	1
1587	index03	GO:0033145	positive regulation of intracellular steroid hormone receptor signaling pathway	1/556	17/18670	0.40201	0.891044	0.758431	MED1	1
1588	index03	GO:0033599	regulation of mammary gland epithelial cell proliferation	1/556	17/18670	0.40201	0.891044	0.758431	KDM5B	1
1589	index03	GO:0035988	chondrocyte proliferation	1/556	17/18670	0.40201	0.891044	0.758431	SIRT6	1
1590	index03	GO:0036270	response to diuretic	1/556	17/18670	0.40201	0.891044	0.758431	DNMT3B	1
1591	index03	GO:0043373	CD4-positive, alpha-beta T cell lineage commitment	1/556	17/18670	0.40201	0.891044	0.758431	ZFPM1	1
1592	index03	GO:0043649	dicarboxylic acid catabolic process	1/556	17/18670	0.40201	0.891044	0.758431	GOT2	1
1593	index03	GO:0045072	regulation of interferon-gamma biosynthetic process	1/556	17/18670	0.40201	0.891044	0.758431	ZFPM1	1
1594	index03	GO:0045091	regulation of single stranded viral RNA replication via double stranded DNA intermediate	1/556	17/18670	0.40201	0.891044	0.758431	MORC2	1
1595	index03	GO:0050665	hydrogen peroxide biosynthetic process	1/556	17/18670	0.40201	0.891044	0.758431	SOD1	1
1596	index03	GO:0071360	cellular response to exogenous dsRNA	1/556	17/18670	0.40201	0.891044	0.758431	PQBP1	1
1597	index03	GO:0097329	response to antimetabolite	1/556	17/18670	0.40201	0.891044	0.758431	TIMELESS	1
1598	index03	GO:1901663	quinone biosynthetic process	1/556	17/18670	0.40201	0.891044	0.758431	COQ6	1
1599	index03	GO:1902931	negative regulation of alcohol biosynthetic process	1/556	17/18670	0.40201	0.891044	0.758431	SOD1	1
1600	index03	GO:1903209	positive regulation of oxidative stress-induced cell death	1/556	17/18670	0.40201	0.891044	0.758431	SOD1	1
1601	index03	GO:1904355	positive regulation of telomere capping	1/556	17/18670	0.40201	0.891044	0.758431	PNKP	1
1602	index03	GO:2000641	regulation of early endosome to late endosome transport	1/556	17/18670	0.40201	0.891044	0.758431	RAB21	1
1603	index03	GO:2001267	regulation of cysteine-type endopeptidase activity involved in apoptotic signaling pathway	1/556	17/18670	0.40201	0.891044	0.758431	TFAP4	1
1604	index03	GO:0031397	negative regulation of protein ubiquitination	3/556	77/18670	0.403441	0.893101	0.760182	BAG5/OGT/UBR5	3
1605	index03	GO:0048678	response to axon injury	3/556	77/18670	0.403441	0.893101	0.760182	MAP1B/MAX/SOD1	3
1606	index03	GO:0048608	reproductive structure development	14/556	431/18670	0.408317	0.90266	0.768318	ARID1A/DAZAP1/GATA2/ING2/KDM5B/KIF18A/MED1/NASP/RXRA/SF1/SIRT1/SOD1/UBE3A/WDR48	14
1607	index03	GO:0006520	cellular amino acid metabolic process	12/556	366/18670	0.4084	0.90266	0.768318	DPEP1/GMPS/GOT2/MCCC1/MCCC2/P4HB/PPA2/PSMB4/PSMD7/PSME3/PSME4/SEPHS1	12
1608	index03	GO:0051261	protein depolymerization	4/556	109/18670	0.408677	0.90266	0.768318	CAPG/KIF18A/MAP1B/PDXP	4
1609	index03	GO:0021695	cerebellar cortex development	2/556	47/18670	0.4103	0.90266	0.768318	CLP1/LDB1	2
1610	index03	GO:0030261	chromosome condensation	2/556	47/18670	0.4103	0.90266	0.768318	AKAP8L/DFFB	2
1611	index03	GO:0060351	cartilage development involved in endochondral bone morphogenesis	2/556	47/18670	0.4103	0.90266	0.768318	CARM1/POR	2
1612	index03	GO:0061614	pri-miRNA transcription by RNA polymerase II	2/556	47/18670	0.4103	0.90266	0.768318	GATA2/SPI1	2
1613	index03	GO:0070849	response to epidermal growth factor	2/556	47/18670	0.4103	0.90266	0.768318	BAG4/MED1	2
1614	index03	GO:0098868	bone growth	2/556	47/18670	0.4103	0.90266	0.768318	CARM1/POR	2
1615	index03	GO:0120163	negative regulation of cold-induced thermogenesis	2/556	47/18670	0.4103	0.90266	0.768318	RB1/TLE3	2
1616	index03	GO:0008286	insulin receptor signaling pathway	5/556	141/18670	0.410687	0.902952	0.768567	ATP6V0D1/NCOA5/NUCKS1/OGT/SIRT1	5
1617	index03	GO:0001659	temperature homeostasis	6/556	173/18670	0.411184	0.903149	0.768734	EHMT1/KDM3A/OGT/RB1/SIRT6/TLE3	6
1618	index03	GO:0051090	regulation of DNA-binding transcription factor activity	14/556	432/18670	0.411676	0.903149	0.768734	BHLHE40/CACTIN/CARM1/COPS5/EP300/PIAS4/RB1/RLIM/SIRT1/SP100/SUMO1/TERF2IP/TRIM27/USP7	14
1619	index03	GO:0034599	cellular response to oxidative stress	10/556	302/18670	0.411694	0.903149	0.768734	APEX1/BAG5/DPEP1/ECT2/FBXO7/NONO/P4HB/PML/SIRT1/SOD1	10
1620	index03	GO:0045927	positive regulation of growth	9/556	270/18670	0.41322	0.903149	0.768734	ADNP/CREB1/EXOSC2/EXOSC4/EXOSC9/MAP1B/PIN1/SDCBP/SUPV3L1	9
1621	index03	GO:0051607	defense response to virus	8/556	238/18670	0.414599	0.903149	0.768734	EXOSC4/EXOSC5/FADD/PML/POLR3C/POLR3F/PQBP1/TRIM11	8
1622	index03	GO:0090175	regulation of establishment of planar polarity	4/556	110/18670	0.415397	0.903149	0.768734	PSMB4/PSMD7/PSME3/PSME4	4
1623	index03	GO:0051346	negative regulation of hydrolase activity	15/556	466/18670	0.41618	0.903149	0.768734	BAG4/BOD1L1/DFFA/DPEP1/ELL/MCM2/MNAT1/PCIF1/POR/PPME1/PPP1R10/RBM26/SET/SIRT1/TNFAIP8	15
1624	index03	GO:0048732	gland development	14/556	434/18670	0.418399	0.903149	0.768734	AURKA/CREB1/CUL3/FADD/GATA2/GOT2/HOXB9/KDM5B/MED1/PML/POLB/RXRA/SOD1/UBE3A	14
1625	index03	GO:0061458	reproductive system development	14/556	434/18670	0.418399	0.903149	0.768734	ARID1A/DAZAP1/GATA2/ING2/KDM5B/KIF18A/MED1/NASP/RXRA/SF1/SIRT1/SOD1/UBE3A/WDR48	14
1626	index03	GO:0006446	regulation of translational initiation	3/556	79/18670	0.419452	0.903149	0.768734	METTL3/POLR2D/RXRA	3
1627	index03	GO:0002098	tRNA wobble uridine modification	1/556	18/18670	0.419835	0.903149	0.768734	URM1	1
1628	index03	GO:0006607	NLS-bearing protein import into nucleus	1/556	18/18670	0.419835	0.903149	0.768734	NUP54	1
1629	index03	GO:0006743	ubiquinone metabolic process	1/556	18/18670	0.419835	0.903149	0.768734	COQ6	1
1630	index03	GO:0008090	retrograde axonal transport	1/556	18/18670	0.419835	0.903149	0.768734	SOD1	1
1631	index03	GO:0031468	nuclear envelope reassembly	1/556	18/18670	0.419835	0.903149	0.768734	CHMP4B	1
1632	index03	GO:0039692	single stranded viral RNA replication via double stranded DNA intermediate	1/556	18/18670	0.419835	0.903149	0.768734	MORC2	1
1633	index03	GO:0042095	interferon-gamma biosynthetic process	1/556	18/18670	0.419835	0.903149	0.768734	ZFPM1	1
1634	index03	GO:0043011	myeloid dendritic cell differentiation	1/556	18/18670	0.419835	0.903149	0.768734	SPI1	1
1635	index03	GO:0044320	cellular response to leptin stimulus	1/556	18/18670	0.419835	0.903149	0.768734	SIRT1	1
1636	index03	GO:0045056	transcytosis	1/556	18/18670	0.419835	0.903149	0.768734	PIGR	1
1637	index03	GO:0046459	short-chain fatty acid metabolic process	1/556	18/18670	0.419835	0.903149	0.768734	PCCA	1
1638	index03	GO:0060117	auditory receptor cell development	1/556	18/18670	0.419835	0.903149	0.768734	SOD1	1
1639	index03	GO:0060192	negative regulation of lipase activity	1/556	18/18670	0.419835	0.903149	0.768734	POR	1
1640	index03	GO:0060546	negative regulation of necroptotic process	1/556	18/18670	0.419835	0.903149	0.768734	FADD	1
1641	index03	GO:0060977	coronary vasculature morphogenesis	1/556	18/18670	0.419835	0.903149	0.768734	ARID2	1
1642	index03	GO:0070230	positive regulation of lymphocyte apoptotic process	1/556	18/18670	0.419835	0.903149	0.768734	ZC3H8	1
1643	index03	GO:0070233	negative regulation of T cell apoptotic process	1/556	18/18670	0.419835	0.903149	0.768734	FADD	1
1644	index03	GO:0071371	cellular response to gonadotropin stimulus	1/556	18/18670	0.419835	0.903149	0.768734	POR	1
1645	index03	GO:0072574	hepatocyte proliferation	1/556	18/18670	0.419835	0.903149	0.768734	MED1	1
1646	index03	GO:0072575	epithelial cell proliferation involved in liver morphogenesis	1/556	18/18670	0.419835	0.903149	0.768734	MED1	1
1647	index03	GO:0098877	neurotransmitter receptor transport to plasma membrane	1/556	18/18670	0.419835	0.903149	0.768734	RAB8A	1
1648	index03	GO:0098969	neurotransmitter receptor transport to postsynaptic membrane	1/556	18/18670	0.419835	0.903149	0.768734	RAB8A	1
1649	index03	GO:2000479	regulation of cAMP-dependent protein kinase activity	1/556	18/18670	0.419835	0.903149	0.768734	SIRT1	1
1650	index03	GO:0002762	negative regulation of myeloid leukocyte differentiation	2/556	48/18670	0.42069	0.903149	0.768734	GATA2/ZFPM1	2
1651	index03	GO:0007140	male meiotic nuclear division	2/556	48/18670	0.42069	0.903149	0.768734	ING2/KIF18A	2
1652	index03	GO:0008542	visual learning	2/556	48/18670	0.42069	0.903149	0.768734	CREB1/PIAS1	2
1653	index03	GO:0030850	prostate gland development	2/556	48/18670	0.42069	0.903149	0.768734	RXRA/UBE3A	2
1654	index03	GO:0030865	cortical cytoskeleton organization	2/556	48/18670	0.42069	0.903149	0.768734	ANLN/ECT2	2
1655	index03	GO:0055010	ventricular cardiac muscle tissue morphogenesis	2/556	48/18670	0.42069	0.903149	0.768734	MED1/RXRA	2
1656	index03	GO:0032868	response to insulin	9/556	272/18670	0.421719	0.90446	0.76985	ATP6V0D1/ESRRA/GOT2/MAX/NCOA5/NUCKS1/OGT/RAB8A/SIRT1	9
1657	index03	GO:0002478	antigen processing and presentation of exogenous peptide antigen	6/556	175/18670	0.42181	0.90446	0.76985	KIF18A/KIF4A/PSMB4/PSMD7/PSME3/PSME4	6
1658	index03	GO:1904019	epithelial cell apoptotic process	4/556	111/18670	0.4221	0.904537	0.769916	GATA2/PDCD4/PIAS4/RB1	4
1659	index03	GO:0044344	cellular response to fibroblast growth factor stimulus	5/556	143/18670	0.42247	0.904784	0.770126	GTF2F1/GTF2F2/KDM5B/POLR2D/POLR2K	5
1660	index03	GO:0002088	lens development in camera-type eye	3/556	80/18670	0.427404	0.914249	0.778182	KDM5B/MED1/MEIS1	3
1661	index03	GO:0043462	regulation of ATPase activity	3/556	80/18670	0.427404	0.914249	0.778182	DNAJC1/GABARAPL2/SUMO1	3
1662	index03	GO:0090092	regulation of transmembrane receptor protein serine/threonine kinase signaling pathway	8/556	241/18670	0.428184	0.915366	0.779133	EP300/ING2/LEMD2/PIN1/SDCBP/SIRT1/SNW1/TRIM33	8
1663	index03	GO:0051701	interaction with host	7/556	209/18670	0.430355	0.915755	0.779464	CHMP4B/CPSF4/P4HB/PML/RXRA/TRIM11/TRIM27	7
1664	index03	GO:0008347	glial cell migration	2/556	49/18670	0.430986	0.915755	0.779464	SUN1/SUN2	2
1665	index03	GO:1990090	cellular response to nerve growth factor stimulus	2/556	49/18670	0.430986	0.915755	0.779464	CREB1/UBE3A	2
1666	index03	GO:2001238	positive regulation of extrinsic apoptotic signaling pathway	2/556	49/18670	0.430986	0.915755	0.779464	FADD/PML	2
1667	index03	GO:0014855	striated muscle cell proliferation	3/556	81/18670	0.435318	0.915755	0.779464	ARID2/MEIS1/RXRA	3
1668	index03	GO:0002076	osteoblast development	1/556	19/18670	0.437129	0.915755	0.779464	JUND	1
1669	index03	GO:0002363	alpha-beta T cell lineage commitment	1/556	19/18670	0.437129	0.915755	0.779464	ZFPM1	1
1670	index03	GO:0007096	regulation of exit from mitosis	1/556	19/18670	0.437129	0.915755	0.779464	ANLN	1
1671	index03	GO:0007213	G protein-coupled acetylcholine receptor signaling pathway	1/556	19/18670	0.437129	0.915755	0.779464	RGS10	1
1672	index03	GO:0009148	pyrimidine nucleoside triphosphate biosynthetic process	1/556	19/18670	0.437129	0.915755	0.779464	TBPL1	1
1673	index03	GO:0016048	detection of temperature stimulus	1/556	19/18670	0.437129	0.915755	0.779464	NR2F6	1
1674	index03	GO:0016973	poly(A)+ mRNA export from nucleus	1/556	19/18670	0.437129	0.915755	0.779464	NXF1	1
1675	index03	GO:0019184	nonribosomal peptide biosynthetic process	1/556	19/18670	0.437129	0.915755	0.779464	OPLAH	1
1676	index03	GO:0030150	protein import into mitochondrial matrix	1/556	19/18670	0.437129	0.915755	0.779464	GRPEL1	1
1677	index03	GO:0032930	positive regulation of superoxide anion generation	1/556	19/18670	0.437129	0.915755	0.779464	SOD1	1
1678	index03	GO:0034063	stress granule assembly	1/556	19/18670	0.437129	0.915755	0.779464	OGFOD1	1
1679	index03	GO:0034138	toll-like receptor 3 signaling pathway	1/556	19/18670	0.437129	0.915755	0.779464	FADD	1
1680	index03	GO:0034312	diol biosynthetic process	1/556	19/18670	0.437129	0.915755	0.779464	SPR	1
1681	index03	GO:0035269	protein O-linked mannosylation	1/556	19/18670	0.437129	0.915755	0.779464	DPM1	1
1682	index03	GO:0046112	nucleobase biosynthetic process	1/556	19/18670	0.437129	0.915755	0.779464	GMPS	1
1683	index03	GO:0046597	negative regulation of viral entry into host cell	1/556	19/18670	0.437129	0.915755	0.779464	TRIM11	1
1684	index03	GO:0051131	chaperone-mediated protein complex assembly	1/556	19/18670	0.437129	0.915755	0.779464	PFDN6	1
1685	index03	GO:0060149	negative regulation of posttranscriptional gene silencing	1/556	19/18670	0.437129	0.915755	0.779464	NCOR1	1
1686	index03	GO:0060967	negative regulation of gene silencing by RNA	1/556	19/18670	0.437129	0.915755	0.779464	NCOR1	1
1687	index03	GO:0070989	oxidative demethylation	1/556	19/18670	0.437129	0.915755	0.779464	JMJD6	1
1688	index03	GO:0071243	cellular response to arsenic-containing substance	1/556	19/18670	0.437129	0.915755	0.779464	DAXX	1
1689	index03	GO:0071731	response to nitric oxide	1/556	19/18670	0.437129	0.915755	0.779464	DPEP1	1
1690	index03	GO:1900409	positive regulation of cellular response to oxidative stress	1/556	19/18670	0.437129	0.915755	0.779464	SOD1	1
1691	index03	GO:1902074	response to salt	1/556	19/18670	0.437129	0.915755	0.779464	DAXX	1
1692	index03	GO:1902170	cellular response to reactive nitrogen species	1/556	19/18670	0.437129	0.915755	0.779464	DPEP1	1
1693	index03	GO:1903540	establishment of protein localization to postsynaptic membrane	1/556	19/18670	0.437129	0.915755	0.779464	RAB8A	1
1694	index03	GO:1903798	regulation of production of miRNAs involved in gene silencing by miRNA	1/556	19/18670	0.437129	0.915755	0.779464	NCOR1	1
1695	index03	GO:1905288	vascular associated smooth muscle cell apoptotic process	1/556	19/18670	0.437129	0.915755	0.779464	PDCD4	1
1696	index03	GO:1905459	regulation of vascular associated smooth muscle cell apoptotic process	1/556	19/18670	0.437129	0.915755	0.779464	PDCD4	1
1697	index03	GO:0042542	response to hydrogen peroxide	5/556	146/18670	0.440062	0.921355	0.784231	APEX1/ECT2/SIRT1/SOD1/UBE3A	5
1698	index03	GO:0001706	endoderm formation	2/556	50/18670	0.441183	0.921531	0.78438	LEO1/RTF1	2
1699	index03	GO:0001961	positive regulation of cytokine-mediated signaling pathway	2/556	50/18670	0.441183	0.921531	0.78438	FADD/MED1	2
1700	index03	GO:0032873	negative regulation of stress-activated MAPK cascade	2/556	50/18670	0.441183	0.921531	0.78438	NCOR1/PDCD4	2
1701	index03	GO:0070303	negative regulation of stress-activated protein kinase signaling cascade	2/556	50/18670	0.441183	0.921531	0.78438	NCOR1/PDCD4	2
1702	index03	GO:0006690	icosanoid metabolic process	4/556	114/18670	0.442091	0.921801	0.78461	DPEP1/LTA4H/MGST3/SIRT1	4
1703	index03	GO:0007127	meiosis I	4/556	114/18670	0.442091	0.921801	0.78461	AURKA/ING2/PSMC3IP/SUN1	4
1704	index03	GO:0008543	fibroblast growth factor receptor signaling pathway	4/556	114/18670	0.442091	0.921801	0.78461	GTF2F1/GTF2F2/POLR2D/POLR2K	4
1705	index03	GO:0051099	positive regulation of binding	6/556	179/18670	0.442978	0.922027	0.784802	EP300/GMNN/GTF2B/PIN1/RB1/TRAF4	6
1706	index03	GO:0071347	cellular response to interleukin-1	6/556	179/18670	0.442978	0.922027	0.784802	CACTIN/CUL1/PSMB4/PSMD7/PSME3/PSME4	6
1707	index03	GO:2001235	positive regulation of apoptotic signaling pathway	6/556	179/18670	0.442978	0.922027	0.784802	FADD/PIAS4/PML/SIRT1/SOD1/TFAP4	6
1708	index03	GO:0070972	protein localization to endoplasmic reticulum	5/556	147/18670	0.445899	0.927394	0.789371	CHMP4A/CHMP4B/RPS21/SEC61A1/SEC61G	5
1709	index03	GO:0030705	cytoskeleton-dependent intracellular transport	6/556	180/18670	0.448247	0.927394	0.789371	KIF4A/MAP1B/RAB21/SOD1/SUN1/SUN2	6
1710	index03	GO:0071466	cellular response to xenobiotic stimulus	6/556	180/18670	0.448247	0.927394	0.789371	DNMT3B/DPEP1/MGST3/POR/RB1/TFAP4	6
1711	index03	GO:1905330	regulation of morphogenesis of an epithelium	6/556	180/18670	0.448247	0.927394	0.789371	PSMB4/PSMD7/PSME3/PSME4/RXRA/SIRT6	6
1712	index03	GO:0071277	cellular response to calcium ion	3/556	83/18670	0.45102	0.927394	0.789371	DPEP1/ECT2/JUND	3
1713	index03	GO:1901879	regulation of protein depolymerization	3/556	83/18670	0.45102	0.927394	0.789371	CAPG/MAP1B/PDXP	3
1714	index03	GO:2000106	regulation of leukocyte apoptotic process	3/556	83/18670	0.45102	0.927394	0.789371	FADD/SIRT1/ZC3H8	3
1715	index03	GO:0002712	regulation of B cell mediated immunity	2/556	51/18670	0.451279	0.927394	0.789371	EXOSC6/SUPT6H	2
1716	index03	GO:0002889	regulation of immunoglobulin mediated immune response	2/556	51/18670	0.451279	0.927394	0.789371	EXOSC6/SUPT6H	2
1717	index03	GO:0030834	regulation of actin filament depolymerization	2/556	51/18670	0.451279	0.927394	0.789371	CAPG/PDXP	2
1718	index03	GO:0048146	positive regulation of fibroblast proliferation	2/556	51/18670	0.451279	0.927394	0.789371	PML/SIRT6	2
1719	index03	GO:0090102	cochlea development	2/556	51/18670	0.451279	0.927394	0.789371	GATA2/MCM2	2
1720	index03	GO:0051147	regulation of muscle cell differentiation	6/556	181/18670	0.453506	0.927394	0.789371	FBXO22/PDCD4/PIAS1/PIN1/SIRT1/SUPT6H	6
1721	index03	GO:0002320	lymphoid progenitor cell differentiation	1/556	20/18670	0.453909	0.927394	0.789371	SPI1	1
1722	index03	GO:0006071	glycerol metabolic process	1/556	20/18670	0.453909	0.927394	0.789371	TPI1	1
1723	index03	GO:0008356	asymmetric cell division	1/556	20/18670	0.453909	0.927394	0.789371	ING2	1
1724	index03	GO:0030903	notochord development	1/556	20/18670	0.453909	0.927394	0.789371	KDM6A	1
1725	index03	GO:0031936	negative regulation of chromatin silencing	1/556	20/18670	0.453909	0.927394	0.789371	ASF1A	1
1726	index03	GO:0033005	positive regulation of mast cell activation	1/556	20/18670	0.453909	0.927394	0.789371	GATA2	1
1727	index03	GO:0043046	DNA methylation involved in gamete generation	1/556	20/18670	0.453909	0.927394	0.789371	KDM1B	1
1728	index03	GO:0043369	CD4-positive or CD8-positive, alpha-beta T cell lineage commitment	1/556	20/18670	0.453909	0.927394	0.789371	ZFPM1	1
1729	index03	GO:0043371	negative regulation of CD4-positive, alpha-beta T cell differentiation	1/556	20/18670	0.453909	0.927394	0.789371	CBFB	1
1730	index03	GO:0046823	negative regulation of nucleocytoplasmic transport	1/556	20/18670	0.453909	0.927394	0.789371	SP100	1
1731	index03	GO:0048148	behavioral response to cocaine	1/556	20/18670	0.453909	0.927394	0.789371	FADD	1
1732	index03	GO:0051016	barbed-end actin filament capping	1/556	20/18670	0.453909	0.927394	0.789371	CAPG	1
1733	index03	GO:0060602	branch elongation of an epithelium	1/556	20/18670	0.453909	0.927394	0.789371	MED1	1
1734	index03	GO:0061162	establishment of monopolar cell polarity	1/556	20/18670	0.453909	0.927394	0.789371	MAP1B	1
1735	index03	GO:0071636	positive regulation of transforming growth factor beta production	1/556	20/18670	0.453909	0.927394	0.789371	CREB1	1
1736	index03	GO:1901673	regulation of mitotic spindle assembly	1/556	20/18670	0.453909	0.927394	0.789371	CHMP4B	1
1737	index03	GO:1901881	positive regulation of protein depolymerization	1/556	20/18670	0.453909	0.927394	0.789371	PDXP	1
1738	index03	GO:1903599	positive regulation of autophagy of mitochondrion	1/556	20/18670	0.453909	0.927394	0.789371	FBXO7	1
1739	index03	GO:2000774	positive regulation of cellular senescence	1/556	20/18670	0.453909	0.927394	0.789371	SIRT1	1
1740	index03	GO:0097237	cellular response to toxic substance	8/556	247/18670	0.455254	0.929607	0.791255	APEX1/DAXX/ECT2/MGST3/SIRT1/SOD1/SPI1/TIMELESS	8
1741	index03	GO:0009267	cellular response to starvation	5/556	149/18670	0.457527	0.933176	0.794292	EHMT2/FBXO22/GABARAPL2/MAX/SIRT1	5
1742	index03	GO:0050773	regulation of dendrite development	5/556	149/18670	0.457527	0.933176	0.794292	CARM1/CUX1/RAB21/SS18L2/UBE3A	5
1743	index03	GO:0019884	antigen processing and presentation of exogenous antigen	6/556	182/18670	0.458753	0.934171	0.795139	KIF18A/KIF4A/PSMB4/PSMD7/PSME3/PSME4	6
1744	index03	GO:0061138	morphogenesis of a branching epithelium	6/556	182/18670	0.458753	0.934171	0.795139	KDM5B/MED1/PML/RXRA/SIRT6/TIMELESS	6
1745	index03	GO:0043154	negative regulation of cysteine-type endopeptidase activity involved in apoptotic process	3/556	84/18670	0.458803	0.934171	0.795139	DPEP1/POR/TNFAIP8	3
1746	index03	GO:0042180	cellular ketone metabolic process	8/556	248/18670	0.459746	0.935554	0.796316	COQ6/GOT2/PSMB4/PSMD7/PSME3/PSME4/SIRT1/TPI1	8
1747	index03	GO:0003179	heart valve morphogenesis	2/556	52/18670	0.461271	0.936249	0.796908	RB1/ZFPM1	2
1748	index03	GO:0030514	negative regulation of BMP signaling pathway	2/556	52/18670	0.461271	0.936249	0.796908	LEMD2/TRIM33	2
1749	index03	GO:1990089	response to nerve growth factor	2/556	52/18670	0.461271	0.936249	0.796908	CREB1/UBE3A	2
1750	index03	GO:2000772	regulation of cellular senescence	2/556	52/18670	0.461271	0.936249	0.796908	ING2/SIRT1	2
1751	index03	GO:0031398	positive regulation of protein ubiquitination	4/556	117/18670	0.461871	0.936249	0.796908	CUL3/DCUN1D5/PIN1/UBE3A	4
1752	index03	GO:0008203	cholesterol metabolic process	5/556	150/18670	0.463315	0.936249	0.796908	NFYA/NFYC/POR/RXRA/SOD1	5
1753	index03	GO:0048754	branching morphogenesis of an epithelial tube	5/556	150/18670	0.463315	0.936249	0.796908	KDM5B/MED1/PML/SIRT6/TIMELESS	5
1754	index03	GO:0071774	response to fibroblast growth factor	5/556	150/18670	0.463315	0.936249	0.796908	GTF2F1/GTF2F2/KDM5B/POLR2D/POLR2K	5
1755	index03	GO:0032869	cellular response to insulin stimulus	7/556	216/18670	0.464237	0.936249	0.796908	ATP6V0D1/ESRRA/NCOA5/NUCKS1/OGT/RAB8A/SIRT1	7
1756	index03	GO:0009798	axis specification	3/556	85/18670	0.46654	0.936249	0.796908	AURKA/KDM6A/LDB1	3
1757	index03	GO:0072384	organelle transport along microtubule	3/556	85/18670	0.46654	0.936249	0.796908	MAP1B/SUN1/SUN2	3
1758	index03	GO:0060348	bone development	7/556	217/18670	0.469044	0.936249	0.796908	CARM1/EP300/MED1/MEIS1/POR/TAL1/ZFPM1	7
1759	index03	GO:0043409	negative regulation of MAPK cascade	6/556	184/18670	0.46921	0.936249	0.796908	LEMD2/NCOR1/PDCD4/PIN1/PRDM15/VRK3	6
1760	index03	GO:0003283	atrial septum development	1/556	21/18670	0.470189	0.936249	0.796908	ZFPM1	1
1761	index03	GO:0006144	purine nucleobase metabolic process	1/556	21/18670	0.470189	0.936249	0.796908	GMPS	1
1762	index03	GO:0007035	vacuolar acidification	1/556	21/18670	0.470189	0.936249	0.796908	ATP6V0D1	1
1763	index03	GO:0010829	negative regulation of glucose transmembrane transport	1/556	21/18670	0.470189	0.936249	0.796908	SIRT6	1
1764	index03	GO:0010893	positive regulation of steroid biosynthetic process	1/556	21/18670	0.470189	0.936249	0.796908	POR	1
1765	index03	GO:0016553	base conversion or substitution editing	1/556	21/18670	0.470189	0.936249	0.796908	METTL3	1
1766	index03	GO:0021697	cerebellar cortex formation	1/556	21/18670	0.470189	0.936249	0.796908	LDB1	1
1767	index03	GO:0030728	ovulation	1/556	21/18670	0.470189	0.936249	0.796908	SIRT1	1
1768	index03	GO:0032332	positive regulation of chondrocyte differentiation	1/556	21/18670	0.470189	0.936249	0.796908	POR	1
1769	index03	GO:0032516	positive regulation of phosphoprotein phosphatase activity	1/556	21/18670	0.470189	0.936249	0.796908	VRK3	1
1770	index03	GO:0042135	neurotransmitter catabolic process	1/556	21/18670	0.470189	0.936249	0.796908	POR	1
1771	index03	GO:0046716	muscle cell cellular homeostasis	1/556	21/18670	0.470189	0.936249	0.796908	SOD1	1
1772	index03	GO:0050951	sensory perception of temperature stimulus	1/556	21/18670	0.470189	0.936249	0.796908	NR2F6	1
1773	index03	GO:0060044	negative regulation of cardiac muscle cell proliferation	1/556	21/18670	0.470189	0.936249	0.796908	MEIS1	1
1774	index03	GO:0061339	establishment or maintenance of monopolar cell polarity	1/556	21/18670	0.470189	0.936249	0.796908	MAP1B	1
1775	index03	GO:0070584	mitochondrion morphogenesis	1/556	21/18670	0.470189	0.936249	0.796908	SUPV3L1	1
1776	index03	GO:0070920	regulation of production of small RNA involved in gene silencing by RNA	1/556	21/18670	0.470189	0.936249	0.796908	NCOR1	1
1777	index03	GO:1900016	negative regulation of cytokine production involved in inflammatory response	1/556	21/18670	0.470189	0.936249	0.796908	PDCD4	1
1778	index03	GO:1900273	positive regulation of long-term synaptic potentiation	1/556	21/18670	0.470189	0.936249	0.796908	CREB1	1
1779	index03	GO:1902884	positive regulation of response to oxidative stress	1/556	21/18670	0.470189	0.936249	0.796908	SOD1	1
1780	index03	GO:1903055	positive regulation of extracellular matrix organization	1/556	21/18670	0.470189	0.936249	0.796908	RB1	1
1781	index03	GO:1903817	negative regulation of voltage-gated potassium channel activity	1/556	21/18670	0.470189	0.936249	0.796908	SUMO1	1
1782	index03	GO:2000380	regulation of mesoderm development	1/556	21/18670	0.470189	0.936249	0.796908	PUS7	1
1783	index03	GO:2000737	negative regulation of stem cell differentiation	1/556	21/18670	0.470189	0.936249	0.796908	CDK12	1
1784	index03	GO:2000810	regulation of bicellular tight junction assembly	1/556	21/18670	0.470189	0.936249	0.796908	CBFB	1
1785	index03	GO:0007632	visual behavior	2/556	53/18670	0.471155	0.936249	0.796908	CREB1/PIAS1	2
1786	index03	GO:0031638	zymogen activation	2/556	53/18670	0.471155	0.936249	0.796908	CUZD1/FADD	2
1787	index03	GO:0060563	neuroepithelial cell differentiation	2/556	53/18670	0.471155	0.936249	0.796908	BCCIP/SOD1	2
1788	index03	GO:0070228	regulation of lymphocyte apoptotic process	2/556	53/18670	0.471155	0.936249	0.796908	FADD/ZC3H8	2
1789	index03	GO:0006890	retrograde vesicle-mediated transport, Golgi to ER	3/556	86/18670	0.474227	0.940577	0.800592	KIF18A/KIF4A/PITPNB	3
1790	index03	GO:0008625	extrinsic apoptotic signaling pathway via death domain receptors	3/556	86/18670	0.474227	0.940577	0.800592	DAXX/FADD/SP100	3
1791	index03	GO:0046328	regulation of JNK cascade	6/556	185/18670	0.474418	0.940577	0.800592	COPS5/DAXX/NCOR1/PDCD4/SDCBP/TRAF4	6
1792	index03	GO:0001678	cellular glucose homeostasis	5/556	152/18670	0.474836	0.940577	0.800592	FOXK1/FOXK2/NUCKS1/PHPT1/SIRT1	5
1793	index03	GO:0007286	spermatid development	5/556	152/18670	0.474836	0.940577	0.800592	AFF4/ING2/KDM3A/PSME4/TBPL1	5
1794	index03	GO:0061982	meiosis I cell cycle process	4/556	119/18670	0.474921	0.940577	0.800592	AURKA/ING2/PSMC3IP/SUN1	4
1795	index03	GO:0006979	response to oxidative stress	14/556	451/18670	0.475475	0.941149	0.801078	APEX1/BAG5/DPEP1/ECT2/ERCC3/FBXO7/NONO/P4HB/PML/PNKP/SIRT1/SOD1/UBE3A/XPA	14
1796	index03	GO:0009952	anterior/posterior pattern specification	7/556	219/18670	0.478625	0.94201	0.801811	AURKA/BHLHE40/EP300/HOXB9/KDM6A/LDB1/SSBP3	7
1797	index03	GO:0021515	cell differentiation in spinal cord	2/556	54/18670	0.480929	0.94201	0.801811	GATA2/TAL1	2
1798	index03	GO:0030042	actin filament depolymerization	2/556	54/18670	0.480929	0.94201	0.801811	CAPG/PDXP	2
1799	index03	GO:0045747	positive regulation of Notch signaling pathway	2/556	54/18670	0.480929	0.94201	0.801811	EP300/SNW1	2
1800	index03	GO:0070206	protein trimerization	2/556	54/18670	0.480929	0.94201	0.801811	NUP54/TRIM27	2
1801	index03	GO:2000027	regulation of animal organ morphogenesis	8/556	253/18670	0.48209	0.94201	0.801811	CARM1/MED1/POR/PSMB4/PSMD7/PSME3/PSME4/RXRA	8
1802	index03	GO:0030098	lymphocyte differentiation	11/556	353/18670	0.482336	0.94201	0.801811	CBFB/EP300/FADD/FBXO7/GON4L/JMJD6/METTL3/SOD1/SPI1/ZC3H8/ZFPM1	11
1803	index03	GO:0002089	lens morphogenesis in camera-type eye	1/556	22/18670	0.485985	0.94201	0.801811	MEIS1	1
1804	index03	GO:0002097	tRNA wobble base modification	1/556	22/18670	0.485985	0.94201	0.801811	URM1	1
1805	index03	GO:0006312	mitotic recombination	1/556	22/18670	0.485985	0.94201	0.801811	SMC5	1
1806	index03	GO:0006925	inflammatory cell apoptotic process	1/556	22/18670	0.485985	0.94201	0.801811	SIRT1	1
1807	index03	GO:0010226	response to lithium ion	1/556	22/18670	0.485985	0.94201	0.801811	XRCC4	1
1808	index03	GO:0016226	iron-sulfur cluster assembly	1/556	22/18670	0.485985	0.94201	0.801811	BOLA2	1
1809	index03	GO:0021516	dorsal spinal cord development	1/556	22/18670	0.485985	0.94201	0.801811	TAL1	1
1810	index03	GO:0031163	metallo-sulfur cluster assembly	1/556	22/18670	0.485985	0.94201	0.801811	BOLA2	1
1811	index03	GO:0032469	endoplasmic reticulum calcium ion homeostasis	1/556	22/18670	0.485985	0.94201	0.801811	PML	1
1812	index03	GO:0032928	regulation of superoxide anion generation	1/556	22/18670	0.485985	0.94201	0.801811	SOD1	1
1813	index03	GO:0034311	diol metabolic process	1/556	22/18670	0.485985	0.94201	0.801811	SPR	1
1814	index03	GO:0034643	establishment of mitochondrion localization, microtubule-mediated	1/556	22/18670	0.485985	0.94201	0.801811	MAP1B	1
1815	index03	GO:0035024	negative regulation of Rho protein signal transduction	1/556	22/18670	0.485985	0.94201	0.801811	CUL3	1
1816	index03	GO:0042359	vitamin D metabolic process	1/556	22/18670	0.485985	0.94201	0.801811	PIAS4	1
1817	index03	GO:0043496	regulation of protein homodimerization activity	1/556	22/18670	0.485985	0.94201	0.801811	TRAF4	1
1818	index03	GO:0044321	response to leptin	1/556	22/18670	0.485985	0.94201	0.801811	SIRT1	1
1819	index03	GO:0045717	negative regulation of fatty acid biosynthetic process	1/556	22/18670	0.485985	0.94201	0.801811	SIRT1	1
1820	index03	GO:0047497	mitochondrion transport along microtubule	1/556	22/18670	0.485985	0.94201	0.801811	MAP1B	1
1821	index03	GO:0060065	uterus development	1/556	22/18670	0.485985	0.94201	0.801811	KDM5B	1
1822	index03	GO:0060487	lung epithelial cell differentiation	1/556	22/18670	0.485985	0.94201	0.801811	CREB1	1
1823	index03	GO:0060547	negative regulation of necrotic cell death	1/556	22/18670	0.485985	0.94201	0.801811	FADD	1
1824	index03	GO:0070935	3'-UTR-mediated mRNA stabilization	1/556	22/18670	0.485985	0.94201	0.801811	RBM10	1
1825	index03	GO:0071359	cellular response to dsRNA	1/556	22/18670	0.485985	0.94201	0.801811	PQBP1	1
1826	index03	GO:0072643	interferon-gamma secretion	1/556	22/18670	0.485985	0.94201	0.801811	TRIM27	1
1827	index03	GO:0097320	plasma membrane tubulation	1/556	22/18670	0.485985	0.94201	0.801811	CHMP4A	1
1828	index03	GO:1901522	positive regulation of transcription from RNA polymerase II promoter involved in cellular response to chemical stimulus	1/556	22/18670	0.485985	0.94201	0.801811	EP300	1
1829	index03	GO:1901685	glutathione derivative metabolic process	1/556	22/18670	0.485985	0.94201	0.801811	MGST3	1
1830	index03	GO:1901687	glutathione derivative biosynthetic process	1/556	22/18670	0.485985	0.94201	0.801811	MGST3	1
1831	index03	GO:1903589	positive regulation of blood vessel endothelial cell proliferation involved in sprouting angiogenesis	1/556	22/18670	0.485985	0.94201	0.801811	GATA2	1
1832	index03	GO:2000773	negative regulation of cellular senescence	1/556	22/18670	0.485985	0.94201	0.801811	SIRT1	1
1833	index03	GO:2001032	regulation of double-strand break repair via nonhomologous end joining	1/556	22/18670	0.485985	0.94201	0.801811	NUDT16L1	1
1834	index03	GO:0010770	positive regulation of cell morphogenesis involved in differentiation	5/556	154/18670	0.486275	0.942059	0.801853	ADNP/CUX1/MAP1B/RAB21/SS18L2	5
1835	index03	GO:0097194	execution phase of apoptosis	3/556	88/18670	0.489446	0.946294	0.805458	DFFA/DFFB/NMNAT1	3
1836	index03	GO:1903321	negative regulation of protein modification by small protein conjugation or removal	3/556	88/18670	0.489446	0.946294	0.805458	BAG5/OGT/UBR5	3
1837	index03	GO:1904035	regulation of epithelial cell apoptotic process	3/556	88/18670	0.489446	0.946294	0.805458	GATA2/PDCD4/PIAS4	3
1838	index03	GO:0001541	ovarian follicle development	2/556	55/18670	0.490592	0.946294	0.805458	SOD1/UBE3A	2
1839	index03	GO:0003229	ventricular cardiac muscle tissue development	2/556	55/18670	0.490592	0.946294	0.805458	MED1/RXRA	2
1840	index03	GO:0043954	cellular component maintenance	2/556	55/18670	0.490592	0.946294	0.805458	SUPT6H/SUPV3L1	2
1841	index03	GO:0044380	protein localization to cytoskeleton	2/556	55/18670	0.490592	0.946294	0.805458	ANLN/AURKA	2
1842	index03	GO:0070830	bicellular tight junction assembly	2/556	55/18670	0.490592	0.946294	0.805458	CBFB/ECT2	2
1843	index03	GO:1902652	secondary alcohol metabolic process	5/556	155/18670	0.491962	0.948422	0.807269	NFYA/NFYC/POR/RXRA/SOD1	5
1844	index03	GO:0044706	multi-multicellular organism process	7/556	222/18670	0.492908	0.949215	0.807944	ARID1A/DAZAP1/GOT2/MED1/RXRA/SOD1/UBE2A	7
1845	index03	GO:1901605	alpha-amino acid metabolic process	7/556	222/18670	0.492908	0.949215	0.807944	DPEP1/GMPS/GOT2/MCCC1/MCCC2/P4HB/SEPHS1	7
1846	index03	GO:0048002	antigen processing and presentation of peptide antigen	6/556	189/18670	0.495098	0.949444	0.808139	KIF18A/KIF4A/PSMB4/PSMD7/PSME3/PSME4	6
1847	index03	GO:0061053	somite development	3/556	89/18670	0.496975	0.949444	0.808139	EP300/KDM6A/RBBP6	3
1848	index03	GO:0033673	negative regulation of kinase activity	8/556	257/18670	0.499796	0.949444	0.808139	FBXO7/HEXIM1/PDCD4/RB1/SIRT1/TFAP4/TRIM27/ZGPAT	8
1849	index03	GO:0022029	telencephalon cell migration	2/556	56/18670	0.50014	0.949444	0.808139	SUN1/SUN2	2
1850	index03	GO:0060688	regulation of morphogenesis of a branching structure	2/556	56/18670	0.50014	0.949444	0.808139	RXRA/SIRT6	2
1851	index03	GO:0065002	intracellular protein transmembrane transport	2/556	56/18670	0.50014	0.949444	0.808139	GRPEL1/SEC61A1	2
1852	index03	GO:0072528	pyrimidine-containing compound biosynthetic process	2/556	56/18670	0.50014	0.949444	0.808139	DUT/TBPL1	2
1853	index03	GO:0120192	tight junction assembly	2/556	56/18670	0.50014	0.949444	0.808139	CBFB/ECT2	2
1854	index03	GO:0006541	glutamine metabolic process	1/556	23/18670	0.50131	0.949444	0.808139	GMPS	1
1855	index03	GO:0007530	sex determination	1/556	23/18670	0.50131	0.949444	0.808139	SF1	1
1856	index03	GO:0009067	aspartate family amino acid biosynthetic process	1/556	23/18670	0.50131	0.949444	0.808139	GOT2	1
1857	index03	GO:0009068	aspartate family amino acid catabolic process	1/556	23/18670	0.50131	0.949444	0.808139	GOT2	1
1858	index03	GO:0015740	C4-dicarboxylate transport	1/556	23/18670	0.50131	0.949444	0.808139	SLC25A10	1
1859	index03	GO:0019400	alditol metabolic process	1/556	23/18670	0.50131	0.949444	0.808139	TPI1	1
1860	index03	GO:0032373	positive regulation of sterol transport	1/556	23/18670	0.50131	0.949444	0.808139	SIRT1	1
1861	index03	GO:0032376	positive regulation of cholesterol transport	1/556	23/18670	0.50131	0.949444	0.808139	SIRT1	1
1862	index03	GO:0032703	negative regulation of interleukin-2 production	1/556	23/18670	0.50131	0.949444	0.808139	TRIM27	1
1863	index03	GO:0032717	negative regulation of interleukin-8 production	1/556	23/18670	0.50131	0.949444	0.808139	CACTIN	1
1864	index03	GO:0036037	CD8-positive, alpha-beta T cell activation	1/556	23/18670	0.50131	0.949444	0.808139	CBFB	1
1865	index03	GO:0042451	purine nucleoside biosynthetic process	1/556	23/18670	0.50131	0.949444	0.808139	GMPS	1
1866	index03	GO:0042776	mitochondrial ATP synthesis coupled proton transport	1/556	23/18670	0.50131	0.949444	0.808139	CYC1	1
1867	index03	GO:0046129	purine ribonucleoside biosynthetic process	1/556	23/18670	0.50131	0.949444	0.808139	GMPS	1
1868	index03	GO:0051151	negative regulation of smooth muscle cell differentiation	1/556	23/18670	0.50131	0.949444	0.808139	PDCD4	1
1869	index03	GO:0051350	negative regulation of lyase activity	1/556	23/18670	0.50131	0.949444	0.808139	PHPT1	1
1870	index03	GO:0060479	lung cell differentiation	1/556	23/18670	0.50131	0.949444	0.808139	CREB1	1
1871	index03	GO:0070841	inclusion body assembly	1/556	23/18670	0.50131	0.949444	0.808139	BAG5	1
1872	index03	GO:0071294	cellular response to zinc ion	1/556	23/18670	0.50131	0.949444	0.808139	CREB1	1
1873	index03	GO:0090343	positive regulation of cell aging	1/556	23/18670	0.50131	0.949444	0.808139	SIRT1	1
1874	index03	GO:0097150	neuronal stem cell population maintenance	1/556	23/18670	0.50131	0.949444	0.808139	SRRT	1
1875	index03	GO:1902259	regulation of delayed rectifier potassium channel activity	1/556	23/18670	0.50131	0.949444	0.808139	SUMO1	1
1876	index03	GO:1903429	regulation of cell maturation	1/556	23/18670	0.50131	0.949444	0.808139	AURKA	1
1877	index03	GO:0001736	establishment of planar polarity	4/556	124/18670	0.506995	0.959187	0.816432	PSMB4/PSMD7/PSME3/PSME4	4
1878	index03	GO:0007164	establishment of tissue polarity	4/556	124/18670	0.506995	0.959187	0.816432	PSMB4/PSMD7/PSME3/PSME4	4
1879	index03	GO:0003007	heart morphogenesis	8/556	259/18670	0.508583	0.960995	0.817971	ARID2/KDM6A/LEMD2/MED1/PDCD4/RXRA/SIRT6/ZFPM1	8
1880	index03	GO:0048515	spermatid differentiation	5/556	158/18670	0.508881	0.960995	0.817971	AFF4/ING2/KDM3A/PSME4/TBPL1	5
1881	index03	GO:0007029	endoplasmic reticulum organization	2/556	57/18670	0.509573	0.960995	0.817971	GET4/SEC61A1	2
1882	index03	GO:0051055	negative regulation of lipid biosynthetic process	2/556	57/18670	0.509573	0.960995	0.817971	SIRT1/SOD1	2
1883	index03	GO:0060760	positive regulation of response to cytokine stimulus	2/556	57/18670	0.509573	0.960995	0.817971	FADD/MED1	2
1884	index03	GO:0075733	intracellular transport of virus	2/556	57/18670	0.509573	0.960995	0.817971	NUP50/NUP54	2
1885	index03	GO:0045471	response to ethanol	4/556	125/18670	0.513305	0.962723	0.819442	GOT2/POLB/SOD1/SPI1	4
1886	index03	GO:0002377	immunoglobulin production	6/556	193/18670	0.515498	0.962723	0.819442	EXOSC6/PMS2/POLB/RNF168/SUPT6H/XRCC4	6
1887	index03	GO:1901654	response to ketone	6/556	193/18670	0.515498	0.962723	0.819442	DCPS/DNMT3B/NASP/SIRT1/TFAP4/UBE3A	6
1888	index03	GO:0002861	regulation of inflammatory response to antigenic stimulus	1/556	24/18670	0.51618	0.962723	0.819442	PSMB4	1
1889	index03	GO:0003181	atrioventricular valve morphogenesis	1/556	24/18670	0.51618	0.962723	0.819442	ZFPM1	1
1890	index03	GO:0007141	male meiosis I	1/556	24/18670	0.51618	0.962723	0.819442	ING2	1
1891	index03	GO:0010804	negative regulation of tumor necrosis factor-mediated signaling pathway	1/556	24/18670	0.51618	0.962723	0.819442	PIAS4	1
1892	index03	GO:0014850	response to muscle activity	1/556	24/18670	0.51618	0.962723	0.819442	GOT2	1
1893	index03	GO:0042104	positive regulation of activated T cell proliferation	1/556	24/18670	0.51618	0.962723	0.819442	FADD	1
1894	index03	GO:0042537	benzene-containing compound metabolic process	1/556	24/18670	0.51618	0.962723	0.819442	GOT2	1
1895	index03	GO:0043302	positive regulation of leukocyte degranulation	1/556	24/18670	0.51618	0.962723	0.819442	GATA2	1
1896	index03	GO:0045606	positive regulation of epidermal cell differentiation	1/556	24/18670	0.51618	0.962723	0.819442	MED1	1
1897	index03	GO:0046174	polyol catabolic process	1/556	24/18670	0.51618	0.962723	0.819442	TPI1	1
1898	index03	GO:0046639	negative regulation of alpha-beta T cell differentiation	1/556	24/18670	0.51618	0.962723	0.819442	CBFB	1
1899	index03	GO:0050427	3'-phosphoadenosine 5'-phosphosulfate metabolic process	1/556	24/18670	0.51618	0.962723	0.819442	PAPSS1	1
1900	index03	GO:0051220	cytoplasmic sequestering of protein	1/556	24/18670	0.51618	0.962723	0.819442	GET4	1
1901	index03	GO:0071218	cellular response to misfolded protein	1/556	24/18670	0.51618	0.962723	0.819442	CUL3	1
1902	index03	GO:1902914	regulation of protein polyubiquitination	1/556	24/18670	0.51618	0.962723	0.819442	UBR5	1
1903	index03	GO:1903649	regulation of cytoplasmic transport	1/556	24/18670	0.51618	0.962723	0.819442	RAB21	1
1904	index03	GO:1905564	positive regulation of vascular endothelial cell proliferation	1/556	24/18670	0.51618	0.962723	0.819442	SIRT6	1
1905	index03	GO:2000178	negative regulation of neural precursor cell proliferation	1/556	24/18670	0.51618	0.962723	0.819442	GATA2	1
1906	index03	GO:0035306	positive regulation of dephosphorylation	2/556	58/18670	0.518889	0.96535	0.821678	PIN1/VRK3	2
1907	index03	GO:0046605	regulation of centrosome cycle	2/556	58/18670	0.518889	0.96535	0.821678	AURKA/CHMP4B	2
1908	index03	GO:0071385	cellular response to glucocorticoid stimulus	2/556	58/18670	0.518889	0.96535	0.821678	DNMT3B/TFAP4	2
1909	index03	GO:1902041	regulation of extrinsic apoptotic signaling pathway via death domain receptors	2/556	58/18670	0.518889	0.96535	0.821678	FADD/SP100	2
1910	index03	GO:2000117	negative regulation of cysteine-type endopeptidase activity	3/556	92/18670	0.519217	0.96535	0.821678	DPEP1/POR/TNFAIP8	3
1911	index03	GO:0090101	negative regulation of transmembrane receptor protein serine/threonine kinase signaling pathway	4/556	126/18670	0.519579	0.96535	0.821678	LEMD2/PIN1/SIRT1/TRIM33	4
1912	index03	GO:0045861	negative regulation of proteolysis	11/556	363/18670	0.51971	0.96535	0.821678	BAG5/DNAJC1/DPEP1/GABARAPL2/OGT/PML/POR/RYBP/SDCBP/TNFAIP8/USP7	11
1913	index03	GO:0002819	regulation of adaptive immune response	5/556	160/18670	0.520034	0.96535	0.821678	EXOSC6/FADD/SIRT1/SUPT6H/TRIM27	5
1914	index03	GO:0046661	male sex differentiation	5/556	160/18670	0.520034	0.96535	0.821678	ING2/KIF18A/NASP/SF1/WDR48	5
1915	index03	GO:0045727	positive regulation of translation	4/556	127/18670	0.525814	0.969278	0.825022	METTL3/PCIF1/POLR2D/RXRA	4
1916	index03	GO:0000045	autophagosome assembly	3/556	93/18670	0.526513	0.969278	0.825022	CHMP4A/CHMP4B/GABARAPL2	3
1917	index03	GO:0007589	body fluid secretion	3/556	93/18670	0.526513	0.969278	0.825022	CREB1/GOT2/MED1	3
1918	index03	GO:0032092	positive regulation of protein binding	3/556	93/18670	0.526513	0.969278	0.825022	EP300/PIN1/TRAF4	3
1919	index03	GO:0008202	steroid metabolic process	10/556	331/18670	0.526695	0.969278	0.825022	MED1/NFYA/NFYC/PIAS4/POR/RDH16/RXRA/SF1/SIRT1/SOD1	10
1920	index03	GO:0021885	forebrain cell migration	2/556	59/18670	0.528086	0.969278	0.825022	SUN1/SUN2	2
1921	index03	GO:0045824	negative regulation of innate immune response	2/556	59/18670	0.528086	0.969278	0.825022	CACTIN/METTL3	2
1922	index03	GO:0045843	negative regulation of striated muscle tissue development	2/556	59/18670	0.528086	0.969278	0.825022	LUC7L/MEIS1	2
1923	index03	GO:0061077	chaperone-mediated protein folding	2/556	59/18670	0.528086	0.969278	0.825022	DFFA/HSPE1	2
1924	index03	GO:2000351	regulation of endothelial cell apoptotic process	2/556	59/18670	0.528086	0.969278	0.825022	GATA2/PDCD4	2
1925	index03	GO:0001763	morphogenesis of a branching structure	6/556	196/18670	0.530589	0.969278	0.825022	KDM5B/MED1/PML/RXRA/SIRT6/TIMELESS	6
1926	index03	GO:0000729	DNA double-strand break processing	1/556	25/18670	0.530607	0.969278	0.825022	WDR70	1
1927	index03	GO:0006851	mitochondrial calcium ion transmembrane transport	1/556	25/18670	0.530607	0.969278	0.825022	MCUR1	1
1928	index03	GO:0007026	negative regulation of microtubule depolymerization	1/556	25/18670	0.530607	0.969278	0.825022	MAP1B	1
1929	index03	GO:0019054	modulation by virus of host process	1/556	25/18670	0.530607	0.969278	0.825022	CPSF4	1
1930	index03	GO:0019430	removal of superoxide radicals	1/556	25/18670	0.530607	0.969278	0.825022	SOD1	1
1931	index03	GO:0021680	cerebellar Purkinje cell layer development	1/556	25/18670	0.530607	0.969278	0.825022	LDB1	1
1932	index03	GO:0031664	regulation of lipopolysaccharide-mediated signaling pathway	1/556	25/18670	0.530607	0.969278	0.825022	CACTIN	1
1933	index03	GO:0034035	purine ribonucleoside bisphosphate metabolic process	1/556	25/18670	0.530607	0.969278	0.825022	PAPSS1	1
1934	index03	GO:0045672	positive regulation of osteoclast differentiation	1/556	25/18670	0.530607	0.969278	0.825022	CREB1	1
1935	index03	GO:0045830	positive regulation of isotype switching	1/556	25/18670	0.530607	0.969278	0.825022	EXOSC6	1
1936	index03	GO:0051156	glucose 6-phosphate metabolic process	1/556	25/18670	0.530607	0.969278	0.825022	TKT	1
1937	index03	GO:0051560	mitochondrial calcium ion homeostasis	1/556	25/18670	0.530607	0.969278	0.825022	MCUR1	1
1938	index03	GO:0051654	establishment of mitochondrion localization	1/556	25/18670	0.530607	0.969278	0.825022	MAP1B	1
1939	index03	GO:0060561	apoptotic process involved in morphogenesis	1/556	25/18670	0.530607	0.969278	0.825022	SPI1	1
1940	index03	GO:0061050	regulation of cell growth involved in cardiac muscle cell development	1/556	25/18670	0.530607	0.969278	0.825022	PIN1	1
1941	index03	GO:0070199	establishment of protein localization to chromosome	1/556	25/18670	0.530607	0.969278	0.825022	LRWD1	1
1942	index03	GO:1900101	regulation of endoplasmic reticulum unfolded protein response	1/556	25/18670	0.530607	0.969278	0.825022	COPS5	1
1943	index03	GO:1904385	cellular response to angiotensin	1/556	25/18670	0.530607	0.969278	0.825022	ARID1B	1
1944	index03	GO:1905809	negative regulation of synapse organization	1/556	25/18670	0.530607	0.969278	0.825022	UBE3A	1
1945	index03	GO:2000353	positive regulation of endothelial cell apoptotic process	1/556	25/18670	0.530607	0.969278	0.825022	PDCD4	1
1946	index03	GO:0018149	peptide cross-linking	2/556	60/18670	0.537162	0.978738	0.833073	C1orf68/RNF113A	2
1947	index03	GO:0046794	transport of virus	2/556	60/18670	0.537162	0.978738	0.833073	NUP50/NUP54	2
1948	index03	GO:0048635	negative regulation of muscle organ development	2/556	60/18670	0.537162	0.978738	0.833073	LUC7L/MEIS1	2
1949	index03	GO:0090342	regulation of cell aging	2/556	60/18670	0.537162	0.978738	0.833073	ING2/SIRT1	2
1950	index03	GO:0120193	tight junction organization	2/556	60/18670	0.537162	0.978738	0.833073	CBFB/ECT2	2
1951	index03	GO:0044106	cellular amine metabolic process	4/556	129/18670	0.538165	0.978745	0.833079	PSMB4/PSMD7/PSME3/PSME4	4
1952	index03	GO:0016358	dendrite development	7/556	233/18670	0.544143	0.978745	0.833079	ARID1B/CARM1/CUX1/MAP1B/RAB21/SS18L2/UBE3A	7
1953	index03	GO:0001556	oocyte maturation	1/556	26/18670	0.544604	0.978745	0.833079	AURKA	1
1954	index03	GO:0001916	positive regulation of T cell mediated cytotoxicity	1/556	26/18670	0.544604	0.978745	0.833079	FADD	1
1955	index03	GO:0002230	positive regulation of defense response to virus by host	1/556	26/18670	0.544604	0.978745	0.833079	PQBP1	1
1956	index03	GO:0002360	T cell lineage commitment	1/556	26/18670	0.544604	0.978745	0.833079	ZFPM1	1
1957	index03	GO:0003171	atrioventricular valve development	1/556	26/18670	0.544604	0.978745	0.833079	ZFPM1	1
1958	index03	GO:0006516	glycoprotein catabolic process	1/556	26/18670	0.544604	0.978745	0.833079	STT3B	1
1959	index03	GO:0006817	phosphate ion transport	1/556	26/18670	0.544604	0.978745	0.833079	SLC25A10	1
1960	index03	GO:0010996	response to auditory stimulus	1/556	26/18670	0.544604	0.978745	0.833079	XPA	1
1961	index03	GO:0015985	energy coupled proton transport, down electrochemical gradient	1/556	26/18670	0.544604	0.978745	0.833079	CYC1	1
1962	index03	GO:0015986	ATP synthesis coupled proton transport	1/556	26/18670	0.544604	0.978745	0.833079	CYC1	1
1963	index03	GO:0022011	myelination in peripheral nervous system	1/556	26/18670	0.544604	0.978745	0.833079	SOD1	1
1964	index03	GO:0030206	chondroitin sulfate biosynthetic process	1/556	26/18670	0.544604	0.978745	0.833079	UGDH	1
1965	index03	GO:0032292	peripheral nervous system axon ensheathment	1/556	26/18670	0.544604	0.978745	0.833079	SOD1	1
1966	index03	GO:0034453	microtubule anchoring	1/556	26/18670	0.544604	0.978745	0.833079	BCCIP	1
1967	index03	GO:0035268	protein mannosylation	1/556	26/18670	0.544604	0.978745	0.833079	DPM1	1
1968	index03	GO:0048169	regulation of long-term neuronal synaptic plasticity	1/556	26/18670	0.544604	0.978745	0.833079	RAB8A	1
1969	index03	GO:0048596	embryonic camera-type eye morphogenesis	1/556	26/18670	0.544604	0.978745	0.833079	ARID1A	1
1970	index03	GO:0051125	regulation of actin nucleation	1/556	26/18670	0.544604	0.978745	0.833079	TRIM27	1
1971	index03	GO:0051788	response to misfolded protein	1/556	26/18670	0.544604	0.978745	0.833079	CUL3	1
1972	index03	GO:0060544	regulation of necroptotic process	1/556	26/18670	0.544604	0.978745	0.833079	FADD	1
1973	index03	GO:0060740	prostate gland epithelium morphogenesis	1/556	26/18670	0.544604	0.978745	0.833079	RXRA	1
1974	index03	GO:0060914	heart formation	1/556	26/18670	0.544604	0.978745	0.833079	LEMD2	1
1975	index03	GO:0097066	response to thyroid hormone	1/556	26/18670	0.544604	0.978745	0.833079	MED1	1
1976	index03	GO:0099632	protein transport within plasma membrane	1/556	26/18670	0.544604	0.978745	0.833079	RAB8A	1
1977	index03	GO:0099637	neurotransmitter receptor transport	1/556	26/18670	0.544604	0.978745	0.833079	RAB8A	1
1978	index03	GO:0034341	response to interferon-gamma	6/556	199/18670	0.545484	0.979484	0.833709	MED1/PIAS1/PML/SEC61A1/SP100/SUMO1	6
1979	index03	GO:0003170	heart valve development	2/556	61/18670	0.546118	0.979484	0.833709	RB1/ZFPM1	2
1980	index03	GO:0045604	regulation of epidermal cell differentiation	2/556	61/18670	0.546118	0.979484	0.833709	CBFB/MED1	2
1981	index03	GO:0071384	cellular response to corticosteroid stimulus	2/556	61/18670	0.546118	0.979484	0.833709	DNMT3B/TFAP4	2
1982	index03	GO:0008585	female gonad development	3/556	96/18670	0.548024	0.981417	0.835354	SIRT1/SOD1/UBE3A	3
1983	index03	GO:0030516	regulation of axon extension	3/556	96/18670	0.548024	0.981417	0.835354	ADNP/MAP1B/RAB21	3
1984	index03	GO:1905037	autophagosome organization	3/556	96/18670	0.548024	0.981417	0.835354	CHMP4A/CHMP4B/GABARAPL2	3
1985	index03	GO:0045666	positive regulation of neuron differentiation	11/556	371/18670	0.549015	0.982695	0.836441	ADNP/CUX1/DNMT3B/ECT2/EP300/GATA2/KDM4C/MAP1B/RAB21/SF3A2/SS18L2	11
1986	index03	GO:0016125	sterol metabolic process	5/556	166/18670	0.552815	0.987665	0.840672	NFYA/NFYC/POR/RXRA/SOD1	5
1987	index03	GO:0060560	developmental growth involved in morphogenesis	7/556	235/18670	0.553232	0.987665	0.840672	ADNP/AURKA/KDM5B/MAP1B/MED1/RAB21/SIRT6	7
1988	index03	GO:0002260	lymphocyte homeostasis	2/556	62/18670	0.554953	0.987665	0.840672	FADD/ZC3H8	2
1989	index03	GO:0007585	respiratory gaseous exchange	2/556	62/18670	0.554953	0.987665	0.840672	KDM6A/TRAF4	2
1990	index03	GO:0055025	positive regulation of cardiac muscle tissue development	2/556	62/18670	0.554953	0.987665	0.840672	CREB1/PIN1	2
1991	index03	GO:0060393	regulation of pathway-restricted SMAD protein phosphorylation	2/556	62/18670	0.554953	0.987665	0.840672	PIN1/SDCBP	2
1992	index03	GO:0070059	intrinsic apoptotic signaling pathway in response to endoplasmic reticulum stress	2/556	62/18670	0.554953	0.987665	0.840672	PML/SIRT1	2
1993	index03	GO:0070265	necrotic cell death	2/556	62/18670	0.554953	0.987665	0.840672	FADD/HEBP2	2
1994	index03	GO:1901862	negative regulation of muscle tissue development	2/556	62/18670	0.554953	0.987665	0.840672	LUC7L/MEIS1	2
1995	index03	GO:0051591	response to cAMP	3/556	97/18670	0.555067	0.987665	0.840672	APEX1/CARM1/JUND	3
1996	index03	GO:0007548	sex differentiation	8/556	270/18670	0.555935	0.987665	0.840672	ING2/KIF18A/NASP/SF1/SIRT1/SOD1/UBE3A/WDR48	8
1997	index03	GO:0001964	startle response	1/556	27/18670	0.558185	0.987665	0.840672	CHD8	1
1998	index03	GO:0007176	regulation of epidermal growth factor-activated receptor activity	1/556	27/18670	0.558185	0.987665	0.840672	ZGPAT	1
1999	index03	GO:0010971	positive regulation of G2/M transition of mitotic cell cycle	1/556	27/18670	0.558185	0.987665	0.840672	MTA3	1
[truncated: 18,776 more rows]

## Sheet: MF
	Cluster	ID	Description	GeneRatio	BgRatio	pvalue	p.adjust	qvalue	geneID	Count
1	index03	GO:0140098	catalytic activity, acting on RNA	47/577	386/17697	6.00634e-15	3.47166e-12	2.70601e-12	APEX1/DCPS/DGCR8/DHX16/DHX38/DHX40/DHX8/DUS1L/DUS3L/ELAC2/EXOSC2/EXOSC4/EXOSC5/EXOSC7/EXOSC9/ISG20L2/JMJD6/MEPCE/METTL1/METTL14/METTL16/METTL3/PARN/PCIF1/POLR1A/POLR2D/POLR2K/POLR3C/POLR3F/POP1/PUS1/REXO2/RNASEH1/RNMT/RPP14/RPP30/RPP40/SUPV3L1/TDP2/TRMT1/TRMT2A/TRMT5/TRMT6/TRMT61A/TRNT1/TWISTNB/WDR4	47
2	index03	GO:0042393	histone binding	32/577	197/17697	5.2697e-14	1.52294e-11	1.18707e-11	ANP32A/ANP32B/ANP32C/ASF1A/ASF1B/BRD2/BRD3/CARM1/CBX4/CHD8/DAXX/ING2/KDM1B/KDM5B/LRWD1/MCM2/NASP/PRMT6/PSME4/PTMA/RBBP5/RNF168/RSF1/SART3/SET/SIRT1/SMARCC2/SPTY2D1/SUPT6H/TRIM24/UIMC1/USP3	32
3	index03	GO:0003714	transcription corepressor activity	33/577	238/17697	2.06562e-12	3.97976e-10	3.10205e-10	APEX1/ATF7IP/BHLHE40/CBFA2T3/CBX4/CCAR1/DAXX/DNMT3B/GMNN/GON4L/HDGF/IRF2BP1/KDM5B/LDB1/MED1/MIER1/MTA3/NCOR1/NSD1/PIAS1/PIAS4/RCOR2/RCOR3/RLIM/RYBP/SF1/SIRT1/SIRT6/SNW1/TDP2/TLE3/ZHX1/ZNF281	33
4	index03	GO:0003713	transcription coactivator activity	36/577	319/17697	8.90607e-11	1.28693e-08	1.0031e-08	APEX1/ARID1A/ARID1B/CARM1/CBFB/CCAR1/CDK7/COPS5/DAXX/EP300/GTF2F1/HCFC1/JMJD6/JUND/MAX/MED1/MED4/MTA3/MYCBP/NFYC/PIAS1/PML/PQBP1/PSMC3IP/RB1/RXRA/SMARCC2/SMARCD2/SMARCE1/SNW1/SS18L2/SUB1/TADA3/TBPL1/TRIM24/UBE3A	36
5	index03	GO:0008757	S-adenosylmethionine-dependent methyltransferase activity	24/577	155/17697	2.18423e-10	2.52497e-08	1.9681e-08	ASH2L/CARM1/DNMT3B/EHMT1/EHMT2/MEPCE/METTL1/METTL14/METTL16/METTL3/NSD1/PCIF1/PRDM2/PRMT6/PRMT8/RBBP5/RNMT/SETD1A/TRMT1/TRMT5/TRMT6/TRMT61A/WDR4/WDR82	24
6	index03	GO:0008168	methyltransferase activity	28/577	215/17697	4.37608e-10	4.21562e-08	3.2859e-08	ASH2L/CARM1/DNMT3B/EHMT1/EHMT2/MEPCE/METTL1/METTL14/METTL16/METTL3/NSD1/NSUN5/PCIF1/PRDM10/PRDM15/PRDM2/PRMT6/PRMT8/RBBP5/RNMT/SETD1A/TRMT1/TRMT2A/TRMT5/TRMT6/TRMT61A/WDR4/WDR82	28
7	index03	GO:0016741	transferase activity, transferring one-carbon groups	28/577	226/17697	1.38887e-09	1.14681e-07	8.9389e-08	ASH2L/CARM1/DNMT3B/EHMT1/EHMT2/MEPCE/METTL1/METTL14/METTL16/METTL3/NSD1/NSUN5/PCIF1/PRDM10/PRDM15/PRDM2/PRMT6/PRMT8/RBBP5/RNMT/SETD1A/TRMT1/TRMT2A/TRMT5/TRMT6/TRMT61A/WDR4/WDR82	28
8	index03	GO:0035257	nuclear hormone receptor binding	22/577	152/17697	4.5451e-09	3.28384e-07	2.55961e-07	ARID1A/CDK7/DAXX/EP300/GTF2B/JUND/KDM3A/KDM4C/LRIF1/MED1/MED4/NCOR1/NSD1/PIAS1/RB1/RXRA/SIRT1/SMARCE1/SNW1/SUMO1/TADA3/TRIM24	22
9	index03	GO:0003697	single-stranded DNA binding	18/577	113/17697	2.52436e-08	1.6212e-06	1.26366e-06	MCM2/MCM4/MCM5/NUCKS1/PMS2/POLA1/POLR2D/POLR3C/RAD23A/RPA1/RPA3/RTF1/SSBP3/SSBP4/SUB1/TDP2/TERF2IP/WBP11	18
10	index03	GO:0140097	catalytic activity, acting on DNA	25/577	213/17697	3.18019e-08	1.83815e-06	1.43276e-06	ACTR5/APEX1/CHD8/DFFB/DNMT3B/ERCC3/GINS4/GTF2F2/MBD4/MCM2/MCM4/MCM5/PBRM1/POLA1/POLB/POLD3/POLE2/POLE4/RECQL/RECQL5/RFC3/RFC4/SUPV3L1/TDP2/WRNIP1	25
11	index03	GO:0004386	helicase activity	21/577	163/17697	8.12031e-08	4.26686e-06	3.32583e-06	ACTR5/BTAF1/CHD8/DHX16/DHX38/DHX40/DHX8/ERCC3/GINS4/GTF2F2/HELLS/MCM2/MCM4/MCM5/RECQL/RECQL5/RFC3/RFC4/SHPRH/SUPV3L1/WRNIP1	21
12	index03	GO:0004540	ribonuclease activity	17/577	114/17697	1.66247e-07	7.11149e-06	5.5431e-06	APEX1/DCPS/DGCR8/ELAC2/EXOSC2/EXOSC4/EXOSC5/EXOSC7/EXOSC9/ISG20L2/PARN/POP1/REXO2/RNASEH1/RPP14/RPP30/RPP40	17
13	index03	GO:0051427	hormone receptor binding	22/577	185/17697	1.68965e-07	7.11149e-06	5.5431e-06	ARID1A/CDK7/DAXX/EP300/GTF2B/JUND/KDM3A/KDM4C/LRIF1/MED1/MED4/NCOR1/NSD1/PIAS1/RB1/RXRA/SIRT1/SMARCE1/SNW1/SUMO1/TADA3/TRIM24	22
14	index03	GO:0008173	RNA methyltransferase activity	13/577	66/17697	1.72251e-07	7.11149e-06	5.5431e-06	MEPCE/METTL1/METTL14/METTL16/METTL3/PCIF1/RNMT/TRMT1/TRMT2A/TRMT5/TRMT6/TRMT61A/WDR4	13
15	index03	GO:0003678	DNA helicase activity	14/577	81/17697	3.19853e-07	1.2325e-05	9.60682e-06	ACTR5/CHD8/ERCC3/GINS4/GTF2F2/MCM2/MCM4/MCM5/RECQL/RECQL5/RFC3/RFC4/SUPV3L1/WRNIP1	14
16	index03	GO:0008174	mRNA methyltransferase activity	6/577	11/17697	4.70422e-07	1.6994e-05	1.32461e-05	METTL14/METTL16/METTL3/PCIF1/RNMT/TRMT61A	6
17	index03	GO:0016779	nucleotidyltransferase activity	18/577	137/17697	5.08438e-07	1.72869e-05	1.34744e-05	COASY/NANS/NMNAT1/PAPOLA/PAPSS1/POLA1/POLB/POLD3/POLE2/POLE4/POLR1A/POLR2D/POLR2K/POLR3C/POLR3F/RNGTT/TRNT1/TWISTNB	18
18	index03	GO:0000980	RNA polymerase II distal enhancer sequence-specific DNA binding	15/577	99/17697	7.1663e-07	2.30118e-05	1.79367e-05	BHLHE40/CCAR1/CREB1/GATA2/NFYA/NFYC/NONO/NR2F6/SIRT1/SMARCC2/SMARCD2/SMARCE1/SPI1/TAL1/ZNF281	15
19	index03	GO:0004518	nuclease activity	22/577	205/17697	1.00425e-06	3.05504e-05	2.38127e-05	APEX1/DCPS/DFFB/DGCR8/ELAC2/EXOSC2/EXOSC4/EXOSC5/EXOSC7/EXOSC9/ISG20L2/MBD4/PARN/PMS2/PNKP/POP1/REXO2/RNASEH1/RPP14/RPP30/RPP40/TDP2	22
20	index03	GO:0001158	enhancer sequence-specific DNA binding	16/577	119/17697	1.5943e-06	4.60752e-05	3.59136e-05	BHLHE40/CCAR1/CREB1/GATA2/LDB1/NFYA/NFYC/NONO/NR2F6/SIRT1/SMARCC2/SMARCD2/SMARCE1/SPI1/TAL1/ZNF281	16
21	index03	GO:0042054	histone methyltransferase activity	11/577	57/17697	1.9023e-06	5.08328e-05	3.9622e-05	ASH2L/CARM1/EHMT1/EHMT2/NSD1/PRDM2/PRMT6/PRMT8/RBBP5/SETD1A/WDR82	11
22	index03	GO:0016922	nuclear receptor binding	7/577	20/17697	2.02276e-06	5.08328e-05	3.9622e-05	ARID1A/JUND/MED1/RXRA/SMARCE1/TADA3/TRIM24	7
23	index03	GO:0043138	3'-5' DNA helicase activity	7/577	20/17697	2.02276e-06	5.08328e-05	3.9622e-05	ACTR5/ERCC3/GINS4/MCM2/MCM5/RECQL/RECQL5	7
24	index03	GO:0008170	N-methyltransferase activity	14/577	96/17697	2.67948e-06	6.32943e-05	4.93352e-05	ASH2L/CARM1/EHMT1/EHMT2/METTL16/NSD1/PRDM2/PRMT6/PRMT8/RBBP5/RNMT/SETD1A/TRMT1/WDR82	14
25	index03	GO:0004532	exoribonuclease activity	9/577	38/17697	2.73764e-06	6.32943e-05	4.93352e-05	DCPS/EXOSC2/EXOSC4/EXOSC5/EXOSC7/EXOSC9/ISG20L2/PARN/REXO2	9
26	index03	GO:0031625	ubiquitin protein ligase binding	26/577	290/17697	3.34094e-06	7.42717e-05	5.78917e-05	ARIH1/AURKA/BAG4/BAG5/CUL1/CUL2/CUL3/CUL4B/CUL5/DAXX/FBXO7/GABARAPL2/NEDD8/PIAS1/PIAS4/PML/RB1/SHPRH/SUMO1/TPI1/TRAF4/UBE2A/UBE2G1/UBE2T/UBXN7/USP7	26
27	index03	GO:0070063	RNA polymerase binding	12/577	76/17697	5.94878e-06	0.000127348	9.92623e-05	ANP32B/GTF2B/GTF2E1/LEO1/PCIF1/PHRF1/RECQL5/RPRD1A/RPRD1B/RTF1/SCAF4/SPTY2D1	12
28	index03	GO:0035326	enhancer binding	16/577	133/17697	6.96542e-06	0.000143786	0.000112075	BHLHE40/CCAR1/CREB1/GATA2/LDB1/NFYA/NFYC/NONO/NR2F6/SIRT1/SMARCC2/SMARCD2/SMARCE1/SPI1/TAL1/ZNF281	16
29	index03	GO:0044389	ubiquitin-like protein ligase binding	26/577	308/17697	9.91014e-06	0.000188516	0.00014694	ARIH1/AURKA/BAG4/BAG5/CUL1/CUL2/CUL3/CUL4B/CUL5/DAXX/FBXO7/GABARAPL2/NEDD8/PIAS1/PIAS4/PML/RB1/SHPRH/SUMO1/TPI1/TRAF4/UBE2A/UBE2G1/UBE2T/UBXN7/USP7	26
30	index03	GO:0050681	androgen receptor binding	9/577	44/17697	1.00002e-05	0.000188516	0.00014694	CDK7/DAXX/EP300/KDM3A/KDM4C/NSD1/PIAS1/RB1/SNW1	9
31	index03	GO:0140101	catalytic activity, acting on a tRNA	15/577	122/17697	1.02801e-05	0.000188516	0.00014694	DUS1L/DUS3L/ELAC2/METTL1/POP1/PUS1/RPP14/RPP30/RPP40/TRMT1/TRMT5/TRMT6/TRMT61A/TRNT1/WDR4	15
32	index03	GO:0000175	3'-5'-exoribonuclease activity	8/577	34/17697	1.04368e-05	0.000188516	0.00014694	EXOSC2/EXOSC4/EXOSC5/EXOSC7/EXOSC9/ISG20L2/PARN/REXO2	8
33	index03	GO:0019787	ubiquitin-like protein transferase activity	31/577	407/17697	1.15315e-05	0.000201975	0.000157431	ANAPC4/ARIH1/CBX4/CUL3/CUL5/FBXO22/FBXO7/HERC4/IRF2BP1/MED1/NSMCE1/PIAS1/PIAS4/RBBP6/RLIM/RNF113A/RNF168/RNF220/SHPRH/TRIM11/TRIM24/TRIM27/TRIM33/TTC3/UBE2A/UBE2G1/UBE2T/UBE3A/UBR5/UBR7/ZFP91	31
34	index03	GO:0001085	RNA polymerase II transcription factor binding	17/577	155/17697	1.26471e-05	0.000215001	0.000167584	BHLHE40/CREB1/EP300/EXOSC9/GFI1B/GTF2E1/LDB1/MIER1/MTA3/NCOR1/PIAS1/PIAS4/RB1/SPI1/TAF2/TAL1/ZFPM1	17
35	index03	GO:0016896	exoribonuclease activity, producing 5'-phosphomonoesters	8/577	36/17697	1.6423e-05	0.000271214	0.0002114	EXOSC2/EXOSC4/EXOSC5/EXOSC7/EXOSC9/ISG20L2/PARN/REXO2	8
36	index03	GO:0032452	histone demethylase activity	7/577	27/17697	1.89942e-05	0.000304962	0.000237705	JMJD6/KDM1B/KDM3A/KDM4C/KDM5B/KDM5C/KDM6A	7
37	index03	GO:0043175	RNA polymerase core enzyme binding	10/577	61/17697	2.53185e-05	0.000395516	0.000308288	GTF2B/GTF2E1/LEO1/PCIF1/RECQL5/RPRD1A/RPRD1B/RTF1/SCAF4/SPTY2D1	10
38	index03	GO:0003684	damaged DNA binding	10/577	65/17697	4.47175e-05	0.000680176	0.000530168	APEX1/CUL4B/EP300/ERCC3/PNKP/POLB/RAD23A/RPA1/RPA3/XPA	10
39	index03	GO:0000993	RNA polymerase II complex binding	9/577	53/17697	4.81502e-05	0.000713611	0.000556229	GTF2B/GTF2E1/LEO1/PCIF1/RECQL5/RPRD1A/RPRD1B/RTF1/SCAF4	9
40	index03	GO:0004842	ubiquitin-protein transferase activity	28/577	382/17697	5.99174e-05	0.000865806	0.000674859	ANAPC4/ARIH1/CUL3/CUL5/FBXO22/FBXO7/HERC4/IRF2BP1/MED1/NSMCE1/RBBP6/RLIM/RNF113A/RNF168/RNF220/SHPRH/TRIM11/TRIM24/TRIM27/TRIM33/TTC3/UBE2A/UBE2G1/UBE2T/UBE3A/UBR5/UBR7/ZFP91	28
41	index03	GO:0008408	3'-5' exonuclease activity	9/577	55/17697	6.51983e-05	0.000919136	0.000716428	APEX1/EXOSC2/EXOSC4/EXOSC5/EXOSC7/EXOSC9/ISG20L2/PARN/REXO2	9
42	index03	GO:0140030	modification-dependent protein binding	15/577	144/17697	7.37891e-05	0.00100444	0.000782918	BRD2/BRD3/CARM1/CBX4/CHD8/ING2/LRWD1/PSME4/RAD23A/RBBP5/RNF168/RNF169/TRIM24/UBQLN4/UIMC1	15
43	index03	GO:0008094	DNA-dependent ATPase activity	10/577	69/17697	7.55816e-05	0.00100444	0.000782918	CDK7/CHD8/ERCC3/MCM2/MCM5/MNAT1/PBRM1/RFC3/RFC4/WRNIP1	10
44	index03	GO:0018024	histone-lysine N-methyltransferase activity	8/577	44/17697	7.64625e-05	0.00100444	0.000782918	ASH2L/EHMT1/EHMT2/NSD1/PRDM2/RBBP5/SETD1A/WDR82	8
45	index03	GO:0016796	exonuclease activity, active with either ribo- or deoxyribonucleic acids and producing 5'-phosphomonoesters	9/577	57/17697	8.70619e-05	0.00111826	0.000871637	APEX1/EXOSC2/EXOSC4/EXOSC5/EXOSC7/EXOSC9/ISG20L2/PARN/REXO2	9
46	index03	GO:0016891	endoribonuclease activity, producing 5'-phosphomonoesters	7/577	34/17697	9.43822e-05	0.00118593	0.000924384	APEX1/DGCR8/POP1/RNASEH1/RPP14/RPP30/RPP40	7
47	index03	GO:0001098	basal transcription machinery binding	10/577	72/17697	0.000109206	0.00131503	0.00102501	GTF2B/GTF2E1/LEO1/PCIF1/RECQL5/RPRD1A/RPRD1B/RTF1/SCAF4/TAF2	10
48	index03	GO:0001099	basal RNA polymerase II transcription machinery binding	10/577	72/17697	0.000109206	0.00131503	0.00102501	GTF2B/GTF2E1/LEO1/PCIF1/RECQL5/RPRD1A/RPRD1B/RTF1/SCAF4/TAF2	10
49	index03	GO:0008276	protein methyltransferase activity	11/577	87/17697	0.000119419	0.00140866	0.00109799	ASH2L/CARM1/EHMT1/EHMT2/NSD1/PRDM2/PRMT6/PRMT8/RBBP5/SETD1A/WDR82	11
50	index03	GO:0004549	tRNA-specific ribonuclease activity	5/577	17/17697	0.000161768	0.00187004	0.00145762	ELAC2/POP1/RPP14/RPP30/RPP40	5
51	index03	GO:0032451	demethylase activity	7/577	37/17697	0.000165957	0.00188084	0.00146604	JMJD6/KDM1B/KDM3A/KDM4C/KDM5B/KDM5C/KDM6A	7
52	index03	GO:0035258	steroid hormone receptor binding	11/577	92/17697	0.000197966	0.00218969	0.00170677	CDK7/DAXX/EP300/KDM3A/KDM4C/MED1/NSD1/PIAS1/RB1/SNW1/SUMO1	11
53	index03	GO:0033204	ribonuclease P RNA binding	4/577	10/17697	0.000200784	0.00218969	0.00170677	POP1/RPP14/RPP30/RPP40	4
54	index03	GO:0004402	histone acetyltransferase activity	9/577	64/17697	0.000217722	0.00233043	0.00181647	EP300/GTF2B/GTF3C4/HCFC1/NAA40/OGT/RSF1/TADA3/TAF5	9
55	index03	GO:0002039	p53 binding	9/577	66/17697	0.000276211	0.00280118	0.0021834	CHD8/DAXX/EHMT1/EHMT2/EP300/PSME3/SIRT1/TRIM24/USP7	9
56	index03	GO:0061733	peptide-lysine-N-acetyltransferase activity	9/577	66/17697	0.000276211	0.00280118	0.0021834	EP300/GTF2B/GTF3C4/HCFC1/NAA40/OGT/RSF1/TADA3/TAF5	9
57	index03	GO:0034458	3'-5' RNA helicase activity	5/577	19/17697	0.000287976	0.00280118	0.0021834	DHX16/DHX38/DHX40/DHX8/SUPV3L1	5
58	index03	GO:0070577	lysine-acetylated histone binding	5/577	19/17697	0.000287976	0.00280118	0.0021834	BRD2/BRD3/CARM1/PSME4/TRIM24	5
59	index03	GO:0140033	acetylation-dependent protein binding	5/577	19/17697	0.000287976	0.00280118	0.0021834	BRD2/BRD3/CARM1/PSME4/TRIM24	5
60	index03	GO:0004527	exonuclease activity	10/577	81/17697	0.000294403	0.00280118	0.0021834	APEX1/DCPS/EXOSC2/EXOSC4/EXOSC5/EXOSC7/EXOSC9/ISG20L2/PARN/REXO2	10
61	index03	GO:0001102	RNA polymerase II activating transcription factor binding	8/577	53/17697	0.000295627	0.00280118	0.0021834	BHLHE40/CREB1/EP300/EXOSC9/LDB1/NCOR1/RB1/ZFPM1	8
62	index03	GO:0017116	single-stranded DNA-dependent ATP-dependent DNA helicase activity	5/577	20/17697	0.000373735	0.00342887	0.00267266	MCM2/MCM5/RFC3/RFC4/WRNIP1	5
63	index03	GO:0043142	single-stranded DNA-dependent ATPase activity	5/577	20/17697	0.000373735	0.00342887	0.00267266	MCM2/MCM5/RFC3/RFC4/WRNIP1	5
64	index03	GO:0031491	nucleosome binding	10/577	85/17697	0.000436641	0.00388275	0.00302643	ARID1A/DNTTIP1/HMGN2/HMGN5/RNF168/RNF169/SMARCC2/SMARCD2/SMARCE1/SUPT6H	10
65	index03	GO:0033613	activating transcription factor binding	10/577	85/17697	0.000436641	0.00388275	0.00302643	BHLHE40/CREB1/EP300/EXOSC9/HCFC1/LDB1/NCOR1/PTMA/RB1/ZFPM1	10
66	index03	GO:0004526	ribonuclease P activity	4/577	12/17697	0.000449239	0.00393424	0.00306657	POP1/RPP14/RPP30/RPP40	4
67	index03	GO:0004003	ATP-dependent DNA helicase activity	5/577	21/17697	0.000477465	0.00399964	0.00311755	MCM2/MCM5/RFC3/RFC4/WRNIP1	5
68	index03	GO:0008026	ATP-dependent helicase activity	5/577	21/17697	0.000477465	0.00399964	0.00311755	MCM2/MCM5/RFC3/RFC4/WRNIP1	5
69	index03	GO:0070035	purine NTP-dependent helicase activity	5/577	21/17697	0.000477465	0.00399964	0.00311755	MCM2/MCM5/RFC3/RFC4/WRNIP1	5
70	index03	GO:0031490	chromatin DNA binding	12/577	119/17697	0.000511524	0.00422372	0.00329221	APEX1/EP300/HMGN2/HMGN5/KDM3A/KDM6A/MED1/PRDM2/RXRA/SMARCC2/SMARCD2/SMARCE1	12
71	index03	GO:0034062	5'-3' RNA polymerase activity	7/577	45/17697	0.000583945	0.00468778	0.00365392	POLR1A/POLR2D/POLR2K/POLR3C/POLR3F/TRNT1/TWISTNB	7
72	index03	GO:0097747	RNA polymerase activity	7/577	45/17697	0.000583945	0.00468778	0.00365392	POLR1A/POLR2D/POLR2K/POLR3C/POLR3F/TRNT1/TWISTNB	7
73	index03	GO:0009982	pseudouridine synthase activity	4/577	13/17697	0.000632234	0.00487242	0.00379784	PUS1/PUS7/PUS7L/RPUSD2	4
74	index03	GO:0016251	RNA polymerase II general transcription initiation factor activity	4/577	13/17697	0.000632234	0.00487242	0.00379784	GTF2B/GTF2E1/GTF2F1/TAF5	4
75	index03	GO:0016423	tRNA (guanine) methyltransferase activity	4/577	13/17697	0.000632234	0.00487242	0.00379784	METTL1/TRMT1/TRMT5/WDR4	4
76	index03	GO:0016893	endonuclease activity, active with either ribo- or deoxyribonucleic acids and producing 5'-phosphomonoesters	7/577	46/17697	0.000669674	0.00509305	0.00396982	APEX1/DGCR8/POP1/RNASEH1/RPP14/RPP30/RPP40	7
77	index03	GO:0008080	N-acetyltransferase activity	10/577	90/17697	0.000690484	0.00518038	0.00403789	EP300/GTF2B/GTF3C4/HCFC1/NAA40/OGT/RSF1/SMARCE1/TADA3/TAF5	10
78	index03	GO:0016279	protein-lysine N-methyltransferase activity	8/577	60/17697	0.000699083	0.00518038	0.00403789	ASH2L/EHMT1/EHMT2/NSD1/PRDM2/RBBP5/SETD1A/WDR82	8
79	index03	GO:0008175	tRNA methyltransferase activity	6/577	34/17697	0.000722613	0.00522587	0.00407335	METTL1/TRMT1/TRMT5/TRMT6/TRMT61A/WDR4	6
80	index03	GO:0034212	peptide N-acetyltransferase activity	9/577	75/17697	0.000723304	0.00522587	0.00407335	EP300/GTF2B/GTF3C4/HCFC1/NAA40/OGT/RSF1/TADA3/TAF5	9
81	index03	GO:0051213	dioxygenase activity	10/577	91/17697	0.000753571	0.00537734	0.0041914	JMJD6/KDM3A/KDM4C/KDM5B/KDM5C/KDM6A/OGFOD1/P4HB/POR/RSBN1	10
82	index03	GO:0017069	snRNA binding	7/577	47/17697	0.00076508	0.00539288	0.00420352	HEXIM1/MEPCE/METTL16/PRPF31/PRPF4/SART3/SNRPA	7
83	index03	GO:0016278	lysine N-methyltransferase activity	8/577	61/17697	0.000782039	0.005446	0.00424493	ASH2L/EHMT1/EHMT2/NSD1/PRDM2/RBBP5/SETD1A/WDR82	8
84	index03	GO:0003688	DNA replication origin binding	5/577	24/17697	0.000919862	0.00632953	0.0049336	MCM2/MCM4/MCM5/ORC4/POLA1	5
85	index03	GO:0003727	single-stranded RNA binding	10/577	95/17697	0.00105525	0.00717568	0.00559313	CBX4/DAZAP1/JMJD6/POLR2D/PPIE/PUS1/RBM7/SSB/ZC3H14/ZFR	10
86	index03	GO:0032182	ubiquitin-like protein binding	10/577	96/17697	0.00114436	0.00761293	0.00593395	CBX4/DAXX/DCUN1D5/FBXO7/PML/RAD23A/RNF168/UBR5/UBXN7/WDR48	10
87	index03	GO:0042809	vitamin D receptor binding	4/577	15/17697	0.00114589	0.00761293	0.00593395	MED1/MED4/RXRA/SNW1	4
88	index03	GO:0042800	histone methyltransferase activity (H3-K4 specific)	4/577	16/17697	0.00148875	0.00977836	0.00762181	ASH2L/RBBP5/SETD1A/WDR82	4
89	index03	GO:0003887	DNA-directed DNA polymerase activity	5/577	27/17697	0.0016118	0.0104676	0.00815909	POLA1/POLB/POLD3/POLE2/POLE4	5
90	index03	GO:0017091	AU-rich element binding	5/577	28/17697	0.00191025	0.012268	0.00956241	CPSF1/EXOSC4/EXOSC7/EXOSC8/EXOSC9	5
91	index03	GO:0003755	peptidyl-prolyl cis-trans isomerase activity	6/577	41/17697	0.00199243	0.0125177	0.00975699	CWC27/PIN1/PPIE/PPIL3/PPIL4/PPWD1	6
92	index03	GO:0003899	DNA-directed 5'-3' RNA polymerase activity	6/577	41/17697	0.00199243	0.0125177	0.00975699	POLR1A/POLR2D/POLR2K/POLR3C/POLR3F/TWISTNB	6
93	index03	GO:0046966	thyroid hormone receptor binding	5/577	29/17697	0.00224716	0.0138177	0.0107703	GTF2B/MED1/MED4/NCOR1/NSD1	5
94	index03	GO:0070566	adenylyltransferase activity	5/577	29/17697	0.00224716	0.0138177	0.0107703	COASY/NMNAT1/PAPOLA/PAPSS1/TRNT1	5
95	index03	GO:0008353	RNA polymerase II CTD heptapeptide repeat kinase activity	4/577	18/17697	0.00237677	0.0144608	0.0112716	CDK12/CDK7/ERCC3/MNAT1	4
96	index03	GO:0140223	general transcription initiation factor activity	4/577	19/17697	0.00293378	0.0175972	0.0137163	GTF2B/GTF2E1/GTF2F1/TAF5	4
97	index03	GO:0004519	endonuclease activity	11/577	127/17697	0.00295316	0.0175972	0.0137163	APEX1/DGCR8/ELAC2/MBD4/PMS2/PNKP/POP1/RNASEH1/RPP14/RPP30/RPP40	11
98	index03	GO:0016407	acetyltransferase activity	10/577	110/17697	0.00317637	0.0186937	0.014571	EP300/GTF2B/GTF3C4/HCFC1/NAA40/OGT/RSF1/SMARCE1/TADA3/TAF5	10
99	index03	GO:0001046	core promoter sequence-specific DNA binding	6/577	45/17697	0.00323421	0.0186937	0.014571	GTF2B/KDM3A/MED1/PRDM10/TAF1C/TBPL1	6
100	index03	GO:0016859	cis-trans isomerase activity	6/577	45/17697	0.00323421	0.0186937	0.014571	CWC27/PIN1/PPIE/PPIL3/PPIL4/PPWD1	6
101	index03	GO:0061659	ubiquitin-like protein ligase activity	16/577	230/17697	0.00369557	0.0211489	0.0164847	ANAPC4/ARIH1/IRF2BP1/MED1/PIAS1/PIAS4/RBBP6/RLIM/RNF220/SHPRH/TRIM11/TRIM24/TRIM27/UBE3A/UBR5/UBR7	16
102	index03	GO:0016410	N-acyltransferase activity	10/577	113/17697	0.00385746	0.0218589	0.0170381	EP300/GTF2B/GTF3C4/HCFC1/NAA40/OGT/RSF1/SMARCE1/TADA3/TAF5	10
103	index03	GO:0000979	RNA polymerase II core promoter sequence-specific DNA binding	5/577	34/17697	0.00460652	0.025387	0.0197881	GTF2B/KDM3A/MED1/PRDM10/TBPL1	5
104	index03	GO:0016273	arginine N-methyltransferase activity	3/577	11/17697	0.00467782	0.025387	0.0197881	CARM1/PRMT6/PRMT8	3
105	index03	GO:0016274	protein-arginine N-methyltransferase activity	3/577	11/17697	0.00467782	0.025387	0.0197881	CARM1/PRMT6/PRMT8	3
106	index03	GO:0030621	U4 snRNA binding	3/577	11/17697	0.00467782	0.025387	0.0197881	PRPF31/PRPF4/SART3	3
107	index03	GO:0004521	endoribonuclease activity	7/577	64/17697	0.00469967	0.025387	0.0197881	APEX1/DGCR8/POP1/RNASEH1/RPP14/RPP30/RPP40	7
108	index03	GO:0016853	isomerase activity	12/577	158/17697	0.00567793	0.0303875	0.0236857	CWC27/P4HB/PIN1/PPIE/PPIL3/PPIL4/PPWD1/PUS1/PUS7/PUS7L/RPUSD2/TPI1	12
109	index03	GO:0001054	RNA polymerase I activity	3/577	12/17697	0.00608735	0.0322797	0.0251606	POLR1A/POLR2K/TWISTNB	3
110	index03	GO:0034061	DNA polymerase activity	5/577	38/17697	0.00747014	0.0392522	0.0305954	POLA1/POLB/POLD3/POLE2/POLE4	5
111	index03	GO:0017070	U6 snRNA binding	3/577	13/17697	0.00772388	0.0402199	0.0313497	METTL16/PRPF4/SART3	3
112	index03	GO:0001047	core promoter binding	6/577	55/17697	0.00876186	0.0452175	0.0352451	GTF2B/KDM3A/MED1/PRDM10/TAF1C/TBPL1	6
113	index03	GO:0035925	mRNA 3'-UTR AU-rich region binding	4/577	26/17697	0.00945173	0.0479219	0.0373531	CPSF1/EXOSC4/EXOSC8/EXOSC9	4
114	index03	GO:0042974	retinoic acid receptor binding	4/577	26/17697	0.00945173	0.0479219	0.0373531	LRIF1/MED1/NSD1/SNW1	4
115	index03	GO:0016866	intramolecular transferase activity	4/577	27/17697	0.0108152	0.0543581	0.0423698	PUS1/PUS7/PUS7L/RPUSD2	4
116	index03	GO:0001056	RNA polymerase III activity	3/577	15/17697	0.0117075	0.0578371	0.0450816	POLR2K/POLR3C/POLR3F	3
117	index03	GO:0070742	C2H2 zinc finger domain binding	3/577	15/17697	0.0117075	0.0578371	0.0450816	EHMT1/EHMT2/GATA2	3
118	index03	GO:0061630	ubiquitin protein ligase activity	14/577	221/17697	0.0138567	0.0677498	0.052808	ANAPC4/ARIH1/IRF2BP1/MED1/RBBP6/RLIM/RNF220/SHPRH/TRIM11/TRIM24/TRIM27/UBE3A/UBR5/UBR7	14
119	index03	GO:0005521	lamin binding	3/577	16/17697	0.0140657	0.0677498	0.052808	AKAP8L/SUN1/SUN2	3
120	index03	GO:0032183	SUMO binding	3/577	16/17697	0.0140657	0.0677498	0.052808	CBX4/DAXX/PML	3
121	index03	GO:0050662	coenzyme binding	17/577	291/17697	0.0151166	0.0722101	0.0562847	COQ6/DBI/DUS1L/DUS3L/GOT2/KDM1B/MCCC1/METTL3/OGFOD1/PCCA/PCIF1/POR/PRMT8/SIRT1/SIRT6/SPR/UGDH	17
122	index03	GO:0036002	pre-mRNA binding	6/577	63/17697	0.0165324	0.0783254	0.0610513	CELF2/EP300/LSM1/PRPF39/SF1/SLBP	6
123	index03	GO:0008013	beta-catenin binding	7/577	82/17697	0.0174837	0.0821593	0.0640397	ASH2L/CARM1/CHD8/EP300/LZIC/PIN1/SETD1A	7
124	index03	GO:0051087	chaperone binding	8/577	102/17697	0.0183535	0.085551	0.0666834	BAG4/BAG5/DNAJC1/GET4/GRPEL1/HSPE1/PFDN6/SOD1	8
125	index03	GO:1990841	promoter-specific chromatin binding	5/577	48/17697	0.0195608	0.0904492	0.0705013	EHMT2/GTF2B/GTF2F1/PRDM15/USP3	5
126	index03	GO:0030374	nuclear receptor transcription coactivator activity	6/577	67/17697	0.021798	0.0999942	0.0779412	CARM1/CCAR1/MED1/MED4/PSMC3IP/TADA3	6
127	index03	GO:0070888	E-box binding	5/577	50/17697	0.0229641	0.104514	0.081464	BHLHE40/MAX/NONO/TAL1/TFAP4	5
128	index03	GO:0031593	polyubiquitin modification-dependent protein binding	5/577	51/17697	0.0248004	0.111989	0.087291	RAD23A/RNF168/RNF169/UBQLN4/UIMC1	5
129	index03	GO:0042826	histone deacetylase binding	8/577	111/17697	0.0287749	0.128761	0.100363	AKAP8L/DNMT3B/GMNN/MIER1/MTA3/NCOR1/TAL1/TFAP4	8
130	index03	GO:0003730	mRNA 3'-UTR binding	7/577	91/17697	0.0290848	0.128761	0.100363	CPSF1/DAZAP1/EXOSC4/EXOSC8/EXOSC9/PARN/UTP23	7
131	index03	GO:0010485	H4 histone acetyltransferase activity	3/577	21/17697	0.0296283	0.128761	0.100363	HCFC1/NAA40/OGT	3
132	index03	GO:0019789	SUMO transferase activity	3/577	21/17697	0.0296283	0.128761	0.100363	CBX4/PIAS1/PIAS4	3
133	index03	GO:0070530	K63-linked polyubiquitin modification-dependent protein binding	3/577	21/17697	0.0296283	0.128761	0.100363	RNF168/RNF169/UIMC1	3
134	index03	GO:0001228	DNA-binding transcription activator activity, RNA polymerase II-specific	22/577	439/17697	0.03111	0.134191	0.104596	ARID3A/CREB1/ELF1/EP300/ESRRA/FOXJ3/FOXK2/GATA2/HCFC1/IRF2BP1/JUND/MEIS1/NFYC/NUCKS1/PRDM2/SIRT1/SPI1/SUB1/TBPL1/TFAP4/ZNF143/ZNF24	22
135	index03	GO:0031492	nucleosomal DNA binding	5/577	55/17697	0.0330749	0.141324	0.110156	HMGN2/HMGN5/SMARCC2/SMARCD2/SMARCE1	5
136	index03	GO:0017025	TBP-class protein binding	3/577	22/17697	0.0334973	0.141324	0.110156	CAND1/CAND2/GTF2B	3
137	index03	GO:0070034	telomerase RNA binding	3/577	22/17697	0.0334973	0.141324	0.110156	NAF1/PARN/SNRPB	3
138	index03	GO:0043130	ubiquitin binding	6/577	76/17697	0.037506	0.15709	0.122445	FBXO7/RAD23A/RNF168/UBR5/UBXN7/WDR48	6
139	index03	GO:0000182	rDNA binding	2/577	10/17697	0.0401498	0.160045	0.124748	BEND3/TSPYL2	2
140	index03	GO:0008525	phosphatidylcholine transporter activity	2/577	10/17697	0.0401498	0.160045	0.124748	PITPNA/PITPNB	2
141	index03	GO:0043995	histone acetyltransferase activity (H4-K5 specific)	2/577	10/17697	0.0401498	0.160045	0.124748	HCFC1/OGT	2
142	index03	GO:0043996	histone acetyltransferase activity (H4-K8 specific)	2/577	10/17697	0.0401498	0.160045	0.124748	HCFC1/OGT	2
143	index03	GO:0046972	histone acetyltransferase activity (H4-K16 specific)	2/577	10/17697	0.0401498	0.160045	0.124748	HCFC1/OGT	2
144	index03	GO:0046974	histone methyltransferase activity (H3-K9 specific)	2/577	10/17697	0.0401498	0.160045	0.124748	EHMT1/EHMT2	2
145	index03	GO:0098505	G-rich strand telomeric DNA binding	2/577	10/17697	0.0401498	0.160045	0.124748	RPA1/TERF2IP	2
146	index03	GO:0008022	protein C-terminus binding	11/577	187/17697	0.0430528	0.170442	0.132852	CDK7/CENPF/EP300/ERCC3/PIAS1/PIAS4/SIRT1/SUMO1/TOPBP1/USP7/XRCC4	11
147	index03	GO:0000049	tRNA binding	5/577	60/17697	0.0455817	0.179226	0.139699	METTL1/PUS1/SSB/TRMT1/TRNT1	5
148	index03	GO:0004523	RNA-DNA hybrid ribonuclease activity	2/577	11/17697	0.0480324	0.185085	0.144266	APEX1/RNASEH1	2
149	index03	GO:0031386	protein tag	2/577	11/17697	0.0480324	0.185085	0.144266	NEDD8/SUMO1	2
150	index03	GO:0032404	mismatch repair complex binding	2/577	11/17697	0.0480324	0.185085	0.144266	ATR/PMS2	2
151	index03	GO:0051219	phosphoprotein binding	6/577	83/17697	0.0537331	0.205599	0.160256	CBX4/LEO1/PIN1/RB1/RTF1/SCAF4	6
152	index03	GO:0001227	DNA-binding transcription repressor activity, RNA polymerase II-specific	13/577	242/17697	0.0543224	0.205599	0.160256	BHLHE40/CGGBP1/ESRRA/FOXK1/FOXK2/MAX/NR2F6/PCGF6/SPI1/ZC3H8/ZFPM1/ZGPAT/ZNF281	13
153	index03	GO:0004864	protein phosphatase inhibitor activity	4/577	44/17697	0.0544232	0.205599	0.160256	BOD1L1/PPME1/PPP1R10/SET	4
154	index03	GO:0031543	peptidyl-proline dioxygenase activity	2/577	12/17697	0.0564214	0.210397	0.163996	OGFOD1/P4HB	2
155	index03	GO:0043047	single-stranded telomeric DNA binding	2/577	12/17697	0.0564214	0.210397	0.163996	RPA1/TERF2IP	2
156	index03	GO:0016706	oxidoreductase activity, acting on paired donors, with incorporation or reduction of molecular oxygen, 2-oxoglutarate as one donor, and incorporation of one atom each of oxygen into both donors	4/577	45/17697	0.0582591	0.215858	0.168252	JMJD6/KDM4C/OGFOD1/P4HB	4
157	index03	GO:0035064	methylated histone binding	5/577	65/17697	0.0605566	0.22153	0.172673	CBX4/CHD8/ING2/LRWD1/RBBP5	5
158	index03	GO:0140034	methylation-dependent protein binding	5/577	65/17697	0.0605566	0.22153	0.172673	CBX4/CHD8/ING2/LRWD1/RBBP5	5
159	index03	GO:0004407	histone deacetylase activity	3/577	28/17697	0.061808	0.224686	0.175133	MIER1/SIRT1/SIRT6	3
160	index03	GO:0003906	DNA-(apurinic or apyrimidinic site) endonuclease activity	2/577	13/17697	0.0652755	0.230057	0.179319	APEX1/POLB	2
161	index03	GO:0004652	polynucleotide adenylyltransferase activity	2/577	13/17697	0.0652755	0.230057	0.179319	PAPOLA/TRNT1	2
162	index03	GO:0008553	proton-exporting ATPase activity, phosphorylative mechanism	2/577	13/17697	0.0652755	0.230057	0.179319	ATP2A3/ATP6V0D1	2
163	index03	GO:0032454	histone demethylase activity (H3-K9 specific)	2/577	13/17697	0.0652755	0.230057	0.179319	KDM3A/KDM4C	2
164	index03	GO:0043495	protein membrane anchor	2/577	13/17697	0.0652755	0.230057	0.179319	SUN1/SUN2	2
165	index03	GO:0047485	protein N-terminus binding	7/577	109/17697	0.065678	0.230072	0.179331	DAXX/ERCC3/MNAT1/MORF4L1/RPS21/SDCBP/SMARCE1	7
166	index03	GO:0019212	phosphatase inhibitor activity	4/577	47/17697	0.0663514	0.231031	0.180079	BOD1L1/PPME1/PPP1R10/SET	4
167	index03	GO:0033558	protein deacetylase activity	3/577	29/17697	0.067335	0.233052	0.181654	MIER1/SIRT1/SIRT6	3
168	index03	GO:0070717	poly-purine tract binding	3/577	30/17697	0.0730785	0.250542	0.195286	DAZAP1/PPIE/ZC3H14	3
169	index03	GO:0001162	RNA polymerase II intronic transcription regulatory region sequence-specific DNA binding	2/577	14/17697	0.0745556	0.250542	0.195286	ZC3H4/ZC3H8	2
170	index03	GO:0019104	DNA N-glycosylase activity	2/577	14/17697	0.0745556	0.250542	0.195286	APEX1/MBD4	2
171	index03	GO:0070403	NAD+ binding	2/577	14/17697	0.0745556	0.250542	0.195286	SIRT1/SIRT6	2
172	index03	GO:0098847	sequence-specific single stranded DNA binding	2/577	14/17697	0.0745556	0.250542	0.195286	RPA1/TERF2IP	2
173	index03	GO:0016887	ATPase activity	18/577	384/17697	0.0793539	0.265125	0.206653	ATF7IP/ATP2A3/ATP6V0D1/CDK7/CHD8/DHX16/ERCC3/KIF18A/KIF4A/MCM2/MCM5/MNAT1/MORC2/PBRM1/PMS2/RFC3/RFC4/WRNIP1	18
174	index03	GO:0019902	phosphatase binding	10/577	185/17697	0.0816063	0.271083	0.211298	ANAPC4/BOD1L1/ELL/GTF2F1/PPME1/PPP1R18/SOD1/TERF2IP/TRPC4AP/VRK3	10
175	index03	GO:0045309	protein phosphorylated amino acid binding	4/577	51/17697	0.0841764	0.273493	0.213176	LEO1/PIN1/RTF1/SCAF4	4
176	index03	GO:0001222	transcription corepressor binding	2/577	15/17697	0.0842245	0.273493	0.213176	HDGF/SUMO1	2
177	index03	GO:0016805	dipeptidase activity	2/577	15/17697	0.0842245	0.273493	0.213176	CPQ/DPEP1	2
178	index03	GO:0017136	NAD-dependent histone deacetylase activity	2/577	15/17697	0.0842245	0.273493	0.213176	SIRT1/SIRT6	2
179	index03	GO:0019208	phosphatase regulator activity	6/577	96/17697	0.0936206	0.300966	0.23459	BOD1L1/GTF2F1/PPME1/PPP1R10/PPP2R5C/SET	6
180	index03	GO:0019211	phosphatase activator activity	2/577	16/17697	0.0942472	0.300966	0.23459	GTF2F1/PPP2R5C	2
181	index03	GO:0034979	NAD-dependent protein deacetylase activity	2/577	16/17697	0.0942472	0.300966	0.23459	SIRT1/SIRT6	2
182	index03	GO:0001161	intronic transcription regulatory region sequence-specific DNA binding	2/577	17/17697	0.10459	0.326774	0.254707	ZC3H4/ZC3H8	2
183	index03	GO:0044213	intronic transcription regulatory region DNA binding	2/577	17/17697	0.10459	0.326774	0.254707	ZC3H4/ZC3H8	2
184	index03	GO:0070628	proteasome binding	2/577	17/17697	0.10459	0.326774	0.254707	PSME4/RAD23A	2
185	index03	GO:1990381	ubiquitin-specific protease binding	2/577	17/17697	0.10459	0.326774	0.254707	RAD23A/SART3	2
186	index03	GO:0019783	ubiquitin-like protein-specific protease activity	7/577	123/17697	0.107548	0.33421	0.260502	COPS5/SENP5/USP11/USP28/USP3/USP48/USP7	7
187	index03	GO:0003724	RNA helicase activity	5/577	78/17697	0.110874	0.342702	0.267122	DHX16/DHX38/DHX40/DHX8/SUPV3L1	5
188	index03	GO:0035613	RNA stem-loop binding	2/577	18/17697	0.115223	0.352891	0.275064	DAZAP1/METTL16	2
189	index03	GO:0050660	flavin adenine dinucleotide binding	5/577	79/17697	0.115392	0.352891	0.275064	COQ6/DUS1L/DUS3L/KDM1B/POR	5
190	index03	GO:0042162	telomeric DNA binding	3/577	37/17697	0.118794	0.361383	0.281682	APEX1/RPA1/TERF2IP	3
191	index03	GO:0061631	ubiquitin conjugating enzyme activity	3/577	38/17697	0.126027	0.379656	0.295926	UBE2A/UBE2G1/UBE2T	3
192	index03	GO:0000339	RNA cap binding	2/577	19/17697	0.126114	0.379656	0.295926	DCPS/LSM1	2
193	index03	GO:0019888	protein phosphatase regulator activity	5/577	82/17697	0.129457	0.3877	0.302195	BOD1L1/PPME1/PPP1R10/PPP2R5C/SET	5
194	index03	GO:0004843	thiol-dependent ubiquitin-specific protease activity	6/577	106/17697	0.132674	0.395288	0.30811	COPS5/USP11/USP28/USP3/USP48/USP7	6
195	index03	GO:0008536	Ran GTPase binding	3/577	39/17697	0.133414	0.395453	0.308239	IPO11/NUP50/RANBP3	3
196	index03	GO:0001091	RNA polymerase II basal transcription factor binding	2/577	20/17697	0.137237	0.402433	0.31368	GTF2E1/TAF2	2
197	index03	GO:0008320	protein transmembrane transporter activity	2/577	20/17697	0.137237	0.402433	0.31368	SEC61A1/SEC61G	2
198	index03	GO:0016747	transferase activity, transferring acyl groups other than amino-acyl groups	11/577	232/17697	0.138347	0.402433	0.31368	EP300/GTF2B/GTF3C4/HCFC1/NAA40/OGT/OSGEP/RSF1/SMARCE1/TADA3/TAF5	11
199	index03	GO:0042623	ATPase activity, coupled	13/577	284/17697	0.138554	0.402433	0.31368	ATP2A3/ATP6V0D1/CDK7/CHD8/ERCC3/KIF18A/MCM2/MCM5/MNAT1/PBRM1/RFC3/RFC4/WRNIP1	13
200	index03	GO:0061650	ubiquitin-like protein conjugating enzyme activity	3/577	40/17697	0.140947	0.407338	0.317503	UBE2A/UBE2G1/UBE2T	3
201	index03	GO:0016018	cyclosporin A binding	2/577	21/17697	0.148564	0.425099	0.331347	PPIE/PPWD1	2
202	index03	GO:0016799	hydrolase activity, hydrolyzing N-glycosyl compounds	2/577	21/17697	0.148564	0.425099	0.331347	APEX1/MBD4	2
203	index03	GO:0008565	protein transporter activity	2/577	22/17697	0.160071	0.455768	0.355252	SEC61A1/SEC61G	2
204	index03	GO:0001221	transcription cofactor binding	3/577	43/17697	0.16435	0.463386	0.36119	CREB1/HDGF/SUMO1	3
205	index03	GO:0004712	protein serine/threonine/tyrosine kinase activity	3/577	43/17697	0.16435	0.463386	0.36119	AURKA/CLK2/CLK3	3
206	index03	GO:0036459	thiol-dependent ubiquitinyl hydrolase activity	6/577	114/17697	0.168628	0.470856	0.367012	COPS5/USP11/USP28/USP3/USP48/USP7	6
207	index03	GO:0101005	ubiquitinyl hydrolase activity	6/577	114/17697	0.168628	0.470856	0.367012	COPS5/USP11/USP28/USP3/USP48/USP7	6
208	index03	GO:0022884	macromolecule transmembrane transporter activity	2/577	23/17697	0.171733	0.474492	0.369846	SEC61A1/SEC61G	2
209	index03	GO:0070412	R-SMAD binding	2/577	23/17697	0.171733	0.474492	0.369846	RANBP3/TRIM33	2
210	index03	GO:0019213	deacetylase activity	3/577	44/17697	0.172393	0.474492	0.369846	MIER1/SIRT1/SIRT6	3
211	index03	GO:0016798	hydrolase activity, acting on glycosyl bonds	6/577	117/17697	0.183068	0.500376	0.390022	AMY1A/APEX1/ENGASE/GANAB/MBD4/PARG	6
212	index03	GO:0008143	poly(A) binding	2/577	24/17697	0.183529	0.500376	0.390022	PPIE/ZC3H14	2
213	index03	GO:0043027	cysteine-type endopeptidase inhibitor activity involved in apoptotic process	2/577	25/17697	0.195437	0.530009	0.413119	DPEP1/TNFAIP8	2
214	index03	GO:0004879	nuclear receptor activity	3/577	47/17697	0.197149	0.530009	0.413119	ESRRA/NR2F6/RXRA	3
215	index03	GO:0098531	transcription factor activity, direct ligand regulated sequence-specific DNA binding	3/577	47/17697	0.197149	0.530009	0.413119	ESRRA/NR2F6/RXRA	3
216	index03	GO:0070491	repressing transcription factor binding	4/577	71/17697	0.201034	0.537951	0.41931	GMNN/MIER1/MTA3/TLE3	4
217	index03	GO:0005112	Notch binding	2/577	26/17697	0.207438	0.549997	0.428699	CUL3/SNW1	2
218	index03	GO:0008327	methyl-CpG binding	2/577	26/17697	0.207438	0.549997	0.428699	LRWD1/ZBTB21	2
219	index03	GO:0031210	phosphatidylcholine binding	2/577	27/17697	0.219513	0.576721	0.449529	PITPNA/PITPNB	2
220	index03	GO:0050997	quaternary ammonium group binding	2/577	27/17697	0.219513	0.576721	0.449529	PITPNA/PITPNB	2
221	index03	GO:0003725	double-stranded RNA binding	4/577	75/17697	0.228555	0.59776	0.465929	DGCR8/MBNL1/SUPV3L1/ZFR	4
222	index03	GO:0043425	bHLH transcription factor binding	2/577	28/17697	0.231644	0.60311	0.470098	BHLHE40/SIRT1	2
223	index03	GO:0004693	cyclin-dependent protein serine/threonine kinase activity	2/577	29/17697	0.243815	0.628801	0.490124	CDK12/CDK7	2
224	index03	GO:0051059	NF-kappaB binding	2/577	29/17697	0.243815	0.628801	0.490124	APEX1/EP300	2
225	index03	GO:0016746	transferase activity, transferring acyl groups	11/577	264/17697	0.244776	0.628801	0.490124	EP300/GTF2B/GTF3C4/HCFC1/NAA40/OGT/OSGEP/RSF1/SMARCE1/TADA3/TAF5	11
226	index03	GO:0008266	poly(U) RNA binding	2/577	30/17697	0.256011	0.646176	0.503666	DAZAP1/SSB	2
227	index03	GO:0030332	cyclin binding	2/577	30/17697	0.256011	0.646176	0.503666	CDK12/CUL3	2
228	index03	GO:0036442	proton-exporting ATPase activity	2/577	30/17697	0.256011	0.646176	0.503666	ATP2A3/ATP6V0D1	2
229	index03	GO:0097472	cyclin-dependent protein kinase activity	2/577	30/17697	0.256011	0.646176	0.503666	CDK12/CDK7	2
230	index03	GO:0000287	magnesium ion binding	9/577	213/17697	0.260575	0.649845	0.506527	ALPI/DUT/FOXK2/MORC2/PAPOLA/PDXP/PPA2/RNASEH1/TDP2	9
231	index03	GO:0016705	oxidoreductase activity, acting on paired donors, with incorporation or reduction of molecular oxygen	7/577	159/17697	0.262538	0.649845	0.506527	COQ6/JMJD6/KDM1B/KDM4C/OGFOD1/P4HB/POR	7
232	index03	GO:0046332	SMAD binding	4/577	80/17697	0.264155	0.649845	0.506527	PML/RANBP3/SNW1/TRIM33	4
233	index03	GO:0043021	ribonucleoprotein complex binding	6/577	133/17697	0.267086	0.649845	0.506527	CPSF6/PQBP1/PRPF31/SEC61A1/SNRPA/SNRPB	6
234	index03	GO:0005164	tumor necrosis factor receptor binding	2/577	31/17697	0.268216	0.649845	0.506527	FADD/TRAF4	2
235	index03	GO:0050699	WW domain binding	2/577	31/17697	0.268216	0.649845	0.506527	TRAF4/WBP11	2
236	index03	GO:0003707	steroid hormone receptor activity	3/577	56/17697	0.275411	0.649845	0.506527	ESRRA/NR2F6/RXRA	3
237	index03	GO:0051287	NAD binding	3/577	56/17697	0.275411	0.649845	0.506527	SIRT1/SIRT6/UGDH	3
238	index03	GO:0031624	ubiquitin conjugating enzyme binding	2/577	32/17697	0.280418	0.649845	0.506527	ARIH1/DCUN1D5	2
239	index03	GO:0051721	protein phosphatase 2A binding	2/577	32/17697	0.280418	0.649845	0.506527	BOD1L1/PPME1	2
240	index03	GO:0071949	FAD binding	2/577	32/17697	0.280418	0.649845	0.506527	COQ6/KDM1B	2
241	index03	GO:1904680	peptide transmembrane transporter activity	2/577	32/17697	0.280418	0.649845	0.506527	SEC61A1/SEC61G	2
242	index03	GO:0004576	oligosaccharyl transferase activity	1/577	10/17697	0.282199	0.649845	0.506527	STT3B	1
243	index03	GO:0004690	cyclic nucleotide-dependent protein kinase activity	1/577	10/17697	0.282199	0.649845	0.506527	PRKAG1	1
244	index03	GO:0004691	cAMP-dependent protein kinase activity	1/577	10/17697	0.282199	0.649845	0.506527	PRKAG1	1
245	index03	GO:0005388	calcium-transporting ATPase activity	1/577	10/17697	0.282199	0.649845	0.506527	ATP2A3	1
246	index03	GO:0008474	palmitoyl-(protein) hydrolase activity	1/577	10/17697	0.282199	0.649845	0.506527	LYPLA2	1
247	index03	GO:0016803	ether hydrolase activity	1/577	10/17697	0.282199	0.649845	0.506527	LTA4H	1
248	index03	GO:0016884	carbon-nitrogen ligase activity, with glutamine as amido-N-donor	1/577	10/17697	0.282199	0.649845	0.506527	GMPS	1
249	index03	GO:0070016	armadillo repeat domain binding	1/577	10/17697	0.282199	0.649845	0.506527	CHD8	1
250	index03	GO:0098599	palmitoyl hydrolase activity	1/577	10/17697	0.282199	0.649845	0.506527	LYPLA2	1
251	index03	GO:0140078	class I DNA-(apurinic or apyrimidinic site) endonuclease activity	1/577	10/17697	0.282199	0.649845	0.506527	APEX1	1
252	index03	GO:0008187	poly-pyrimidine tract binding	2/577	33/17697	0.292603	0.664777	0.518165	DAZAP1/SSB	2
253	index03	GO:0015662	ATPase activity, coupled to transmembrane movement of ions, phosphorylative mechanism	2/577	33/17697	0.292603	0.664777	0.518165	ATP2A3/ATP6V0D1	2
254	index03	GO:0097718	disordered domain specific binding	2/577	33/17697	0.292603	0.664777	0.518165	DFFB/RB1	2
255	index03	GO:0016765	transferase activity, transferring alkyl or aryl (other than methyl) groups	3/577	58/17697	0.293284	0.664777	0.518165	MAT2A/MGST3/NANS	3
256	index03	GO:0004536	deoxyribonuclease activity	3/577	59/17697	0.30225	0.666115	0.519208	APEX1/DFFB/MBD4	3
257	index03	GO:0001016	RNA polymerase III regulatory region DNA binding	1/577	11/17697	0.305616	0.666115	0.519208	TBPL1	1
258	index03	GO:0001055	RNA polymerase II activity	1/577	11/17697	0.305616	0.666115	0.519208	POLR2K	1
259	index03	GO:0001094	TFIID-class transcription factor complex binding	1/577	11/17697	0.305616	0.666115	0.519208	TAF2	1
260	index03	GO:0016801	hydrolase activity, acting on ether bonds	1/577	11/17697	0.305616	0.666115	0.519208	LTA4H	1
261	index03	GO:0019855	calcium channel inhibitor activity	1/577	11/17697	0.305616	0.666115	0.519208	PHPT1	1
262	index03	GO:0031996	thioesterase binding	1/577	11/17697	0.305616	0.666115	0.519208	TRAF4	1
263	index03	GO:0047429	nucleoside-triphosphate diphosphatase activity	1/577	11/17697	0.305616	0.666115	0.519208	DUT	1
264	index03	GO:0070181	small ribosomal subunit rRNA binding	1/577	11/17697	0.305616	0.666115	0.519208	UTP23	1
265	index03	GO:0089720	caspase binding	1/577	11/17697	0.305616	0.666115	0.519208	FADD	1
266	index03	GO:0019903	protein phosphatase binding	6/577	140/17697	0.306551	0.666115	0.519208	ANAPC4/BOD1L1/GTF2F1/PPME1/SOD1/VRK3	6
267	index03	GO:0001103	RNA polymerase II repressing transcription factor binding	2/577	35/17697	0.316878	0.685976	0.534689	MIER1/MTA3	2
268	index03	GO:0000340	RNA 7-methylguanosine cap binding	1/577	12/17697	0.32827	0.691923	0.539325	DCPS	1
269	index03	GO:0004596	peptide alpha-N-acetyltransferase activity	1/577	12/17697	0.32827	0.691923	0.539325	NAA40	1
270	index03	GO:0004861	cyclin-dependent protein serine/threonine kinase inhibitor activity	1/577	12/17697	0.32827	0.691923	0.539325	HEXIM1	1
271	index03	GO:0008239	dipeptidyl-peptidase activity	1/577	12/17697	0.32827	0.691923	0.539325	DPEP1	1
272	index03	GO:0042975	peroxisome proliferator activated receptor binding	1/577	12/17697	0.32827	0.691923	0.539325	MED1	1
273	index03	GO:0070410	co-SMAD binding	1/577	12/17697	0.32827	0.691923	0.539325	TRIM33	1
274	index03	GO:1990825	sequence-specific mRNA binding	1/577	12/17697	0.32827	0.691923	0.539325	SSB	1
275	index03	GO:0008235	metalloexopeptidase activity	3/577	62/17697	0.329202	0.691923	0.539325	CPQ/DPEP1/LTA4H	3
276	index03	GO:0044390	ubiquitin-like protein conjugating enzyme binding	2/577	37/17697	0.340955	0.705253	0.549715	ARIH1/DCUN1D5	2
277	index03	GO:0033293	monocarboxylic acid binding	3/577	64/17697	0.347166	0.705253	0.549715	MCCC1/PCCA/RXRA	3
278	index03	GO:0004535	poly(A)-specific ribonuclease activity	1/577	13/17697	0.350186	0.705253	0.549715	PARN	1
279	index03	GO:0008253	5'-nucleotidase activity	1/577	13/17697	0.350186	0.705253	0.549715	NT5DC1	1
280	index03	GO:0008296	3'-5'-exodeoxyribonuclease activity	1/577	13/17697	0.350186	0.705253	0.549715	APEX1	1
281	index03	GO:0016208	AMP binding	1/577	13/17697	0.350186	0.705253	0.549715	PRKAG1	1
282	index03	GO:0016653	oxidoreductase activity, acting on NAD(P)H, heme protein as acceptor	1/577	13/17697	0.350186	0.705253	0.549715	POR	1
283	index03	GO:0031434	mitogen-activated protein kinase kinase binding	1/577	13/17697	0.350186	0.705253	0.549715	PIN1	1
284	index03	GO:0034450	ubiquitin-ubiquitin ligase activity	1/577	13/17697	0.350186	0.705253	0.549715	UBR5	1
285	index03	GO:0043023	ribosomal large subunit binding	1/577	13/17697	0.350186	0.705253	0.549715	CPSF6	1
286	index03	GO:0072542	protein phosphatase activator activity	1/577	13/17697	0.350186	0.705253	0.549715	PPP2R5C	1
287	index03	GO:0097617	annealing activity	1/577	13/17697	0.350186	0.705253	0.549715	RECQL	1
288	index03	GO:0016504	peptidase activator activity	2/577	38/17697	0.352895	0.705791	0.550134	PSME3/PSME4	2
289	index03	GO:0048487	beta-tubulin binding	2/577	38/17697	0.352895	0.705791	0.550134	ADNP/GABARAPL2	2
290	index03	GO:0004553	hydrolase activity, hydrolyzing O-glycosyl compounds	4/577	94/17697	0.367527	0.72767	0.567188	AMY1A/ENGASE/GANAB/PARG	4
291	index03	GO:0015556	C4-dicarboxylate transmembrane transporter activity	1/577	14/17697	0.371389	0.72767	0.567188	SLC25A10	1
292	index03	GO:0015926	glucosidase activity	1/577	14/17697	0.371389	0.72767	0.567188	GANAB	1
293	index03	GO:0016846	carbon-sulfur lyase activity	1/577	14/17697	0.371389	0.72767	0.567188	MGST3	1
294	index03	GO:0030983	mismatched DNA binding	1/577	14/17697	0.371389	0.72767	0.567188	PMS2	1
295	index03	GO:0035497	cAMP response element binding	1/577	14/17697	0.371389	0.72767	0.567188	CREB1	1
296	index03	GO:0015036	disulfide oxidoreductase activity	2/577	40/17697	0.376539	0.732793	0.57118	P4HB/SH3BGRL3	2
297	index03	GO:0060590	ATPase regulator activity	2/577	40/17697	0.376539	0.732793	0.57118	DNAJC1/GRPEL1	2
298	index03	GO:0004721	phosphoprotein phosphatase activity	7/577	182/17697	0.382821	0.742518	0.578761	CPPED1/PDXP/PHPT1/PPA2/PPM1G/RNGTT/UBLCP1	7
299	index03	GO:0016791	phosphatase activity	10/577	270/17697	0.385996	0.742683	0.57889	ALPI/CPPED1/NT5DC1/PDXP/PHPT1/PNKP/PPA2/PPM1G/RNGTT/UBLCP1	10
300	index03	GO:0004520	endodeoxyribonuclease activity	2/577	41/17697	0.388227	0.742683	0.57889	APEX1/MBD4	2
301	index03	GO:0008252	nucleotidase activity	1/577	15/17697	0.3919	0.742683	0.57889	NT5DC1	1
302	index03	GO:0015037	peptide disulfide oxidoreductase activity	1/577	15/17697	0.3919	0.742683	0.57889	P4HB	1
303	index03	GO:0019215	intermediate filament binding	1/577	15/17697	0.3919	0.742683	0.57889	SIRT1	1
304	index03	GO:1901611	phosphatidylglycerol binding	1/577	15/17697	0.3919	0.742683	0.57889	PITPNA	1
305	index03	GO:1990380	Lys48-specific deubiquitinase activity	1/577	15/17697	0.3919	0.742683	0.57889	USP7	1
306	index03	GO:0008234	cysteine-type peptidase activity	7/577	184/17697	0.393523	0.743322	0.579388	COPS5/SENP5/USP11/USP28/USP3/USP48/USP7	7
307	index03	GO:0030331	estrogen receptor binding	2/577	42/17697	0.399817	0.750306	0.584832	MED1/NSD1	2
308	index03	GO:0043028	cysteine-type endopeptidase regulator activity involved in apoptotic process	2/577	42/17697	0.399817	0.750306	0.584832	DPEP1/TNFAIP8	2
309	index03	GO:0003756	protein disulfide isomerase activity	1/577	16/17697	0.411744	0.750751	0.585178	P4HB	1
310	index03	GO:0005229	intracellular calcium activated chloride channel activity	1/577	16/17697	0.411744	0.750751	0.585178	CLCA1	1
311	index03	GO:0008093	cytoskeletal adaptor activity	1/577	16/17697	0.411744	0.750751	0.585178	SDCBP	1
312	index03	GO:0010181	FMN binding	1/577	16/17697	0.411744	0.750751	0.585178	POR	1
313	index03	GO:0015116	sulfate transmembrane transporter activity	1/577	16/17697	0.411744	0.750751	0.585178	SLC25A10	1
314	index03	GO:0016864	intramolecular oxidoreductase activity, transposing S-S bonds	1/577	16/17697	0.411744	0.750751	0.585178	P4HB	1
315	index03	GO:0032794	GTPase activating protein binding	1/577	16/17697	0.411744	0.750751	0.585178	PIN1	1
316	index03	GO:0035259	glucocorticoid receptor binding	1/577	16/17697	0.411744	0.750751	0.585178	SUMO1	1
317	index03	GO:0061778	intracellular chloride channel activity	1/577	16/17697	0.411744	0.750751	0.585178	CLCA1	1
318	index03	GO:0016879	ligase activity, forming carbon-nitrogen bonds	2/577	44/17697	0.42268	0.757094	0.590122	GMPS/MCCC1	2
319	index03	GO:0019205	nucleobase-containing compound kinase activity	2/577	44/17697	0.42268	0.757094	0.590122	CLP1/PNKP	2
320	index03	GO:0051082	unfolded protein binding	5/577	131/17697	0.42502	0.757094	0.590122	GRPEL1/HEATR3/HSPE1/PFDN6/PPIE	5
321	index03	GO:0016811	hydrolase activity, acting on carbon-nitrogen (but not peptide) bonds, in linear amides	3/577	73/17697	0.426924	0.757094	0.590122	MIER1/SIRT1/SIRT6	3
322	index03	GO:0004724	magnesium-dependent protein serine/threonine phosphatase activity	1/577	17/17697	0.430941	0.757094	0.590122	PPM1G	1
323	index03	GO:0005123	death receptor binding	1/577	17/17697	0.430941	0.757094	0.590122	FADD	1
324	index03	GO:0008308	voltage-gated anion channel activity	1/577	17/17697	0.430941	0.757094	0.590122	VDAC2	1
325	index03	GO:0031489	myosin V binding	1/577	17/17697	0.430941	0.757094	0.590122	RAB8A	1
326	index03	GO:0035173	histone kinase activity	1/577	17/17697	0.430941	0.757094	0.590122	AURKA	1
327	index03	GO:0046965	retinoid X receptor binding	1/577	17/17697	0.430941	0.757094	0.590122	NSD1	1
328	index03	GO:0050811	GABA receptor binding	1/577	17/17697	0.430941	0.757094	0.590122	GABARAPL2	1
329	index03	GO:0051010	microtubule plus-end binding	1/577	17/17697	0.430941	0.757094	0.590122	KIF18A	1
330	index03	GO:0048156	tau protein binding	2/577	45/17697	0.433942	0.760056	0.592431	EP300/PIN1	2
331	index03	GO:0032813	tumor necrosis factor receptor superfamily binding	2/577	46/17697	0.445085	0.777218	0.605808	FADD/TRAF4	2
332	index03	GO:0070064	proline-rich region binding	1/577	18/17697	0.449513	0.780235	0.60816	WBP4	1
333	index03	GO:0097602	cullin family protein binding	1/577	18/17697	0.449513	0.780235	0.60816	DCUN1D5	1
334	index03	GO:0004722	protein serine/threonine phosphatase activity	3/577	76/17697	0.452802	0.783591	0.610776	PPA2/PPM1G/UBLCP1	3
335	index03	GO:0016860	intramolecular oxidoreductase activity	2/577	47/17697	0.456104	0.784608	0.611568	P4HB/TPI1	2
336	index03	GO:0042887	amide transmembrane transporter activity	2/577	47/17697	0.456104	0.784608	0.611568	SEC61A1/SEC61G	2
337	index03	GO:0004177	aminopeptidase activity	2/577	48/17697	0.466996	0.797059	0.621273	DPEP1/LTA4H	2
338	index03	GO:0001972	retinoic acid binding	1/577	19/17697	0.467479	0.797059	0.621273	RXRA	1
339	index03	GO:0070182	DNA polymerase binding	1/577	19/17697	0.467479	0.797059	0.621273	CDK2AP1	1
340	index03	GO:0016538	cyclin-dependent protein serine/threonine kinase regulator activity	2/577	49/17697	0.477758	0.812188	0.633066	HEXIM1/MNAT1	2
341	index03	GO:0004745	retinol dehydrogenase activity	1/577	20/17697	0.48486	0.817053	0.636858	RDH16	1
342	index03	GO:0031418	L-ascorbic acid binding	1/577	20/17697	0.48486	0.817053	0.636858	OGFOD1	1
343	index03	GO:0061608	nuclear import signal receptor activity	1/577	20/17697	0.48486	0.817053	0.636858	IPO11	1
344	index03	GO:0004298	threonine-type endopeptidase activity	1/577	21/17697	0.501675	0.823774	0.642096	PSMB4	1
345	index03	GO:0004602	glutathione peroxidase activity	1/577	21/17697	0.501675	0.823774	0.642096	MGST3	1
346	index03	GO:0008483	transaminase activity	1/577	21/17697	0.501675	0.823774	0.642096	GOT2	1
347	index03	GO:0017049	GTP-Rho binding	1/577	21/17697	0.501675	0.823774	0.642096	ANLN	1
348	index03	GO:0022829	wide pore channel activity	1/577	21/17697	0.501675	0.823774	0.642096	VDAC2	1
349	index03	GO:0034237	protein kinase A regulatory subunit binding	1/577	21/17697	0.501675	0.823774	0.642096	AKAP8L	1
350	index03	GO:0051861	glycolipid binding	1/577	21/17697	0.501675	0.823774	0.642096	DPEP1	1
351	index03	GO:0070003	threonine-type peptidase activity	1/577	21/17697	0.501675	0.823774	0.642096	PSMB4	1
352	index03	GO:0070840	dynein complex binding	1/577	21/17697	0.501675	0.823774	0.642096	CENPF	1
353	index03	GO:0005548	phospholipid transporter activity	2/577	52/17697	0.509229	0.82699	0.644604	PITPNA/PITPNB	2
354	index03	GO:0050661	NADP binding	2/577	52/17697	0.509229	0.82699	0.644604	POR/SPR	2
355	index03	GO:0009055	electron transfer activity	4/577	114/17697	0.51231	0.82699	0.644604	CYC1/POR/RDH16/SH3BGRL3	4
356	index03	GO:0000062	fatty-acyl-CoA binding	1/577	22/17697	0.517942	0.82699	0.644604	DBI	1
357	index03	GO:0003950	NAD+ ADP-ribosyltransferase activity	1/577	22/17697	0.517942	0.82699	0.644604	SIRT6	1
358	index03	GO:0008649	rRNA methyltransferase activity	1/577	22/17697	0.517942	0.82699	0.644604	METTL16	1
359	index03	GO:0015035	protein disulfide oxidoreductase activity	1/577	22/17697	0.517942	0.82699	0.644604	SH3BGRL3	1
360	index03	GO:0046961	proton-transporting ATPase activity, rotational mechanism	1/577	22/17697	0.517942	0.82699	0.644604	ATP6V0D1	1
361	index03	GO:0050145	nucleoside monophosphate kinase activity	1/577	22/17697	0.517942	0.82699	0.644604	PNKP	1
362	index03	GO:0140102	catalytic activity, acting on a rRNA	1/577	22/17697	0.517942	0.82699	0.644604	METTL16	1
363	index03	GO:0004197	cysteine-type endopeptidase activity	4/577	116/17697	0.526027	0.833693	0.649828	USP11/USP28/USP48/USP7	4
364	index03	GO:0140104	molecular carrier activity	2/577	54/17697	0.529509	0.833693	0.649828	IPO11/URM1	2
365	index03	GO:0001223	transcription coactivator binding	1/577	23/17697	0.533679	0.833693	0.649828	CREB1	1
366	index03	GO:0008171	O-methyltransferase activity	1/577	23/17697	0.533679	0.833693	0.649828	MEPCE	1
367	index03	GO:0016769	transferase activity, transferring nitrogenous groups	1/577	23/17697	0.533679	0.833693	0.649828	GOT2	1
368	index03	GO:0016895	exodeoxyribonuclease activity, producing 5'-phosphomonoesters	1/577	23/17697	0.533679	0.833693	0.649828	APEX1	1
369	index03	GO:0044183	protein binding involved in protein folding	1/577	23/17697	0.533679	0.833693	0.649828	DFFA	1
370	index03	GO:0070006	metalloaminopeptidase activity	1/577	23/17697	0.533679	0.833693	0.649828	LTA4H	1
371	index03	GO:0042578	phosphoric ester hydrolase activity	12/577	367/17697	0.537469	0.837351	0.652679	ALPI/APEX1/CPPED1/NT5DC1/PDXP/PHPT1/PNKP/PPA2/PPM1G/RNGTT/TDP2/UBLCP1	12
372	index03	GO:0001965	G-protein alpha-subunit binding	1/577	24/17697	0.548903	0.850579	0.66299	RGS10	1
373	index03	GO:0030627	pre-mRNA 5'-splice site binding	1/577	24/17697	0.548903	0.850579	0.66299	PRPF39	1
374	index03	GO:0001671	ATPase activator activity	1/577	25/17697	0.563631	0.864134	0.673555	DNAJC1	1
375	index03	GO:0004529	exodeoxyribonuclease activity	1/577	25/17697	0.563631	0.864134	0.673555	APEX1	1
376	index03	GO:0033612	receptor serine/threonine kinase binding	1/577	25/17697	0.563631	0.864134	0.673555	FADD	1
377	index03	GO:0048027	mRNA 5'-UTR binding	1/577	25/17697	0.563631	0.864134	0.673555	UTP23	1
378	index03	GO:0004869	cysteine-type endopeptidase inhibitor activity	2/577	58/17697	0.568328	0.864457	0.673808	DPEP1/TNFAIP8	2
379	index03	GO:0016627	oxidoreductase activity, acting on the CH-CH group of donors	2/577	58/17697	0.568328	0.864457	0.673808	DUS1L/DUS3L	2
380	index03	GO:0016667	oxidoreductase activity, acting on a sulfur group of donors	2/577	58/17697	0.568328	0.864457	0.673808	P4HB/SH3BGRL3	2
381	index03	GO:0016810	hydrolase activity, acting on carbon-nitrogen (but not peptide) bonds	4/577	123/17697	0.572491	0.86532	0.67448	MIER1/OPLAH/SIRT1/SIRT6	4
382	index03	GO:0005507	copper ion binding	2/577	59/17697	0.577665	0.86532	0.67448	ADNP/SOD1	2
383	index03	GO:0004033	aldo-keto reductase (NADP) activity	1/577	26/17697	0.577878	0.86532	0.67448	SPR	1
384	index03	GO:0008574	ATP-dependent microtubule motor activity, plus-end-directed	1/577	26/17697	0.577878	0.86532	0.67448	KIF18A	1
385	index03	GO:0030515	snoRNA binding	1/577	26/17697	0.577878	0.86532	0.67448	NUDT16L1	1
386	index03	GO:0051019	mitogen-activated protein kinase binding	1/577	26/17697	0.577878	0.86532	0.67448	SIRT1	1
387	index03	GO:0004364	glutathione transferase activity	1/577	27/17697	0.591661	0.88367	0.688783	MGST3	1
388	index03	GO:0002020	protease binding	4/577	128/17697	0.604064	0.894341	0.697101	ALPI/FADD/RAD23A/SART3	4
389	index03	GO:0030145	manganese ion binding	2/577	62/17697	0.60478	0.894341	0.697101	PAPOLA/TDP2	2
390	index03	GO:0017056	structural constituent of nuclear pore	1/577	28/17697	0.604995	0.894341	0.697101	NUP54	1
391	index03	GO:1901567	fatty acid derivative binding	1/577	28/17697	0.604995	0.894341	0.697101	DBI	1
392	index03	GO:0019843	rRNA binding	2/577	63/17697	0.613521	0.899605	0.701204	NOL12/UTP23	2
393	index03	GO:0000030	mannosyltransferase activity	1/577	29/17697	0.617895	0.899605	0.701204	DPM1	1
394	index03	GO:0016675	oxidoreductase activity, acting on a heme group of donors	1/577	29/17697	0.617895	0.899605	0.701204	POR	1
395	index03	GO:0033764	steroid dehydrogenase activity, acting on the CH-OH group of donors, NAD or NADP as acceptor	1/577	29/17697	0.617895	0.899605	0.701204	RDH16	1
396	index03	GO:0035035	histone acetyltransferase binding	1/577	29/17697	0.617895	0.899605	0.701204	CREB1	1
397	index03	GO:0071889	14-3-3 protein binding	1/577	29/17697	0.617895	0.899605	0.701204	FOXK1	1
398	index03	GO:0019829	cation-transporting ATPase activity	2/577	66/17697	0.638853	0.926019	0.721792	ATP2A3/ATP6V0D1	2
399	index03	GO:0015175	neutral amino acid transmembrane transporter activity	1/577	31/17697	0.642445	0.926019	0.721792	SFXN1	1
400	index03	GO:0035198	miRNA binding	1/577	31/17697	0.642445	0.926019	0.721792	RBM10	1
401	index03	GO:0140142	nucleocytoplasmic carrier activity	1/577	31/17697	0.642445	0.926019	0.721792	IPO11	1
402	index03	GO:0022853	active ion transmembrane transporter activity	2/577	67/17697	0.647002	0.927958	0.723304	ATP2A3/ATP6V0D1	2
403	index03	GO:0042625	ATPase coupled ion transmembrane transporter activity	2/577	67/17697	0.647002	0.927958	0.723304	ATP2A3/ATP6V0D1	2
404	index03	GO:0016712	oxidoreductase activity, acting on paired donors, with incorporation or reduction of molecular oxygen, reduced flavin or flavoprotein as one donor, and incorporation of one atom of oxygen	1/577	32/17697	0.654124	0.93124	0.725862	COQ6	1
405	index03	GO:0030291	protein serine/threonine kinase inhibitor activity	1/577	32/17697	0.654124	0.93124	0.725862	HEXIM1	1
406	index03	GO:0031369	translation initiation factor binding	1/577	32/17697	0.654124	0.93124	0.725862	POLR2D	1
407	index03	GO:0019842	vitamin binding	4/577	138/17697	0.662783	0.94125	0.733664	GOT2/MCCC1/OGFOD1/PCCA	4
408	index03	GO:0001530	lipopolysaccharide binding	1/577	35/17697	0.686923	0.966038	0.752985	PSMB4	1
409	index03	GO:0005501	retinoid binding	1/577	35/17697	0.686923	0.966038	0.752985	RXRA	1
410	index03	GO:0016229	steroid dehydrogenase activity	1/577	35/17697	0.686923	0.966038	0.752985	RDH16	1
411	index03	GO:1901682	sulfur compound transmembrane transporter activity	1/577	35/17697	0.686923	0.966038	0.752985	SLC25A10	1
412	index03	GO:0019840	isoprenoid binding	1/577	36/17697	0.697151	0.970972	0.756831	RXRA	1
413	index03	GO:0043394	proteoglycan binding	1/577	36/17697	0.697151	0.970972	0.756831	SDCBP	1
414	index03	GO:0044769	ATPase activity, coupled to transmembrane movement of ions, rotational mechanism	1/577	36/17697	0.697151	0.970972	0.756831	ATP6V0D1	1
415	index03	GO:0019003	GDP binding	2/577	74/17697	0.700003	0.970972	0.756831	RAB21/RAB8A	2
416	index03	GO:0016874	ligase activity	4/577	145/17697	0.700205	0.970972	0.756831	GMPS/MCCC1/MCCC2/PCCA	4
417	index03	GO:0016835	carbon-oxygen lyase activity	2/577	75/17697	0.70701	0.970972	0.756831	APEX1/TPI1	2
418	index03	GO:0070405	ammonium ion binding	2/577	75/17697	0.70701	0.970972	0.756831	PITPNA/PITPNB	2
419	index03	GO:0008200	ion channel inhibitor activity	1/577	37/17697	0.707045	0.970972	0.756831	PHPT1	1
420	index03	GO:0016790	thiolester hydrolase activity	1/577	37/17697	0.707045	0.970972	0.756831	LYPLA2	1
421	index03	GO:0008237	metallopeptidase activity	5/577	181/17697	0.70723	0.970972	0.756831	CLCA1/COPS5/CPQ/DPEP1/LTA4H	5
422	index03	GO:1901681	sulfur compound binding	7/577	250/17697	0.710714	0.973443	0.758757	DBI/HDGF/MCCC1/METTL3/PCCA/PCIF1/PRMT8	7
423	index03	GO:0016248	channel inhibitor activity	1/577	38/17697	0.716617	0.973449	0.758762	PHPT1	1
424	index03	GO:0043531	ADP binding	1/577	38/17697	0.716617	0.973449	0.758762	PRKAG1	1
425	index03	GO:0008238	exopeptidase activity	3/577	113/17697	0.717564	0.973449	0.758762	CPQ/DPEP1/LTA4H	3
426	index03	GO:0005109	frizzled binding	1/577	39/17697	0.725876	0.973449	0.758762	SDCBP	1
427	index03	GO:0005310	dicarboxylic acid transmembrane transporter activity	1/577	39/17697	0.725876	0.973449	0.758762	SLC25A10	1
428	index03	GO:0005547	phosphatidylinositol-3,4,5-trisphosphate binding	1/577	39/17697	0.725876	0.973449	0.758762	OGT	1
429	index03	GO:0016709	oxidoreductase activity, acting on paired donors, with incorporation or reduction of molecular oxygen, NAD(P)H as one donor, and incorporation of one atom of oxygen	1/577	39/17697	0.725876	0.973449	0.758762	COQ6	1
430	index03	GO:0016776	phosphotransferase activity, phosphate group as acceptor	1/577	39/17697	0.725876	0.973449	0.758762	PNKP	1
431	index03	GO:0061980	regulatory RNA binding	1/577	39/17697	0.725876	0.973449	0.758762	RBM10	1
432	index03	GO:0030295	protein kinase activator activity	2/577	80/17697	0.740022	0.987836	0.769976	DAXX/MNAT1	2
433	index03	GO:0051117	ATPase binding	2/577	80/17697	0.740022	0.987836	0.769976	CHMP4A/GABARAPL2	2
434	index03	GO:0051539	4 iron, 4 sulfur cluster binding	1/577	41/17697	0.743499	0.99019	0.771811	POLA1	1
435	index03	GO:0016616	oxidoreductase activity, acting on the CH-OH group of donors, NAD or NADP as acceptor	3/577	119/17697	0.74958	0.993709	0.774554	RDH16/SPR/UGDH	3
436	index03	GO:0031072	heat shock protein binding	3/577	119/17697	0.74958	0.993709	0.774554	CREB1/DAXX/PDXP	3
437	index03	GO:0030544	Hsp70 protein binding	1/577	42/17697	0.751881	0.994479	0.775154	CREB1	1
438	index03	GO:0045296	cadherin binding	9/577	331/17697	0.755835	0.997427	0.777451	ANLN/ARGLU1/CAPG/CHMP4B/HCFC1/LYPLA2/PLIN3/PPME1/PUF60	9
439	index03	GO:0031406	carboxylic acid binding	5/577	193/17697	0.758306	0.998407	0.778216	GOT2/MCCC1/OGFOD1/PCCA/RXRA	5
440	index03	GO:0003777	microtubule motor activity	2/577	84/17697	0.764097	1	0.779457	KIF18A/KIF4A	2
441	index03	GO:1990939	ATP-dependent microtubule motor activity	1/577	44/17697	0.767835	1	0.779457	KIF18A	1
442	index03	GO:0015405	P-P-bond-hydrolysis-driven transmembrane transporter activity	3/577	123/17697	0.769264	1	0.779457	ATP2A3/ATP6V0D1/SEC61G	3
443	index03	GO:0016209	antioxidant activity	2/577	86/17697	0.775393	1	0.779457	MGST3/SOD1	2
444	index03	GO:0019209	kinase activator activity	2/577	86/17697	0.775393	1	0.779457	DAXX/MNAT1	2
445	index03	GO:0004180	carboxypeptidase activity	1/577	45/17697	0.775423	1	0.779457	CPQ	1
446	index03	GO:0008138	protein tyrosine/serine/threonine phosphatase activity	1/577	45/17697	0.775423	1	0.779457	RNGTT	1
447	index03	GO:0015399	primary active transmembrane transporter activity	3/577	125/17697	0.778623	1	0.779457	ATP2A3/ATP6V0D1/SEC61G	3
448	index03	GO:0004715	non-membrane spanning protein tyrosine kinase activity	1/577	46/17697	0.782764	1	0.779457	FRK	1
449	index03	GO:0005048	signal sequence binding	1/577	46/17697	0.782764	1	0.779457	SEC61A1	1
450	index03	GO:0016763	transferase activity, transferring pentosyl groups	1/577	47/17697	0.789865	1	0.779457	SIRT6	1
451	index03	GO:0005253	anion channel activity	2/577	89/17697	0.79145	1	0.779457	CLCA1/VDAC2	2
452	index03	GO:0016614	oxidoreductase activity, acting on CH-OH group of donors	3/577	128/17697	0.792075	1	0.779457	RDH16/SPR/UGDH	3
453	index03	GO:0005246	calcium channel regulator activity	1/577	48/17697	0.796735	1	0.779457	PHPT1	1
454	index03	GO:0043177	organic acid binding	5/577	205/17697	0.802398	1	0.779457	GOT2/MCCC1/OGFOD1/PCCA/RXRA	5
455	index03	GO:0015238	drug transmembrane transporter activity	2/577	92/17697	0.806486	1	0.779457	SFXN1/SLC25A10	2
456	index03	GO:0019207	kinase regulator activity	5/577	207/17697	0.809092	1	0.779457	BCCIP/DAXX/HEXIM1/MNAT1/PRKAG1	5
457	index03	GO:0030674	protein binding, bridging	4/577	170/17697	0.809115	1	0.779457	CUX1/HCFC1/SDCBP/SUMO1	4
458	index03	GO:0051018	protein kinase A binding	1/577	50/17697	0.809809	1	0.779457	AKAP8L	1
459	index03	GO:0035091	phosphatidylinositol binding	6/577	245/17697	0.814112	1	0.779457	DPEP1/ING2/OGT/PITPNA/PITPNB/SDCBP	6
460	index03	GO:0008081	phosphoric diester hydrolase activity	2/577	94/17697	0.815967	1	0.779457	APEX1/TDP2	2
461	index03	GO:0003743	translation initiation factor activity	1/577	51/17697	0.816027	1	0.779457	COPS5	1
462	index03	GO:0004713	protein tyrosine kinase activity	3/577	134/17697	0.816939	1	0.779457	CLK2/CLK3/FRK	3
463	index03	GO:0008017	microtubule binding	6/577	246/17697	0.817092	1	0.779457	GABARAPL2/KIF18A/KIF4A/MAP1B/POLB/SUN2	6
464	index03	GO:0020037	heme binding	3/577	135/17697	0.820829	1	0.779457	CYC1/DGCR8/HEBP2	3
465	index03	GO:0004601	peroxidase activity	1/577	52/17697	0.822043	1	0.779457	MGST3	1
466	index03	GO:0015459	potassium channel regulator activity	1/577	52/17697	0.822043	1	0.779457	SUMO1	1
467	index03	GO:0003774	motor activity	3/577	136/17697	0.824647	1	0.779457	KIF18A/KIF4A/PIN1	3
468	index03	GO:0015179	L-amino acid transmembrane transporter activity	1/577	54/17697	0.833492	1	0.779457	SFXN1	1
469	index03	GO:0030170	pyridoxal phosphate binding	1/577	54/17697	0.833492	1	0.779457	GOT2	1
470	index03	GO:0070279	vitamin B6 binding	1/577	54/17697	0.833492	1	0.779457	GOT2	1
471	index03	GO:0015085	calcium ion transmembrane transporter activity	3/577	139/17697	0.835689	1	0.779457	ATP2A3/CUL5/SEC61A1	3
472	index03	GO:0008375	acetylglucosaminyltransferase activity	1/577	55/17697	0.838937	1	0.779457	OGT	1
473	index03	GO:0019887	protein kinase regulator activity	4/577	180/17697	0.842579	1	0.779457	DAXX/HEXIM1/MNAT1/PRKAG1	4
474	index03	GO:0016684	oxidoreductase activity, acting on peroxide as acceptor	1/577	56/17697	0.844205	1	0.779457	MGST3	1
475	index03	GO:0043621	protein self-association	1/577	56/17697	0.844205	1	0.779457	LDB1	1
476	index03	GO:0043022	ribosome binding	1/577	57/17697	0.849301	1	0.779457	SEC61A1	1
477	index03	GO:0004674	protein serine/threonine kinase activity	11/577	439/17697	0.851711	1	0.779457	ATR/AURKA/CDK12/CDK7/CLK2/CLK3/ERCC3/MNAT1/PRKAG1/STK19/VRK3	11
478	index03	GO:0046906	tetrapyrrole binding	3/577	145/17697	0.855985	1	0.779457	CYC1/DGCR8/HEBP2	3
479	index03	GO:0016597	amino acid binding	1/577	59/17697	0.858998	1	0.779457	GOT2	1
480	index03	GO:0015103	inorganic anion transmembrane transporter activity	3/577	146/17697	0.859147	1	0.779457	CLCA1/SLC25A10/VDAC2	3
481	index03	GO:0015631	tubulin binding	8/577	336/17697	0.860619	1	0.779457	ADNP/BCCIP/GABARAPL2/KIF18A/KIF4A/MAP1B/POLB/SUN2	8
482	index03	GO:0016829	lyase activity	4/577	187/17697	0.862955	1	0.779457	APEX1/MGST3/POLB/TPI1	4
483	index03	GO:0004860	protein kinase inhibitor activity	1/577	63/17697	0.876565	1	0.779457	HEXIM1	1
484	index03	GO:0051536	iron-sulfur cluster binding	1/577	63/17697	0.876565	1	0.779457	POLA1	1
485	index03	GO:0051540	metal cluster binding	1/577	63/17697	0.876565	1	0.779457	POLA1	1
486	index03	GO:0005506	iron ion binding	3/577	152/17697	0.876865	1	0.779457	JMJD6/KDM3A/OGFOD1	3
487	index03	GO:0019210	kinase inhibitor activity	1/577	67/17697	0.891946	1	0.779457	HEXIM1	1
488	index03	GO:0042626	ATPase activity, coupled to transmembrane movement of substances	2/577	115/17697	0.892999	1	0.779457	ATP2A3/ATP6V0D1	2
489	index03	GO:0043492	ATPase activity, coupled to movement of substances	2/577	115/17697	0.892999	1	0.779457	ATP2A3/ATP6V0D1	2
490	index03	GO:0033218	amide binding	8/577	356/17697	0.898107	1	0.779457	ADNP/DBI/MCCC1/PCCA/PPIE/PPWD1/RXRA/SEC61A1	8
491	index03	GO:0048365	Rac GTPase binding	1/577	69/17697	0.898903	1	0.779457	SOD1	1
492	index03	GO:0099106	ion channel regulator activity	2/577	118/17697	0.901168	1	0.779457	PHPT1/SUMO1	2
493	index03	GO:0017022	myosin binding	1/577	71/17697	0.905413	1	0.779457	RAB8A	1
494	index03	GO:0005262	calcium channel activity	2/577	123/17697	0.913503	1	0.779457	CUL5/SEC61A1	2
495	index03	GO:0015171	amino acid transmembrane transporter activity	1/577	74/17697	0.914402	1	0.779457	SFXN1	1
496	index03	GO:0044325	ion channel binding	2/577	124/17697	0.91579	1	0.779457	CHERP/PHPT1	2
497	index03	GO:0005254	chloride channel activity	1/577	75/17697	0.917205	1	0.779457	CLCA1	1
498	index03	GO:0005546	phosphatidylinositol-4,5-bisphosphate binding	1/577	75/17697	0.917205	1	0.779457	SDCBP	1
499	index03	GO:0048029	monosaccharide binding	1/577	75/17697	0.917205	1	0.779457	OGFOD1	1
500	index03	GO:0016758	transferase activity, transferring hexosyl groups	4/577	216/17697	0.92502	1	0.779457	DPM1/HAS1/OGT/STT3B	4
501	index03	GO:0004857	enzyme inhibitor activity	8/577	375/17697	0.925497	1	0.779457	BOD1L1/DFFA/DPEP1/HEXIM1/PPME1/PPP1R10/SET/TNFAIP8	8
502	index03	GO:0005089	Rho guanyl-nucleotide exchange factor activity	1/577	79/17697	0.927528	1	0.779457	ECT2	1
503	index03	GO:0061134	peptidase regulator activity	4/577	219/17697	0.929725	1	0.779457	DPEP1/PSME3/PSME4/TNFAIP8	4
504	index03	GO:0005319	lipid transporter activity	2/577	131/17697	0.930278	1	0.779457	PITPNA/PITPNB	2
505	index03	GO:0017048	Rho GTPase binding	3/577	177/17697	0.931152	1	0.779457	ANLN/ECT2/SOD1	3
506	index03	GO:0015078	proton transmembrane transporter activity	2/577	133/17697	0.933964	1	0.779457	ATP2A3/ATP6V0D1	2
507	index03	GO:0060589	nucleoside-triphosphatase regulator activity	7/577	344/17697	0.934853	1	0.779457	ARHGAP11A/DNAJC1/ECT2/GRPEL1/NUP50/RANBP3/RGS10	7
508	index03	GO:0061135	endopeptidase regulator activity	3/577	182/17697	0.938934	1	0.779457	DPEP1/PSME3/TNFAIP8	3
509	index03	GO:0052689	carboxylic ester hydrolase activity	2/577	136/17697	0.939149	1	0.779457	LYPLA2/PPME1	2
510	index03	GO:0008135	translation factor activity, RNA binding	1/577	85/17697	0.940655	1	0.779457	COPS5	1
511	index03	GO:0015297	antiporter activity	1/577	85/17697	0.940655	1	0.779457	SLC25A10	1
512	index03	GO:0005096	GTPase activator activity	5/577	273/17697	0.945764	1	0.779457	ARHGAP11A/ECT2/NUP50/RANBP3/RGS10	5
513	index03	GO:0072341	modified amino acid binding	1/577	89/17697	0.948058	1	0.779457	DPEP1	1
514	index03	GO:0016247	channel regulator activity	2/577	144/17697	0.951152	1	0.779457	PHPT1/SUMO1	2
515	index03	GO:0060090	molecular adaptor activity	4/577	237/17697	0.952762	1	0.779457	CUX1/HCFC1/SDCBP/SUMO1	4
516	index03	GO:0016757	transferase activity, transferring glycosyl groups	5/577	280/17697	0.953101	1	0.779457	DPM1/HAS1/OGT/SIRT6/STT3B	5
517	index03	GO:0005496	steroid binding	1/577	95/17697	0.957471	1	0.779457	ESRRA	1
518	index03	GO:0008194	UDP-glycosyltransferase activity	2/577	151/17697	0.959769	1	0.779457	HAS1/OGT	2
519	index03	GO:0005342	organic acid transmembrane transporter activity	2/577	153/17697	0.961951	1	0.779457	SFXN1/SLC25A10	2
520	index03	GO:0046943	carboxylic acid transmembrane transporter activity	2/577	153/17697	0.961951	1	0.779457	SFXN1/SLC25A10	2
521	index03	GO:0004497	monooxygenase activity	1/577	99/17697	0.96278	1	0.779457	COQ6	1
522	index03	GO:0004725	protein tyrosine phosphatase activity	1/577	100/17697	0.964	1	0.779457	RNGTT	1
523	index03	GO:0015108	chloride transmembrane transporter activity	1/577	100/17697	0.964	1	0.779457	CLCA1	1
524	index03	GO:0042277	peptide binding	5/577	295/17697	0.965874	1	0.779457	ADNP/PPIE/PPWD1/RXRA/SEC61A1	5
525	index03	GO:0050839	cell adhesion molecule binding	10/577	499/17697	0.966217	1	0.779457	ANLN/ARGLU1/CAPG/CHMP4B/HCFC1/LYPLA2/P4HB/PLIN3/PPME1/PUF60	10
526	index03	GO:0004222	metalloendopeptidase activity	1/577	103/17697	0.967427	1	0.779457	COPS5	1
527	index03	GO:1901981	phosphatidylinositol phosphate binding	2/577	161/17697	0.969595	1	0.779457	OGT/SDCBP	2
528	index03	GO:0005543	phospholipid binding	8/577	427/17697	0.970475	1	0.779457	DPEP1/GOT2/ING2/MAP1B/OGT/PITPNA/PITPNB/SDCBP	8
529	index03	GO:0016651	oxidoreductase activity, acting on NAD(P)H	1/577	107/17697	0.971494	1	0.779457	POR	1
530	index03	GO:0017016	Ras GTPase binding	8/577	429/17697	0.97156	1	0.779457	ANLN/ECT2/IPO11/NUP50/RAB8A/RANBP3/SOD1/STK19	8
531	index03	GO:0030695	GTPase regulator activity	5/577	304/17697	0.971913	1	0.779457	ARHGAP11A/ECT2/NUP50/RANBP3/RGS10	5
532	index03	GO:0000149	SNARE binding	1/577	110/17697	0.974209	1	0.779457	GABARAPL2	1
533	index03	GO:1902936	phosphatidylinositol bisphosphate binding	1/577	110/17697	0.974209	1	0.779457	SDCBP	1
534	index03	GO:0031267	small GTPase binding	8/577	443/17697	0.978193	1	0.779457	ANLN/ECT2/IPO11/NUP50/RAB8A/RANBP3/SOD1/STK19	8
535	index03	GO:0004866	endopeptidase inhibitor activity	2/577	175/17697	0.979556	1	0.779457	DPEP1/TNFAIP8	2
536	index03	GO:0030414	peptidase inhibitor activity	2/577	182/17697	0.983269	1	0.779457	DPEP1/TNFAIP8	2
537	index03	GO:0019955	cytokine binding	1/577	128/17697	0.985856	1	0.779457	COPS5	1
538	index03	GO:0005178	integrin binding	1/577	132/17697	0.987625	1	0.779457	P4HB	1
539	index03	GO:0070851	growth factor receptor binding	1/577	134/17697	0.988424	1	0.779457	SDCBP	1
540	index03	GO:0001882	nucleoside binding	6/577	389/17697	0.988537	1	0.779457	GPN3/POLA1/RAB21/RAB8A/RNGTT/SEPHS1	6
541	index03	GO:0005088	Ras guanyl-nucleotide exchange factor activity	1/577	137/17697	0.989528	1	0.779457	ECT2	1
542	index03	GO:0003735	structural constituent of ribosome	2/577	202/17697	0.990622	1	0.779457	MRPS2/RPS21	2
543	index03	GO:0008528	G protein-coupled peptide receptor activity	1/577	146/17697	0.992248	1	0.779457	OGFR	1
544	index03	GO:0008514	organic anion transmembrane transporter activity	2/577	211/17697	0.992792	1	0.779457	SFXN1/SLC25A10	2
545	index03	GO:0001653	peptide receptor activity	1/577	152/17697	0.993657	1	0.779457	OGFR	1
546	index03	GO:0003924	GTPase activity	4/577	324/17697	0.994121	1	0.779457	GPN3/RAB21/RAB8A/RGS10	4
547	index03	GO:0005525	GTP binding	5/577	374/17697	0.994346	1	0.779457	GPN3/RAB21/RAB8A/RNGTT/SEPHS1	5
548	index03	GO:0008509	anion transmembrane transporter activity	4/577	327/17697	0.99455	1	0.779457	CLCA1/SFXN1/SLC25A10/VDAC2	4
549	index03	GO:0032550	purine ribonucleoside binding	5/577	378/17697	0.994862	1	0.779457	GPN3/RAB21/RAB8A/RNGTT/SEPHS1	5
550	index03	GO:0004175	endopeptidase activity	6/577	427/17697	0.995111	1	0.779457	COPS5/PSMB4/USP11/USP28/USP48/USP7	6
551	index03	GO:0001883	purine nucleoside binding	5/577	381/17697	0.995219	1	0.779457	GPN3/RAB21/RAB8A/RNGTT/SEPHS1	5
552	index03	GO:0032549	ribonucleoside binding	5/577	382/17697	0.995333	1	0.779457	GPN3/RAB21/RAB8A/RNGTT/SEPHS1	5
553	index03	GO:0008083	growth factor activity	1/577	163/17697	0.99561	1	0.779457	HDGF	1
554	index03	GO:0005126	cytokine receptor binding	3/577	286/17697	0.995865	1	0.779457	FADD/SDCBP/TRAF4	3
555	index03	GO:0008201	heparin binding	1/577	169/17697	0.996408	1	0.779457	HDGF	1
556	index03	GO:0019001	guanyl nucleotide binding	5/577	394/17697	0.99651	1	0.779457	GPN3/RAB21/RAB8A/RNGTT/SEPHS1	5
557	index03	GO:0032561	guanyl ribonucleotide binding	5/577	394/17697	0.99651	1	0.779457	GPN3/RAB21/RAB8A/RNGTT/SEPHS1	5
558	index03	GO:0017137	Rab GTPase binding	1/577	175/17697	0.997062	1	0.779457	RAB8A	1
559	index03	GO:0022804	active transmembrane transporter activity	4/577	362/17697	0.997783	1	0.779457	ATP2A3/ATP6V0D1/SEC61G/SLC25A10	4
560	index03	GO:0005244	voltage-gated ion channel activity	1/577	197/17697	0.998594	1	0.779457	VDAC2	1
561	index03	GO:0022832	voltage-gated channel activity	1/577	197/17697	0.998594	1	0.779457	VDAC2	1
562	index03	GO:0003779	actin binding	5/577	431/17697	0.998605	1	0.779457	ANLN/CAPG/KIF18A/MAP1B/PPP1R18	5
563	index03	GO:0051015	actin filament binding	1/577	198/17697	0.998641	1	0.779457	CAPG	1
564	index03	GO:0030246	carbohydrate binding	2/577	271/17697	0.998797	1	0.779457	GANAB/OGFOD1	2
565	index03	GO:0005085	guanyl-nucleotide exchange factor activity	1/577	214/17697	0.999205	1	0.779457	ECT2	1
566	index03	GO:0005216	ion channel activity	4/577	416/17697	0.999473	1	0.779457	CLCA1/CUL5/SEC61A1/VDAC2	4
567	index03	GO:0005539	glycosaminoglycan binding	1/577	229/17697	0.99952	1	0.779457	HDGF	1
568	index03	GO:0022838	substrate-specific channel activity	4/577	428/17697	0.99962	1	0.779457	CLCA1/CUL5/SEC61A1/VDAC2	4
569	index03	GO:0015291	secondary active transmembrane transporter activity	1/577	237/17697	0.999633	1	0.779457	SLC25A10	1
570	index03	GO:0005261	cation channel activity	2/577	319/17697	0.999723	1	0.779457	CUL5/SEC61A1	2
571	index03	GO:0015267	channel activity	4/577	456/17697	0.999824	1	0.779457	CLCA1/CUL5/SEC61A1/VDAC2	4
572	index03	GO:0022839	ion gated channel activity	2/577	334/17697	0.999826	1	0.779457	CLCA1/VDAC2	2
573	index03	GO:0022803	passive transmembrane transporter activity	4/577	457/17697	0.999829	1	0.779457	CLCA1/CUL5/SEC61A1/VDAC2	4
574	index03	GO:0022836	gated channel activity	2/577	343/17697	0.999868	1	0.779457	CLCA1/VDAC2	2
575	index03	GO:0001664	G protein-coupled receptor binding	1/577	280/17697	0.999914	1	0.779457	SDCBP	1
576	index03	GO:0046873	metal ion transmembrane transporter activity	3/577	438/17697	0.999946	1	0.779457	ATP2A3/CUL5/SEC61A1	3
577	index03	GO:0015077	monovalent inorganic cation transmembrane transporter activity	2/577	382/17697	0.999961	1	0.779457	ATP2A3/ATP6V0D1	2
578	index03	GO:0048018	receptor ligand activity	1/577	482/17697	1	1	0.779457	HDGF	1
579	index06	GO:0042393	histone binding	25/458	197/17697	5.48318e-11	2.98285e-08	2.44146e-08	ANP32E/ATAD2B/BRD1/BRD4/BRD7/BRD9/CBX2/CDYL/CHAF1B/GRWD1/HAT1/KAT7/MPHOSPH8/NCAPD3/NPM1/PHF1/PHIP/PWWP2A/RBBP4/RCC1/SMARCC1/SUZ12/TP53BP1/UHRF1/VPS72	25
580	index06	GO:0003688	DNA replication origin binding	10/458	24/17697	1.7331e-10	4.33691e-08	3.54975e-08	CDC45/DHX9/GRWD1/KAT7/MCM3/MCM6/MCM7/ORC2/ORC3/ORC5	10
581	index06	GO:0004386	helicase activity	22/458	163/17697	2.39168e-10	4.33691e-08	3.54975e-08	AQR/CDC45/CHD1L/CHD3/CHD4/CHTF18/DDX41/DDX42/DDX46/DDX49/DDX52/DDX55/DHX37/DHX9/HLTF/MCM3/MCM6/MCM7/RFC2/RFC5/RUVBL1/SMARCAL1	22
582	index06	GO:0140097	catalytic activity, acting on DNA	24/458	213/17697	1.56743e-09	2.13171e-07	1.7448e-07	ALKBH2/CDC45/CHD1L/CHD3/CHD4/CHTF18/DHX9/DNMT1/HMGA1/LIG1/MCM3/MCM6/MCM7/MPG/POLA2/POLD1/POLD2/POLE3/RFC2/RFC5/RUVBL1/SMARCAL1/TOP3A/XRCC1	24
583	index06	GO:0008536	Ran GTPase binding	10/458	39/17697	3.96555e-08	4.31452e-06	3.53143e-06	BIRC5/CSE1L/RANBP9/RCC1/TNPO1/XPO1/XPO5/XPO6/XPO7/XPOT	10
584	index06	GO:0003678	DNA helicase activity	13/458	81/17697	1.49248e-07	1.35319e-05	1.10758e-05	CDC45/CHD1L/CHD3/CHD4/CHTF18/DHX9/MCM3/MCM6/MCM7/RFC2/RFC5/RUVBL1/SMARCAL1	13
585	index06	GO:0008094	DNA-dependent ATPase activity	12/458	69/17697	1.81075e-07	1.40721e-05	1.1518e-05	BPTF/CHD3/CHTF18/DHX9/GTF2H1/MCM6/MCM7/MSH2/RBBP4/RFC2/RFC5/SMARCAL1	12
586	index06	GO:0003697	single-stranded DNA binding	15/458	113/17697	2.2131e-07	1.50491e-05	1.23177e-05	CDC45/DHX9/FUBP1/HMGB2/HNRNPA1/HNRNPA2B1/HSF1/MCM3/MCM6/MCM7/MSH2/RNF138/RPA2/SSBP1/TOP3A	15
587	index06	GO:0004003	ATP-dependent DNA helicase activity	7/458	21/17697	6.30798e-07	3.11958e-05	2.55337e-05	CHD3/CHTF18/DHX9/MCM6/MCM7/RFC2/RFC5	7
588	index06	GO:0008026	ATP-dependent helicase activity	7/458	21/17697	6.30798e-07	3.11958e-05	2.55337e-05	CHD3/CHTF18/DHX9/MCM6/MCM7/RFC2/RFC5	7
589	index06	GO:0070035	purine NTP-dependent helicase activity	7/458	21/17697	6.30798e-07	3.11958e-05	2.55337e-05	CHD3/CHTF18/DHX9/MCM6/MCM7/RFC2/RFC5	7
590	index06	GO:0140142	nucleocytoplasmic carrier activity	8/458	31/17697	8.84876e-07	4.01144e-05	3.28335e-05	CSE1L/KPNA1/KPNA4/TNPO1/XPO1/XPO5/XPO6/XPO7	8
591	index06	GO:0031491	nucleosome binding	12/458	85/17697	1.85878e-06	7.77829e-05	6.36652e-05	CHD4/EED/GATAD2B/HMGN1/MBD3/MTA2/PHF1/RBBP4/RCC1/SMARCB1/SMARCC1/UHRF1	12
592	index06	GO:0001098	basal transcription machinery binding	11/458	72/17697	2.2549e-06	8.17776e-05	6.69348e-05	BRD4/CTR9/DHX9/GTF2E2/LLPH/RPRD2/RUVBL1/SCAF1/SCAF8/WAC/ZNF326	11
593	index06	GO:0001099	basal RNA polymerase II transcription machinery binding	11/458	72/17697	2.2549e-06	8.17776e-05	6.69348e-05	BRD4/CTR9/DHX9/GTF2E2/LLPH/RPRD2/RUVBL1/SCAF1/SCAF8/WAC/ZNF326	11
594	index06	GO:0031490	chromatin DNA binding	14/458	119/17697	2.45919e-06	8.36126e-05	6.84368e-05	CHD4/CTCF/DHX9/GATAD2B/HMGN1/HSF1/KDM3B/MBD3/MTA2/RBBP4/RCC1/SMARCB1/SMARCC1/SUZ12	14
595	index06	GO:0017069	snRNA binding	9/458	47/17697	2.73907e-06	8.76501e-05	7.17415e-05	LSM4/LSM7/NCBP2/RBM22/SNRNP70/SNRPA1/SNRPB2/SNRPD3/TOE1	9
596	index06	GO:0005049	nuclear export signal receptor activity	5/458	11/17697	4.61406e-06	0.000139447	0.000114137	CSE1L/XPO1/XPO5/XPO6/XPO7	5
597	index06	GO:0140030	modification-dependent protein binding	15/458	144/17697	5.01791e-06	0.000143671	0.000117594	ATAD2B/BRD4/BRD7/BRD9/CBX2/CDYL/MPHOSPH8/NCAPD3/PHF1/PHIP/PSMD4/SUZ12/TP53BP1/UBQLN1/UHRF1	15
598	index06	GO:0003727	single-stranded RNA binding	12/458	95/17697	6.11384e-06	0.000166296	0.000136113	CIRBP/DHX9/HNRNPA1/HNRNPF/HNRNPH1/ILF3/KHDRBS1/PTBP1/RBM3/STRBP/TARDBP/U2AF2	12
599	index06	GO:0017116	single-stranded DNA-dependent ATP-dependent DNA helicase activity	6/458	20/17697	8.2796e-06	0.000204732	0.000167573	CHTF18/DHX9/MCM6/MCM7/RFC2/RFC5	6
600	index06	GO:0043142	single-stranded DNA-dependent ATPase activity	6/458	20/17697	8.2796e-06	0.000204732	0.000167573	CHTF18/DHX9/MCM6/MCM7/RFC2/RFC5	6
601	index06	GO:0140104	molecular carrier activity	9/458	54/17697	9.10533e-06	0.000207561	0.000169888	CSE1L/HBB/KPNA1/KPNA4/TNPO1/XPO1/XPO5/XPO6/XPO7	9
602	index06	GO:0043021	ribonucleoprotein complex binding	14/458	133/17697	9.15711e-06	0.000207561	0.000169888	CD2BP2/CSNK2B/DHX9/NPM1/PRMT5/RBM3/RPLP1/RPSA/SNRPB2/SNRPD1/SNRPD3/SRP9/WDR12/XPO5	14
603	index06	GO:0031492	nucleosomal DNA binding	9/458	55/17697	1.06404e-05	0.000231535	0.000189511	CHD4/GATAD2B/HMGN1/MBD3/MTA2/RBBP4/RCC1/SMARCB1/SMARCC1	9
604	index06	GO:0043175	RNA polymerase core enzyme binding	9/458	61/17697	2.52984e-05	0.000510033	0.000417461	BRD4/CTR9/DHX9/RPRD2/RRN3/SCAF1/SCAF8/WAC/ZNF326	9
605	index06	GO:0070063	RNA polymerase binding	10/458	76/17697	2.53141e-05	0.000510033	0.000417461	BRD4/CTR9/DHX9/PABPN1/RPRD2/RRN3/SCAF1/SCAF8/WAC/ZNF326	10
606	index06	GO:0003713	transcription coactivator activity	22/458	319/17697	3.16759e-05	0.000615417	0.000503718	ABT1/BRD7/DHX9/ENY2/FUS/HMGA1/HMGB2/KDM1A/MED12/MTA1/MTA2/NFE2/NPM1/NR2C2/NR2F1/RBM14/RUVBL1/SMARCB1/SMARCC1/SMARCD1/TRIM28/YY1	22
607	index06	GO:0042162	telomeric DNA binding	7/458	37/17697	3.90289e-05	0.00071054	0.000581576	HNRNPA1/HNRNPA2B1/HNRNPD/KDM1A/NCL/RPA2/TP53BP1	7
608	index06	GO:0000400	four-way junction DNA binding	5/458	16/17697	3.91842e-05	0.00071054	0.000581576	HMGB2/HMGB3/MEN1/MSH2/YY1	5
609	index06	GO:0008757	S-adenosylmethionine-dependent methyltransferase activity	14/458	155/17697	5.16697e-05	0.00090672	0.000742149	COMT/CXXC1/DIMT1/DNMT1/DPH5/EED/EMG1/KMT2B/MEN1/PRMT1/PRMT5/SETD2/SUZ12/TRMT1L	14
610	index06	GO:0000993	RNA polymerase II complex binding	8/458	53/17697	6.03736e-05	0.00102635	0.000840067	BRD4/CTR9/DHX9/RPRD2/SCAF1/SCAF8/WAC/ZNF326	8
611	index06	GO:0140098	catalytic activity, acting on RNA	24/458	386/17697	7.35226e-05	0.00121201	0.000992027	ALKBH5/AQR/DDX41/DDX42/DDX46/DDX49/DDX52/DDX55/DHX37/DHX9/DIMT1/DIS3/DROSHA/EMG1/POLR1B/POLR2A/POLR2B/POLR3A/PPP1R8/RPP38/SLU7/TOE1/TRMT1L/TUT1	24
612	index06	GO:0070577	lysine-acetylated histone binding	5/458	19/17697	9.78213e-05	0.00152042	0.00124446	ATAD2B/BRD4/BRD7/BRD9/PHIP	5
613	index06	GO:0140033	acetylation-dependent protein binding	5/458	19/17697	9.78213e-05	0.00152042	0.00124446	ATAD2B/BRD4/BRD7/BRD9/PHIP	5
614	index06	GO:0042054	histone methyltransferase activity	8/458	57/17697	0.000102834	0.00155394	0.00127189	CXXC1/EED/KMT2B/MEN1/PRMT1/PRMT5/SETD2/SUZ12	8
615	index06	GO:0042826	histone deacetylase binding	11/458	111/17697	0.000142989	0.00210233	0.00172075	BCOR/CHD4/HNRNPD/MTA1/MTA2/NCOR2/NUDT21/RBBP4/SP1/SP2/SUDS3	11
616	index06	GO:0035326	enhancer binding	12/458	133/17697	0.000177183	0.00245504	0.00200945	CHD4/GATAD2B/HMGA1/HMGB2/MBD3/MED12/MTA1/RBBP4/SMARCB1/SMARCC1/TCF12/YY1	12
617	index06	GO:0008187	poly-pyrimidine tract binding	6/458	33/17697	0.000177864	0.00245504	0.00200945	CIRBP/HNRNPH1/KHDRBS1/PTBP1/RBM3/U2AF2	6
618	index06	GO:0003724	RNA helicase activity	9/458	78/17697	0.000180518	0.00245504	0.00200945	AQR/DDX41/DDX42/DDX46/DDX49/DDX52/DDX55/DHX37/DHX9	9
619	index06	GO:0008170	N-methyltransferase activity	10/458	96/17697	0.000188893	0.00250629	0.00205139	CXXC1/DIMT1/EED/KMT2B/MEN1/PRMT1/PRMT5/SETD2/SUZ12/TRMT1L	10
620	index06	GO:0036002	pre-mRNA binding	8/458	63/17697	0.000210518	0.00272671	0.00223181	CELF1/HNRNPA1/HNRNPA2B1/HNRNPL/PTBP1/RBM22/SLU7/U2AF2	8
621	index06	GO:0016779	nucleotidyltransferase activity	12/458	137/17697	0.000234004	0.00296042	0.0024231	FLAD1/PCYT1A/POLA2/POLD1/POLD2/POLE3/POLR1B/POLR2A/POLR2B/POLR3A/TUT1/YRDC	12
622	index06	GO:0003684	damaged DNA binding	8/458	65/17697	0.000262275	0.00306541	0.00250903	DDB1/HMGB2/MPG/MSH2/POLD1/RPA2/TP53BP1/XRCC1	8
623	index06	GO:0035064	methylated histone binding	8/458	65/17697	0.000262275	0.00306541	0.00250903	CBX2/CDYL/MPHOSPH8/NCAPD3/PHF1/SUZ12/TP53BP1/UHRF1	8
624	index06	GO:0140034	methylation-dependent protein binding	8/458	65/17697	0.000262275	0.00306541	0.00250903	CBX2/CDYL/MPHOSPH8/NCAPD3/PHF1/SUZ12/TP53BP1/UHRF1	8
625	index06	GO:0001158	enhancer sequence-specific DNA binding	11/458	119/17697	0.000264842	0.00306541	0.00250903	CHD4/GATAD2B/HMGA1/HMGB2/MBD3/MED12/MTA1/RBBP4/SMARCB1/SMARCC1/YY1	11
626	index06	GO:0016741	transferase activity, transferring one-carbon groups	16/458	226/17697	0.00027802	0.00315089	0.002579	COMT/CXXC1/DIMT1/DNMT1/DPH5/EED/EMG1/FAM98B/KMT2B/MEN1/PRMT1/PRMT5/SETD2/SHMT2/SUZ12/TRMT1L	16
627	index06	GO:0000217	DNA secondary structure binding	5/458	24/17697	0.000321348	0.00356762	0.00292009	HMGB2/HMGB3/MEN1/MSH2/YY1	5
628	index06	GO:0098847	sequence-specific single stranded DNA binding	4/458	14/17697	0.000360582	0.00392313	0.00321108	HNRNPA1/HNRNPA2B1/HSF1/RPA2	4
629	index06	GO:0008276	protein methyltransferase activity	9/458	87/17697	0.000413771	0.00441356	0.00361249	CXXC1/EED/FAM98B/KMT2B/MEN1/PRMT1/PRMT5/SETD2/SUZ12	9
630	index06	GO:0008327	methyl-CpG binding	5/458	26/17697	0.000476571	0.00498566	0.00408076	DNMT1/MBD3/PRMT1/PRMT5/UHRF1	5
631	index06	GO:0008168	methyltransferase activity	15/458	215/17697	0.000498679	0.00511852	0.0041895	COMT/CXXC1/DIMT1/DNMT1/DPH5/EED/EMG1/FAM98B/KMT2B/MEN1/PRMT1/PRMT5/SETD2/SUZ12/TRMT1L	15
632	index06	GO:0003730	mRNA 3'-UTR binding	9/458	91/17697	0.000577397	0.00581674	0.00476099	CIRBP/HNRNPA2B1/HNRNPD/ILF3/KHSRP/NUDT21/RBM3/TARDBP/TUT1	9
633	index06	GO:0018024	histone-lysine N-methyltransferase activity	6/458	44/17697	0.000891706	0.00881979	0.00721898	CXXC1/EED/KMT2B/MEN1/SETD2/SUZ12	6
634	index06	GO:0000980	RNA polymerase II distal enhancer sequence-specific DNA binding	9/458	99/17697	0.00106383	0.0103343	0.00845861	CHD4/GATAD2B/MBD3/MED12/MTA1/RBBP4/SMARCB1/SMARCC1/YY1	9
635	index06	GO:0003714	transcription corepressor activity	15/458	238/17697	0.00140534	0.0133285	0.0109094	BCOR/BRD7/CDYL/COPS2/CTBP1/CTCF/DMAP1/MTA1/MTA2/NCOR2/PRMT5/SPEN/SSX1/TRIM28/YY1	15
636	index06	GO:1990841	promoter-specific chromatin binding	6/458	48/17697	0.00142106	0.0133285	0.0109094	DHX9/DNMT1/HSF1/POLR2A/SUZ12/TRIM28	6
637	index06	GO:0043138	3'-5' DNA helicase activity	4/458	20/17697	0.00154311	0.014228	0.0116456	CDC45/DHX9/MCM6/MCM7	4
638	index06	GO:0098505	G-rich strand telomeric DNA binding	3/458	10/17697	0.00180438	0.0163597	0.0133904	HNRNPA1/HNRNPA2B1/RPA2	3
639	index06	GO:0001103	RNA polymerase II repressing transcription factor binding	5/458	35/17697	0.00194277	0.0173257	0.0141811	CHD4/DMAP1/MTA1/MTA2/SP1	5
640	index06	GO:0047485	protein N-terminus binding	9/458	109/17697	0.00209015	0.0183394	0.0150108	BANF1/CSNK2A2/MEN1/NCOR2/NFE2/PHB2/RPA2/SMARCC1/ZWINT	9
641	index06	GO:0070491	repressing transcription factor binding	7/458	71/17697	0.00237093	0.0201819	0.0165188	CHD4/CTBP1/DMAP1/MTA1/MTA2/SP1/SRI	7
642	index06	GO:0001085	RNA polymerase II transcription factor binding	11/458	155/17697	0.00237434	0.0201819	0.0165188	CHD4/DHX9/DMAP1/GTF2E2/KDM1A/MTA1/MTA2/RUVBL1/SP1/SPEN/TP53BP1	11
643	index06	GO:0043531	ADP binding	5/458	38/17697	0.00281922	0.0235947	0.0193122	MSH2/MYO18A/PGK1/PGK2/RUVBL1	5
644	index06	GO:0043047	single-stranded telomeric DNA binding	3/458	12/17697	0.00318286	0.0258429	0.0211524	HNRNPA1/HNRNPA2B1/RPA2	3
645	index06	GO:1990825	sequence-specific mRNA binding	3/458	12/17697	0.00318286	0.0258429	0.0211524	DHX9/SRSF3/SRSF4	3
646	index06	GO:0003725	double-stranded RNA binding	7/458	75/17697	0.00324028	0.0259223	0.0212173	DHX9/DROSHA/ILF2/ILF3/STRBP/TFRC/YRDC	7
647	index06	GO:0017070	U6 snRNA binding	3/458	13/17697	0.00405885	0.0320002	0.0261921	LSM4/LSM7/RBM22	3
648	index06	GO:0035925	mRNA 3'-UTR AU-rich region binding	4/458	26/17697	0.00421278	0.0327393	0.0267971	HNRNPD/ILF3/KHSRP/NUDT21	4
649	index06	GO:0016279	protein-lysine N-methyltransferase activity	6/458	60/17697	0.00447128	0.0342588	0.0280408	CXXC1/EED/KMT2B/MEN1/SETD2/SUZ12	6
650	index06	GO:0003887	DNA-directed DNA polymerase activity	4/458	27/17697	0.00484586	0.0361666	0.0296023	POLA2/POLD1/POLD2/POLE3	4
651	index06	GO:0016278	lysine N-methyltransferase activity	6/458	61/17697	0.00485324	0.0361666	0.0296023	CXXC1/EED/KMT2B/MEN1/SETD2/SUZ12	6
652	index06	GO:0017091	AU-rich element binding	4/458	28/17697	0.00553978	0.0407249	0.0333332	HNRNPD/ILF3/KHSRP/NUDT21	4
653	index06	GO:0005048	signal sequence binding	5/458	46/17697	0.0065048	0.0471815	0.038618	KDELR1/KPNA1/NUP153/SRP14/TNPO1	5
654	index06	GO:0008266	poly(U) RNA binding	4/458	30/17697	0.00711989	0.0503802	0.0412361	CIRBP/HNRNPH1/KHDRBS1/RBM3	4
655	index06	GO:0002039	p53 binding	6/458	66/17697	0.00713101	0.0503802	0.0412361	BRD4/BRD7/KDM1A/PRMT5/SMARCB1/TP53BP1	6
656	index06	GO:0035173	histone kinase activity	3/458	17/17697	0.00893768	0.0615455	0.0503749	AURKB/CDK2/CHEK1	3
657	index06	GO:0046965	retinoid X receptor binding	3/458	17/17697	0.00893768	0.0615455	0.0503749	FUS/HMGA1/NCOR2	3
658	index06	GO:0016887	ATPase activity	18/458	384/17697	0.0115256	0.0783743	0.0641493	ATAD2B/ATP13A1/BPTF/CHD1L/CHD3/CHTF18/DHX9/GTF2H1/KIF22/MCM6/MCM7/MSH2/RBBP4/RFC2/RFC5/RUVBL1/SMARCAL1/SMCHD1	18
659	index06	GO:0140223	general transcription initiation factor activity	3/458	19/17697	0.0122588	0.0823306	0.0673875	GTF2E2/GTF3C5/RRN3	3
660	index06	GO:0001047	core promoter binding	5/458	55/17697	0.0136727	0.0907067	0.0742433	NPM1/NRF1/RRN3/SMARCB1/UBTF	5
661	index06	GO:0008301	DNA binding, bending	3/458	20/17697	0.0141498	0.0916367	0.0750045	HMGB2/HMGB3/TFAM	3
662	index06	GO:0061608	nuclear import signal receptor activity	3/458	20/17697	0.0141498	0.0916367	0.0750045	KPNA1/KPNA4/TNPO1	3
663	index06	GO:0032451	demethylase activity	4/458	37/17697	0.0148958	0.095333	0.0780299	ALKBH2/ALKBH5/KDM1A/KDM3B	4
664	index06	GO:0034061	DNA polymerase activity	4/458	38/17697	0.0163166	0.103212	0.0844786	POLA2/POLD1/POLD2/POLE3	4
665	index06	GO:0061980	regulatory RNA binding	4/458	39/17697	0.0178195	0.111423	0.0911994	DHX9/HNRNPA1/HNRNPA2B1/MATR3	4
666	index06	GO:0000049	tRNA binding	5/458	60/17697	0.0193425	0.118615	0.097086	HSD17B10/TRMT1L/XPO5/XPOT/YRDC	5
667	index06	GO:0061650	ubiquitin-like protein conjugating enzyme activity	4/458	40/17697	0.0194057	0.118615	0.097086	UBE2E3/UBE2I/UBE2K/UBE2S	4
668	index06	GO:0003899	DNA-directed 5'-3' RNA polymerase activity	4/458	41/17697	0.0210765	0.127396	0.104273	POLR1B/POLR2A/POLR2B/POLR3A	4
669	index06	GO:0008022	protein C-terminus binding	10/458	187/17697	0.0239976	0.143458	0.11742	BANF1/CTBP1/MED12/MSH2/NCL/PHB2/POLR2A/SAE1/SARNP/SP1	10
670	index06	GO:0004402	histone acetyltransferase activity	5/458	64/17697	0.0248516	0.146949	0.120277	BRPF1/HAT1/KAT7/MEAF6/POLE3	5
671	index06	GO:0008139	nuclear localization sequence binding	3/458	25/17697	0.025963	0.148524	0.121567	KPNA1/NUP153/TNPO1	3
672	index06	GO:0008641	ubiquitin-like modifier activating enzyme activity	2/458	10/17697	0.0262102	0.148524	0.121567	SAE1/UBA1	2
673	index06	GO:0030957	Tat protein binding	2/458	10/17697	0.0262102	0.148524	0.121567	NPM1/SMARCB1	2
674	index06	GO:0032356	oxidized DNA binding	2/458	10/17697	0.0262102	0.148524	0.121567	MSH2/XRCC1	2
675	index06	GO:0061733	peptide-lysine-N-acetyltransferase activity	5/458	66/17697	0.0279476	0.152109	0.124501	BRPF1/HAT1/KAT7/MEAF6/POLE3	5
676	index06	GO:0001046	core promoter sequence-specific DNA binding	4/458	45/17697	0.0286238	0.152109	0.124501	NRF1/RRN3/SMARCB1/UBTF	4
677	index06	GO:0034062	5'-3' RNA polymerase activity	4/458	45/17697	0.0286238	0.152109	0.124501	POLR1B/POLR2A/POLR2B/POLR3A	4
678	index06	GO:0097747	RNA polymerase activity	4/458	45/17697	0.0286238	0.152109	0.124501	POLR1B/POLR2A/POLR2B/POLR3A	4
679	index06	GO:0030371	translation repressor activity	3/458	26/17697	0.0288	0.152109	0.124501	CELF1/CIRBP/RBM3	3
680	index06	GO:0042974	retinoic acid receptor binding	3/458	26/17697	0.0288	0.152109	0.124501	FUS/HMGA1/NCOR2	3
681	index06	GO:0051019	mitogen-activated protein kinase binding	3/458	26/17697	0.0288	0.152109	0.124501	MAPKAPK2/PRMT1/TPR	3
682	index06	GO:0030374	nuclear receptor transcription coactivator activity	5/458	67/17697	0.0295832	0.154743	0.126657	ENY2/HMGA1/KDM1A/MED12/RBM14	5
683	index06	GO:0001055	RNA polymerase II activity	2/458	11/17697	0.0314939	0.15718	0.128652	POLR2A/POLR2B	2
684	index06	GO:0004865	protein serine/threonine phosphatase inhibitor activity	2/458	11/17697	0.0314939	0.15718	0.128652	PPP1R14B/PPP1R8	2
685	index06	GO:0016273	arginine N-methyltransferase activity	2/458	11/17697	0.0314939	0.15718	0.128652	PRMT1/PRMT5	2
686	index06	GO:0016274	protein-arginine N-methyltransferase activity	2/458	11/17697	0.0314939	0.15718	0.128652	PRMT1/PRMT5	2
687	index06	GO:0070181	small ribosomal subunit rRNA binding	2/458	11/17697	0.0314939	0.15718	0.128652	CIRBP/RBM3	2
688	index06	GO:0042623	ATPase activity, coupled	13/458	284/17697	0.0341988	0.169129	0.138432	ATP13A1/BPTF/CHD3/CHTF18/DHX9/GTF2H1/MCM6/MCM7/MSH2/RBBP4/RFC2/RFC5/SMARCAL1	13
689	index06	GO:0043425	bHLH transcription factor binding	3/458	28/17697	0.0349448	0.170471	0.13953	KDM1A/SP1/TCF12	3
690	index06	GO:0016616	oxidoreductase activity, acting on the CH-OH group of donors, NAD or NADP as acceptor	7/458	119/17697	0.0350969	0.170471	0.13953	CBR1/CBR3/CTBP1/HADH/HSD17B10/HSD17B11/MDH2	7
691	index06	GO:0000340	RNA 7-methylguanosine cap binding	2/458	12/17697	0.0371561	0.178875	0.146409	NCBP1/NCBP2	2
692	index06	GO:0019003	GDP binding	5/458	74/17697	0.0427136	0.20074	0.164305	RAB14/RAB5A/RAB5B/RAP1A/RAP1B	5
693	index06	GO:0016840	carbon-nitrogen lyase activity	2/458	13/17697	0.0431738	0.20074	0.164305	ADSL/CHAC2	2
694	index06	GO:0032454	histone demethylase activity (H3-K9 specific)	2/458	13/17697	0.0431738	0.20074	0.164305	KDM1A/KDM3B	2
695	index06	GO:0043023	ribosomal large subunit binding	2/458	13/17697	0.0431738	0.20074	0.164305	NPM1/RBM3	2
696	index06	GO:0034212	peptide N-acetyltransferase activity	5/458	75/17697	0.0448339	0.206692	0.169177	BRPF1/HAT1/KAT7/MEAF6/POLE3	5
697	index06	GO:0035198	miRNA binding	3/458	31/17697	0.0453198	0.207176	0.169574	HNRNPA1/HNRNPA2B1/MATR3	3
698	index06	GO:0016614	oxidoreductase activity, acting on CH-OH group of donors	7/458	128/17697	0.0488195	0.221315	0.181146	CBR1/CBR3/CTBP1/HADH/HSD17B10/HSD17B11/MDH2	7
699	index06	GO:0016863	intramolecular oxidoreductase activity, transposing C=C bonds	2/458	14/17697	0.0495248	0.222657	0.182244	IDI1/MIF	2
700	index06	GO:0044548	S100 protein binding	2/458	15/17697	0.056188	0.249292	0.204045	ANXA11/S100A11	2
701	index06	GO:0046332	SMAD binding	5/458	80/17697	0.0563656	0.249292	0.204045	DROSHA/FKBP1A/MEN1/TCF12/YY1	5
702	index06	GO:0061630	ubiquitin protein ligase activity	10/458	221/17697	0.0622207	0.268358	0.219651	ARIH2/HLTF/MED12/NOSIP/RNF138/SKP1/UBE2K/UBR2/UHRF1/XIAP	10
703	index06	GO:0035259	glucocorticoid receptor binding	2/458	16/17697	0.0631431	0.268358	0.219651	NCOR2/YWHAH	2
704	index06	GO:0042800	histone methyltransferase activity (H3-K4 specific)	2/458	16/17697	0.0631431	0.268358	0.219651	CXXC1/KMT2B	2
705	index06	GO:0043274	phospholipase binding	2/458	16/17697	0.0631431	0.268358	0.219651	LMNB1/SRSF3	2
706	index06	GO:0071837	HMG box domain binding	2/458	16/17697	0.0631431	0.268358	0.219651	SP1/TCF12	2
707	index06	GO:0019787	ubiquitin-like protein transferase activity	16/458	407/17697	0.0649369	0.273842	0.22414	ARIH2/BCOR/HLTF/MED12/NOSIP/RNF138/RNF214/SKP1/TRIM28/UBE2E3/UBE2I/UBE2K/UBE2S/UBR2/UHRF1/XIAP	16
708	index06	GO:0016407	acetyltransferase activity	6/458	110/17697	0.0661101	0.276645	0.226434	ACAT2/BRPF1/HAT1/KAT7/MEAF6/POLE3	6
709	index06	GO:0031489	myosin V binding	2/458	17/17697	0.0703705	0.292225	0.239186	FUS/RAB14	2
710	index06	GO:0004842	ubiquitin-protein transferase activity	15/458	382/17697	0.0727855	0.298732	0.244512	ARIH2/BCOR/HLTF/MED12/NOSIP/RNF138/RNF214/SKP1/TRIM28/UBE2E3/UBE2K/UBE2S/UBR2/UHRF1/XIAP	15
711	index06	GO:0048306	calcium-dependent protein binding	4/458	61/17697	0.0730356	0.298732	0.244512	ANXA11/ANXA4/RBM22/S100A11	4
712	index06	GO:0061631	ubiquitin conjugating enzyme activity	3/458	38/17697	0.0746454	0.301929	0.247128	UBE2E3/UBE2K/UBE2S	3
713	index06	GO:0030674	protein binding, bridging	8/458	170/17697	0.0749273	0.301929	0.247128	CDYL/DDB1/GATAD2A/KHDRBS1/MEN1/RBM14/SH3BGRL/TJP2	8
714	index06	GO:0061659	ubiquitin-like protein ligase activity	10/458	230/17697	0.0766734	0.306694	0.251028	ARIH2/HLTF/MED12/NOSIP/RNF138/SKP1/UBE2K/UBR2/UHRF1/XIAP	10
715	index06	GO:0008353	RNA polymerase II CTD heptapeptide repeat kinase activity	2/458	18/17697	0.0778515	0.306893	0.251191	BRD4/GTF2H1	2
716	index06	GO:0097602	cullin family protein binding	2/458	18/17697	0.0778515	0.306893	0.251191	DDB1/SKP1	2
717	index06	GO:0019843	rRNA binding	4/458	63/17697	0.0801608	0.313723	0.256782	CIRBP/EMG1/RBM3/RRS1	4
718	index06	GO:0008080	N-acetyltransferase activity	5/458	90/17697	0.0840636	0.325519	0.266436	BRPF1/HAT1/KAT7/MEAF6/POLE3	5
719	index06	GO:0000339	RNA cap binding	2/458	19/17697	0.0855683	0.325519	0.266436	NCBP1/NCBP2	2
720	index06	GO:0034458	3'-5' RNA helicase activity	2/458	19/17697	0.0855683	0.325519	0.266436	DHX37/DHX9	2
721	index06	GO:0070182	DNA polymerase binding	2/458	19/17697	0.0855683	0.325519	0.266436	FANCD2/FANCI	2
722	index06	GO:0031072	heat shock protein binding	6/458	119/17697	0.0887975	0.332476	0.272131	BCOR/DNAJC8/FKBP5/HSF1/TFAM/TPR	6
723	index06	GO:0003755	peptidyl-prolyl cis-trans isomerase activity	3/458	41/17697	0.0892306	0.332476	0.272131	FKBP1A/FKBP5/NKTR	3
724	index06	GO:0051539	4 iron, 4 sulfur cluster binding	3/458	41/17697	0.0892306	0.332476	0.272131	NUBP2/POLD1/SDHB	3
725	index06	GO:0035258	steroid hormone receptor binding	5/458	92/17697	0.0903296	0.334281	0.273608	FUS/KDM1A/NCOR2/PHB2/YWHAH	5
726	index06	GO:0001091	RNA polymerase II basal transcription factor binding	2/458	20/17697	0.0935037	0.341383	0.279421	GTF2E2/RUVBL1	2
727	index06	GO:0016408	C-acyltransferase activity	2/458	20/17697	0.0935037	0.341383	0.279421	ACAA1/ACAT2	2
728	index06	GO:0035257	nuclear hormone receptor binding	7/458	152/17697	0.100248	0.359044	0.293877	FUS/HMGA1/KDM1A/MED12/NCOR2/PHB2/YWHAH	7
729	index06	GO:0004298	threonine-type endopeptidase activity	2/458	21/17697	0.101641	0.359044	0.293877	PSMB1/PSMB3	2
730	index06	GO:0010485	H4 histone acetyltransferase activity	2/458	21/17697	0.101641	0.359044	0.293877	HAT1/KAT7	2
731	index06	GO:0019789	SUMO transferase activity	2/458	21/17697	0.101641	0.359044	0.293877	TRIM28/UBE2I	2
732	index06	GO:0070003	threonine-type peptidase activity	2/458	21/17697	0.101641	0.359044	0.293877	PSMB1/PSMB3	2
733	index06	GO:0019205	nucleobase-containing compound kinase activity	3/458	44/17697	0.104901	0.368169	0.301346	ADK/AK1/TJP2	3
734	index06	GO:0008649	rRNA methyltransferase activity	2/458	22/17697	0.109965	0.372858	0.305184	DIMT1/EMG1	2
735	index06	GO:0017025	TBP-class protein binding	2/458	22/17697	0.109965	0.372858	0.305184	HNRNPF/RUVBL1	2
736	index06	GO:0050145	nucleoside monophosphate kinase activity	2/458	22/17697	0.109965	0.372858	0.305184	AK1/TJP2	2
737	index06	GO:0070034	telomerase RNA binding	2/458	22/17697	0.109965	0.372858	0.305184	PINX1/SNRPD3	2
738	index06	GO:0140102	catalytic activity, acting on a rRNA	2/458	22/17697	0.109965	0.372858	0.305184	DIMT1/EMG1	2
739	index06	GO:0016859	cis-trans isomerase activity	3/458	45/17697	0.11035	0.372858	0.305184	FKBP1A/FKBP5/NKTR	3
740	index06	GO:0016853	isomerase activity	7/458	158/17697	0.116478	0.391135	0.320143	FKBP1A/FKBP5/IDI1/MIF/NKTR/PGM2/TOP3A	7
741	index06	GO:0070412	R-SMAD binding	2/458	23/17697	0.118461	0.395353	0.323596	DROSHA/MEN1	2
742	index06	GO:0019212	phosphatase inhibitor activity	3/458	47/17697	0.121562	0.40323	0.330043	ANP32E/PPP1R14B/PPP1R8	3
743	index06	GO:0031625	ubiquitin protein ligase binding	11/458	290/17697	0.133597	0.440465	0.36052	CUL4A/HLTF/HSPBP1/MAGEC2/NPLOC4/POLR2A/PSMD1/RPA2/SMC6/TRIM28/UBE2K	11
744	index06	GO:0023023	MHC protein complex binding	2/458	25/17697	0.135909	0.442721	0.362366	ANXA11/FAM49B	2
745	index06	GO:0043027	cysteine-type endopeptidase inhibitor activity involved in apoptotic process	2/458	25/17697	0.135909	0.442721	0.362366	BIRC5/XIAP	2
746	index06	GO:0070888	E-box binding	3/458	50/17697	0.139115	0.450467	0.368707	PRMT5/PSPC1/TCF12	3
747	index06	GO:0016747	transferase activity, transferring acyl groups other than amino-acyl groups	9/458	232/17697	0.14909	0.479912	0.392808	ACAA1/ACAT2/BRPF1/ELOVL5/HAT1/KAT7/MBOAT7/MEAF6/POLE3	9
748	index06	GO:0031210	phosphatidylcholine binding	2/458	27/17697	0.153878	0.486683	0.398349	CHMP2A/PCYT1A	2
749	index06	GO:0032452	histone demethylase activity	2/458	27/17697	0.153878	0.486683	0.398349	KDM1A/KDM3B	2
750	index06	GO:0050997	quaternary ammonium group binding	2/458	27/17697	0.153878	0.486683	0.398349	CHMP2A/PCYT1A	2
751	index06	GO:0060090	molecular adaptor activity	9/458	237/17697	0.162824	0.506779	0.414798	CDYL/DDB1/GATAD2A/KHDRBS1/MEN1/RBM14/SH3BGRL/SMARCD1/TJP2	9
752	index06	GO:0004407	histone deacetylase activity	2/458	28/17697	0.163026	0.506779	0.414798	MTA2/SUDS3	2
753	index06	GO:0017056	structural constituent of nuclear pore	2/458	28/17697	0.163026	0.506779	0.414798	NUP153/TPR	2
754	index06	GO:0016410	N-acyltransferase activity	5/458	113/17697	0.169294	0.514914	0.421456	BRPF1/HAT1/KAT7/MEAF6/POLE3	5
755	index06	GO:0008408	3'-5' exonuclease activity	3/458	55/17697	0.170081	0.514914	0.421456	DIS3/POLD1/TOE1	3
756	index06	GO:0033558	protein deacetylase activity	2/458	29/17697	0.172269	0.514914	0.421456	MTA2/SUDS3	2
757	index06	GO:0033764	steroid dehydrogenase activity, acting on the CH-OH group of donors, NAD or NADP as acceptor	2/458	29/17697	0.172269	0.514914	0.421456	HSD17B10/HSD17B11	2
758	index06	GO:0046966	thyroid hormone receptor binding	2/458	29/17697	0.172269	0.514914	0.421456	FUS/MED12	2
759	index06	GO:0051059	NF-kappaB binding	2/458	29/17697	0.172269	0.514914	0.421456	ANXA4/NPM1	2
760	index06	GO:0070566	adenylyltransferase activity	2/458	29/17697	0.172269	0.514914	0.421456	FLAD1/TUT1	2
761	index06	GO:0004540	ribonuclease activity	5/458	114/17697	0.173586	0.516017	0.422359	DIS3/DROSHA/PPP1R8/RPP38/TOE1	5
762	index06	GO:0044389	ubiquitin-like protein ligase binding	11/458	308/17697	0.176825	0.522787	0.427901	CUL4A/HLTF/HSPBP1/MAGEC2/NPLOC4/POLR2A/PSMD1/RPA2/SMC6/TRIM28/UBE2K	11
763	index06	GO:0097472	cyclin-dependent protein kinase activity	2/458	30/17697	0.181595	0.533987	0.437067	CCNA2/CDK2	2
764	index06	GO:0016796	exonuclease activity, active with either ribo- or deoxyribonucleic acids and producing 5'-phosphomonoesters	3/458	57/17697	0.18298	0.535168	0.438034	DIS3/POLD1/TOE1	3
765	index06	GO:0016627	oxidoreductase activity, acting on the CH-CH group of donors	3/458	58/17697	0.189525	0.551347	0.451276	ACAA1/BLVRA/SDHB	3
766	index06	GO:0031624	ubiquitin conjugating enzyme binding	2/458	32/17697	0.200454	0.580037	0.474759	ARIH2/ZMYM2	2
767	index06	GO:0045182	translation regulator activity	3/458	60/17697	0.202789	0.583689	0.477748	CELF1/CIRBP/RBM3	3
768	index06	GO:0051427	hormone receptor binding	7/458	185/17697	0.204344	0.585068	0.478877	FUS/HMGA1/KDM1A/MED12/NCOR2/PHB2/YWHAH	7
769	index06	GO:0000175	3'-5'-exoribonuclease activity	2/458	34/17697	0.219526	0.592776	0.485187	DIS3/TOE1	2
770	index06	GO:0016891	endoribonuclease activity, producing 5'-phosphomonoesters	2/458	34/17697	0.219526	0.592776	0.485187	DROSHA/RPP38	2
771	index06	GO:0051536	iron-sulfur cluster binding	3/458	63/17697	0.223065	0.592776	0.485187	NUBP2/POLD1/SDHB	3
772	index06	GO:0051540	metal cluster binding	3/458	63/17697	0.223065	0.592776	0.485187	NUBP2/POLD1/SDHB	3
773	index06	GO:0001530	lipopolysaccharide binding	2/458	35/17697	0.229119	0.592776	0.485187	DROSHA/ZRANB2	2
774	index06	GO:0016229	steroid dehydrogenase activity	2/458	35/17697	0.229119	0.592776	0.485187	HSD17B10/HSD17B11	2
775	index06	GO:0000014	single-stranded DNA endodeoxyribonuclease activity	1/458	10/17697	0.230702	0.592776	0.485187	XRCC1	1
776	index06	GO:0000182	rDNA binding	1/458	10/17697	0.230702	0.592776	0.485187	GTF3C5	1
777	index06	GO:0004322	ferroxidase activity	1/458	10/17697	0.230702	0.592776	0.485187	CP	1
778	index06	GO:0005347	ATP transmembrane transporter activity	1/458	10/17697	0.230702	0.592776	0.485187	SLC25A4	1
779	index06	GO:0010857	calcium-dependent protein kinase activity	1/458	10/17697	0.230702	0.592776	0.485187	MAPKAPK2	1
780	index06	GO:0016724	oxidoreductase activity, oxidizing metal ions, oxygen as acceptor	1/458	10/17697	0.230702	0.592776	0.485187	CP	1
781	index06	GO:0031720	haptoglobin binding	1/458	10/17697	0.230702	0.592776	0.485187	HBB	1
782	index06	GO:0033204	ribonuclease P RNA binding	1/458	10/17697	0.230702	0.592776	0.485187	RPP38	1
783	index06	GO:0035374	chondroitin sulfate binding	1/458	10/17697	0.230702	0.592776	0.485187	ANXA4	1
784	index06	GO:0140035	ubiquitination-like modification-dependent protein binding	1/458	10/17697	0.230702	0.592776	0.485187	TP53BP1	1
785	index06	GO:0140036	ubiquitin-dependent protein binding	1/458	10/17697	0.230702	0.592776	0.485187	TP53BP1	1
786	index06	GO:0004519	endonuclease activity	5/458	127/17697	0.23279	0.592776	0.485187	DIS3/DROSHA/PPP1R8/RPP38/XRCC1	5
787	index06	GO:0016896	exoribonuclease activity, producing 5'-phosphomonoesters	2/458	36/17697	0.23874	0.592776	0.485187	DIS3/TOE1	2
788	index06	GO:0042169	SH2 domain binding	2/458	36/17697	0.23874	0.592776	0.485187	CTR9/SHCBP1	2
789	index06	GO:0008173	RNA methyltransferase activity	3/458	66/17697	0.243718	0.592776	0.485187	DIMT1/EMG1/TRMT1L	3
790	index06	GO:0016746	transferase activity, transferring acyl groups	9/458	264/17697	0.246208	0.592776	0.485187	ACAA1/ACAT2/BRPF1/ELOVL5/HAT1/KAT7/MBOAT7/MEAF6/POLE3	9
791	index06	GO:0017124	SH3 domain binding	5/458	130/17697	0.24721	0.592776	0.485187	DNAJC6/KHDRBS1/OSTF1/QKI/SH3BGRL	5
792	index06	GO:0043014	alpha-tubulin binding	2/458	37/17697	0.24838	0.592776	0.485187	SETD2/TBCE	2
793	index06	GO:0044390	ubiquitin-like protein conjugating enzyme binding	2/458	37/17697	0.24838	0.592776	0.485187	ARIH2/ZMYM2	2
794	index06	GO:0001016	RNA polymerase III regulatory region DNA binding	1/458	11/17697	0.250622	0.592776	0.485187	GTF3C5	1
795	index06	GO:0001094	TFIID-class transcription factor complex binding	1/458	11/17697	0.250622	0.592776	0.485187	RUVBL1	1
796	index06	GO:0004303	estradiol 17-beta-dehydrogenase activity	1/458	11/17697	0.250622	0.592776	0.485187	HSD17B11	1
797	index06	GO:0004312	fatty acid synthase activity	1/458	11/17697	0.250622	0.592776	0.485187	ELOVL5	1
798	index06	GO:0008097	5S rRNA binding	1/458	11/17697	0.250622	0.592776	0.485187	RRS1	1
799	index06	GO:0008429	phosphatidylethanolamine binding	1/458	11/17697	0.250622	0.592776	0.485187	ANXA11	1
800	index06	GO:0016832	aldehyde-lyase activity	1/458	11/17697	0.250622	0.592776	0.485187	SHMT2	1
801	index06	GO:0016868	intramolecular transferase activity, phosphotransferases	1/458	11/17697	0.250622	0.592776	0.485187	PGM2	1
802	index06	GO:0030955	potassium ion binding	1/458	11/17697	0.250622	0.592776	0.485187	PDXK	1
803	index06	GO:0032404	mismatch repair complex binding	1/458	11/17697	0.250622	0.592776	0.485187	MSH2	1
804	index06	GO:0034713	type I transforming growth factor beta receptor binding	1/458	11/17697	0.250622	0.592776	0.485187	FKBP1A	1
805	index06	GO:0035197	siRNA binding	1/458	11/17697	0.250622	0.592776	0.485187	DHX9	1
806	index06	GO:0043422	protein kinase B binding	1/458	11/17697	0.250622	0.592776	0.485187	SRSF5	1
807	index06	GO:0047429	nucleoside-triphosphate diphosphatase activity	1/458	11/17697	0.250622	0.592776	0.485187	DHX9	1
[truncated: 2,561 more rows]

## Sheet: CC
	Cluster	ID	Description	GeneRatio	BgRatio	pvalue	p.adjust	qvalue	geneID	Count
[truncated: 2,728 more rows]
